# Supplementary material for: The effect of perceived interracial competition on psychological outcomes
Source: PLoS One. 2021 Jan 29;16(1):e0245671. doi: 10.1371/journal.pone.0245671 (PMC7845962; doi:10.1371/journal.pone.0245671)
Supplement: S1 Data — (XLSX) [file pone.0245671.s004.xlsx]

## Sheet: Sheet1
Condition	RGAP2016	COMP1	COMP2	COMP3	COMP4	COMP5	TRUST1	TRUST2	TRUST3	TRUST4	DISCRIM1	DISCRIM2	DISCRIM3	DISCRIM4	AttentionCheck	DISCRIM5	DISCRIM6	DISCRIM7	DISCRIM8	DISCRIM9	ANX1	ANX2	ANX3	ANX4	AVOID1	AVOID2	AVOID3	AVOID4	AVOID5	AVOID6	AVOID7	AVOID8	AVOID9	AVOID10	AVOID11	Whatisyourstatus	Whatisyourannualincomerange	Whatisyourannualhouseholdincomerange	Whatisthehighestlevelofeducationyouhavecompleted	Whatisthehighestlevelofeducationcompletedbyyourfather	Whatisthehighestlevelofeducationcompletedbyyourmother	Whatisyourrace	Whatisyourpoliticalorientation	Whatisyourage	Whatisyoursex	COMP	DISCRIM	ANX	AVOID
PCOMP 6.27	22419	5	6	6	6	5	4	4	4	4	5	5	5	4	2	4	4	5	3	4	3	3	3	3	3	6	6	6	3	6	2	6	2	2	3	Working for payment or profit	$50,000 - $59,999	$50,000 - $59,999	4-year College Degree	Less than High School	Less than High School	Black/African American	<br /> 3	48	Female	5.6	4.33333	3	4.09091
PCOMP 1.73	-1002	7	6	6	7	6	7	6	7	6	7	6	6	7	6	7	6	7	6	7	7	6	7	6	7	6	7	6	7	6	7	6	7	6	7	Working for payment or profit	$20,000 - $29,999	$20,000 - $29,999	4-year College Degree	4-year College Degree	2-year College Degree	White/Caucasian	Very conservative<br /> 7	27	Male	6.4	6.55556	6.5	6.54545
PCOMP 1.73	15093	4	3	3	3	3	5	4	4	4	3	3	3	3	2	3	3	3	3	3	3	3	3	3	5	5	5	5	6	5	5	5	5	5	5	Working for payment or profit	$30,000 - $39,999	$30,000 - $39,999	High School / GED	High School / GED	High School / GED	White/Caucasian	<br /> 4	35	Male	3.2	3	3	5.09091
PCOMP 6.27	20329	3	4	5	4	4	4	5	6	7	4	2	5	6	7	6	5	4	3	2	2	3	4	5	2	4	6	7	5	3	3	4	4	3	6	Looking after home/family	$30,000 - $39,999	$30,000 - $39,999	4-year College Degree	4-year College Degree	4-year College Degree	Hispanic	<br /> 4	27	Male	4	4.11111	3.5	4.27273
PCOMP 6.27	36071	4	6	4	5	4	5	4	5	4	5	4	4	5	2	3	5	4	4	5	4	5	4	4	5	4	4	3	5	3	4	4	5	4	4	Unemployed	$50,000 - $59,999	$50,000 - $59,999	Masters Degree	4-year College Degree	Masters Degree	White/Caucasian	<br /> 6	30	Male	4.6	4.33333	4.25	4.09091
PCOMP 1.73	15341	1	1	1	1	1	6	6	6	6	1	1	1	1	2	3	1	2	2	1	1	1	1	1	1	1	1	1	1	1	1	1	1	1	1	Working for payment or profit	$50,000 - $59,999	$50,000 - $59,999	Some College	High School / GED	High School / GED	White/Caucasian	<br /> 5	31	Male	1	1.44444	1	1
PCOMP 6.27	599	3	4	5	5	6	2	3	4	5	2	4	3	4	2	3	2	4	3	3	2	3	4	5	4	3	3	3	4	4	4	4	3	4	3	Working for payment or profit	$20,000 - $29,999	$50,000 - $59,999	4-year College Degree	4-year College Degree	4-year College Degree	White/Caucasian	<br /> 4	25	Male	4.6	3.11111	3.5	3.54546
PCOMP 1.73	9514	2	2	2	2	3	5	5	5	5	3	3	3	3	2	3	4	3	3	3	1	1	1	1	2	2	2	2	1	1	1	1	1	1	1	Other	Below $20,000	$40,000 - $49,999	Some College	2-year College Degree	High School / GED	White/Caucasian	<br /> 6	50	Female	2.2	3.11111	1	1.36364
PCOMP 6.27	23229	3	3	2	2	2	5	5	5	5	2	2	2	2	2	3	2	2	3	3	3	3	3	2	2	2	2	1	1	1	1	1	1	1	1	Working for payment or profit	$20,000 - $29,999	$50,000 - $59,999	Some College	4-year College Degree	2-year College Degree	White/Caucasian	<br /> 5	33	Male	2.4	2.33333	2.75	1.27273
PCOMP 6.27	6519	7	7	7	7	7	7	7	7	7	7	7	7	7	2	7	7	7	7	7	7	7	7	7	7	7	7	7	7	7	7	7	7	7	7	Working for payment or profit	$50,000 - $59,999	$50,000 - $59,999	2-year College Degree	4-year College Degree	Some College	Asian	<br /> 2	30	Male	7	7	7	7
PCOMP 6.27	14092	6	6	6	6	6	6	5	6	5	6	5	6	5	2	6	5	6	5	6	5	6	5	6	6	5	6	5	6	5	6	5	6	5	6	Working for payment or profit	$30,000 - $39,999	$60,000 - $69,999	4-year College Degree	High School / GED	High School / GED	White/Caucasian	<br /> 6	33	Male	6	5.55556	5.5	5.54545
PCOMP 1.73	10985	4	5	5	5	6	2	2	4	3	4	5	5	5	2	3	7	7	3	2	4	3	3	2	3	3	2	5	3	2	2	2	2	4	3	Working for payment or profit	$30,000 - $39,999	$60,000 - $69,999	4-year College Degree	High School / GED	Less than High School	White/Caucasian	<br /> 5	46	Male	5	4.55556	3	2.81818
PCOMP 1.73	#NULL!	1	1	1	1	1	6	6	7	6	2	2	1	3	2	2	3	2	1	1	2	2	2	1	1	1	1	1	1	1	1	1	1	1	1	Working for payment or profit	$30,000 - $39,999	$60,000 - $69,999	2-year College Degree	2-year College Degree	Some College	White/Caucasian	<br /> 6	26	Female	1	1.88889	1.75	1
PCOMP 1.73	12932	1	1	1	1	1	7	7	7	7	2	2	2	2	2	3	4	4	2	3	1	1	1	1	1	1	1	1	1	1	1	1	1	1	1	Working for payment or profit	$60,000 - $69,999	$60,000 - $69,999	4-year College Degree	Professional Degree (JD, MD)	4-year College Degree	White/Caucasian	Very liberal <br /> 1	35	Male	1	2.66667	1	1
PCOMP 1.73	17154	5	5	4	2	5	5	4	4	6	6	4	5	3	2	1	6	4	5	5	4	3	6	4	5	3	6	7	4	6	4	5	5	4	6	Student or pupil	$40,000 - $49,999	$50,000 - $59,999	Masters Degree	Doctoral Degree	Professional Degree (JD, MD)	White/Caucasian	Very conservative<br /> 7	25	Male	4.2	4.33333	4.25	5
PCOMP 1.73	-1192	5	6	7	5	6	5	6	7	6	5	6	7	5	2	6	5	7	6	7	6	5	7	6	5	6	7	5	6	7	5	6	7	5	6	Working for payment or profit	$70,000 - $79,999	$70,000 - $79,999	4-year College Degree	4-year College Degree	2-year College Degree	White/Caucasian	<br /> 6	25	Female	5.8	6	6	5.90909
PCOMP 6.27	#NULL!	6	7	6	5	6	6	7	6	7	6	7	6	5	2	6	7	6	7	6	6	7	6	5	6	7	5	7	6	7	6	7	5	7	6	Looking for first regular job	$70,000 - $79,999	$70,000 - $79,999	4-year College Degree	4-year College Degree	Professional Degree (JD, MD)	White/Caucasian	Very liberal <br /> 1	26	Female	6	6.22222	6	6.27273
PCOMP 6.27	11899	1	4	4	4	7	4	4	4	3	7	7	7	7	2	6	5	6	7	7	7	7	7	7	7	1	1	5	6	6	5	5	6	7	6	Student or pupil	Below $20,000	$70,000 - $79,999	Some College	High School / GED	2-year College Degree	White/Caucasian	Very liberal <br /> 1	21	Male	4	6.55556	7	5
PCOMP 6.27	-31653	3	3	2	2	2	4	4	5	5	2	2	2	2	2	3	3	3	2	2	2	2	2	2	2	2	3	4	4	2	2	2	2	3	2	Working for payment or profit	$40,000 - $49,999	$40,000 - $49,999	High School / GED	4-year College Degree	4-year College Degree	Asian	<br /> 5	58	Male	2.4	2.33333	2	2.54546
PCOMP 1.73	3026	2	2	2	2	4	4	4	4	3	4	4	5	6	2	5	5	6	6	4	4	5	3	2	2	4	4	5	2	1	1	1	3	4	3	Looking after home/family	Below $20,000	$50,000 - $59,999	Some College	Less than High School	2-year College Degree	White/Caucasian	<br /> 3	30	Female	2.4	5	3.5	2.72727
PCOMP 6.27	19461	1	1	1	1	1	7	7	7	7	1	1	1	1	2	1	1	1	1	1	1	1	1	1	1	1	1	1	1	1	1	1	1	1	1	Retired from employment	Below $20,000	Below $20,000	Some College	High School / GED	High School / GED	White/Caucasian	<br /> 6	70	Female	1	1	1	1
PCOMP 1.73	13269	2	2	1	2	4	4	3	4	4	4	4	4	4	2	4	4	5	5	4	4	4	4	3	3	3	3	3	2	1	2	2	3	2	2	Looking after home/family	Below $20,000	$20,000 - $29,999	Some College	4-year College Degree	High School / GED	White/Caucasian	<br /> 2	36	Female	2.2	4.22222	3.75	2.36364
PCOMP 6.27	14923	6	5	6	5	5	5	4	5	5	5	4	5	4	2	4	5	4	4	5	5	4	6	5	6	5	6	6	4	6	5	4	5	5	4	Unemployed	$50,000 - $59,999	$40,000 - $49,999	Professional Degree (JD, MD)	Masters Degree	4-year College Degree	White/Caucasian	<br /> 5	30	Male	5.4	4.44444	5	5.09091
PCOMP 1.73	#NULL!	1	1	1	1	1	7	7	7	7	1	1	1	1	2	1	1	1	1	1	1	1	1	1	1	1	1	1	1	1	1	1	1	1	1	Student or pupil	Below $20,000	Below $20,000	Some College	4-year College Degree	2-year College Degree	White/Caucasian	<br /> 3	26	Male	1	1	1	1
PCOMP 1.73	10784	1	1	1	1	1	3	4	4	4	4	4	3	3	2	3	4	4	2	2	4	4	3	3	2	1	1	2	1	1	1	1	1	1	1	Working for payment or profit	$50,000 - $59,999	$80,000 - $89,999	4-year College Degree	High School / GED	2-year College Degree	White/Caucasian	<br /> 2	33	Female	1	3.22222	3.5	1.18182
PCOMP 6.27	18278	2	2	2	1	3	3	3	3	2	5	5	6	5	2	4	5	5	2	4	5	6	5	6	6	6	6	4	4	3	5	2	5	6	6	Working for payment or profit	$20,000 - $29,999	$60,000 - $69,999	High School / GED	High School / GED	High School / GED	White/Caucasian	<br /> 2	28	Female	2	4.55556	5.5	4.81818
PCOMP 6.27	#NULL!	3	3	3	2	2	4	4	4	4	3	3	2	2	2	4	3	3	3	3	2	2	2	2	2	2	3	3	2	1	2	2	2	2	2	Student or pupil	Below $20,000	$40,000 - $49,999	Some College	4-year College Degree	High School / GED	White/Caucasian	Very liberal <br /> 1	36	Male	2.6	2.88889	2	2.09091
PCOMP 1.73	16283	1	1	1	1	2	6	6	6	5	3	2	2	1	2	2	1	1	2	2	1	1	1	1	1	1	1	1	1	1	1	1	1	1	1	Working for payment or profit	$60,000 - $69,999	$90,000 or more	4-year College Degree	Masters Degree	Doctoral Degree	White/Caucasian	<br /> 2	27	Male	1.2	1.77778	1	1
PCOMP 1.73	1492	7	6	7	6	7	6	6	7	7	7	6	7	6	2	7	6	7	6	7	7	6	7	6	7	6	7	6	7	6	7	6	6	7	6	Working for payment or profit	$40,000 - $49,999	$60,000 - $69,999	Masters Degree	4-year College Degree	2-year College Degree	White/Caucasian	Very conservative<br /> 7	27	Female	6.6	6.55556	6.5	6.45455
PCOMP 6.27	20276	6	5	6	7	5	6	5	6	7	7	6	7	6	2	7	5	5	6	7	7	6	7	6	6	7	6	5	7	6	7	6	7	5	6	Working for payment or profit	$70,000 - $79,999	$60,000 - $69,999	Masters Degree	Some College	Some College	White/Caucasian	<br /> 6	27	Male	5.8	6.22222	6.5	6.18182
PCOMP 6.27	1492	6	7	6	7	5	7	5	6	7	7	6	5	6	2	6	5	6	7	6	7	6	7	6	7	6	7	3	5	6	7	6	7	5	7	Looking for first regular job	$70,000 - $79,999	$70,000 - $79,999	Masters Degree	Some College	High School / GED	White/Caucasian	<br /> 6	27	Female	6.2	6	6.5	6
PCOMP 1.73	1492	6	6	7	6	6	6	6	7	6	6	6	6	7	2	6	7	6	6	6	6	6	7	6	6	6	7	6	6	7	5	6	6	7	6	Working for payment or profit	$60,000 - $69,999	$70,000 - $79,999	Masters Degree	2-year College Degree	Some College	White/Caucasian	<br /> 5	27	Female	6.2	6.22222	6.25	6.18182
PCOMP 1.73	1492	6	7	6	5	7	6	5	7	6	7	6	7	7	2	6	7	6	5	7	5	6	7	6	6	7	6	5	6	7	6	5	6	7	5	Working for payment or profit	$60,000 - $69,999	$70,000 - $79,999	Masters Degree	Some College	Some College	White/Caucasian	<br /> 6	27	Female	6.2	6.44444	6	6
PCOMP 6.27	5888	3	6	3	5	4	3	2	2	2	3	3	4	4	2	3	4	3	4	4	6	5	6	5	3	3	3	6	5	6	5	5	6	6	6	Looking after home/family	$50,000 - $59,999	Below $20,000	4-year College Degree	High School / GED	High School / GED	White/Caucasian	<br /> 2	31	Male	4.2	3.55556	5.5	4.90909
PCOMP 6.27	30227	1	6	3	6	5	6	5	3	7	3	5	3	7	1	6	5	2	3	6	5	2	7	6	6	5	2	3	3	4	7	3	2	6	3	Looking for first regular job	$90,000 or more	$90,000 or more	Some College	2-year College Degree	High School / GED	Hispanic	<br /> 5	27	Male	4.2	4.44444	5	4
PCOMP 1.73	18595	1	2	1	2	2	6	6	6	6	2	3	1	2	2	2	3	3	3	2	1	3	2	3	1	7	1	7	2	2	3	2	1	4	1	Working for payment or profit	$60,000 - $69,999	$90,000 or more	Some College	Some College	Some College	White/Caucasian	<br /> 6	18	Male	1.6	2.33333	2.25	2.81818
PCOMP 6.27	14092	6	5	6	7	6	6	5	6	6	6	5	6	7	6	5	6	6	7	6	6	5	6	7	6	5	6	6	7	6	6	5	6	7	6	Working for payment or profit	$20,000 - $29,999	$30,000 - $39,999	4-year College Degree	4-year College Degree	2-year College Degree	White/Caucasian	<br /> 6	30	Female	6	6	6	6
PCOMP 6.27	6950	5	3	5	3	2	6	4	5	4	6	4	6	4	2	4	5	4	4	5	6	4	5	6	4	5	4	3	5	6	4	6	3	5	6	Working for payment or profit	Below $20,000	$60,000 - $69,999	Some College	2-year College Degree	Some College	White/Caucasian	Very conservative<br /> 7	45	Female	3.6	4.66667	5.25	4.63636
PCOMP 6.27	22649	6	6	4	5	6	4	3	4	4	4	4	4	4	2	2	1	2	2	1	3	4	3	4	5	6	7	6	7	6	5	6	6	7	6	Working for payment or profit	$50,000 - $59,999	$60,000 - $69,999	Masters Degree	2-year College Degree	4-year College Degree	White/Caucasian	<br /> 6	27	Female	5.4	2.66667	3.5	6.09091
PCOMP 6.27	13461	6	6	7	5	6	6	5	5	6	6	7	7	6	2	5	6	3	4	4	6	7	7	6	6	5	5	5	6	6	6	7	7	6	6	Working for payment or profit	$20,000 - $29,999	$40,000 - $49,999	4-year College Degree	High School / GED	Some College	White/Caucasian	Very conservative<br /> 7	25	Female	6	5.33333	6.5	5.90909
PCOMP 6.27	3372	6	6	7	7	6	6	7	6	7	7	7	7	7	2	5	6	7	6	6	6	7	6	6	6	7	6	7	7	7	7	6	5	6	7	Looking for first regular job	$50,000 - $59,999	$50,000 - $59,999	4-year College Degree	2-year College Degree	2-year College Degree	White/Caucasian	<br /> 6	27	Female	6.4	6.44444	6.25	6.45455
PCOMP 1.73	1737	5	6	5	5	6	5	6	5	5	5	4	5	6	2	5	4	5	4	5	5	6	6	4	4	5	4	6	5	4	4	5	6	5	4	Working for payment or profit	$70,000 - $79,999	$80,000 - $89,999	2-year College Degree	Some College	4-year College Degree	Native American	<br /> 6	29	Female	5.4	4.77778	5.25	4.72727
PCOMP 1.73	12141	4	5	6	5	4	3	4	5	4	3	4	5	6	5	4	3	4	5	6	3	4	5	6	4	5	4	6	5	4	3	4	5	6	5	Looking for first regular job	$20,000 - $29,999	$30,000 - $39,999	Masters Degree	Masters Degree	Masters Degree	White/Caucasian	<br /> 3	22	Female	4.8	4.44444	4.5	4.63636
PCOMP 1.73	10466	2	1	1	1	1	4	5	6	5	4	3	2	3	2	5	4	5	4	3	2	2	2	2	1	1	2	2	2	1	1	1	1	1	1	Student or pupil	Below $20,000	$70,000 - $79,999	Some College	2-year College Degree	High School / GED	White/Caucasian	Very liberal <br /> 1	23	Female	1.2	3.66667	2	1.27273
PCOMP 6.27	6551	1	1	1	1	1	4	4	4	4	1	1	1	3	2	2	1	1	1	1	2	2	1	1	2	1	2	1	1	1	4	1	1	4	2	Working for payment or profit	$20,000 - $29,999	$40,000 - $49,999	Some College	4-year College Degree	4-year College Degree	Asian	<br /> 4	23	Male	1	1.33333	1.5	1.81818
PCOMP 6.27	1492	6	5	6	7	6	6	6	7	6	6	5	6	5	2	5	6	6	5	7	5	6	7	5	6	7	6	5	6	6	6	5	6	5	6	Working for payment or profit	$80,000 - $89,999	$20,000 - $29,999	Masters Degree	Some College	Some College	White/Caucasian	<br /> 5	27	Female	6	5.66667	5.75	5.81818
PCOMP 6.27	1737	5	4	5	4	5	5	4	3	5	4	6	5	4	2	3	4	5	6	5	5	4	3	4	4	3	5	6	5	4	4	6	5	7	6	Working for payment or profit	$80,000 - $89,999	$60,000 - $69,999	4-year College Degree	Masters Degree	4-year College Degree	Native American	<br /> 6	29	Male	4.6	4.66667	4	5
PCOMP 1.73	7524	2	2	2	2	2	4	4	4	4	2	2	2	2	2	2	2	2	2	2	2	2	2	2	2	2	2	2	2	1	1	2	2	2	2	Working for payment or profit	$70,000 - $79,999	$70,000 - $79,999	4-year College Degree	4-year College Degree	4-year College Degree	White/Caucasian	Very liberal <br /> 1	35	Male	2	2	2	1.81818
PCOMP 1.73	24899	6	7	6	7	6	6	7	6	7	6	7	6	7	2	7	6	7	6	7	6	7	6	7	6	7	6	7	6	7	6	7	6	7	6	Working for payment or profit	$50,000 - $59,999	$40,000 - $49,999	Masters Degree	Masters Degree	Doctoral Degree	Black/African American	<br /> 6	30	Male	6.4	6.55556	6.5	6.45455
PCOMP 6.27	#NULL!	7	6	4	5	6	7	6	5	7	7	6	5	4	2	3	4	5	6	7	7	6	6	7	7	6	5	4	5	6	7	6	5	4	7	Working for payment or profit	$20,000 - $29,999	$20,000 - $29,999	Professional Degree (JD, MD)	Doctoral Degree	Doctoral Degree	Native American	Very conservative<br /> 7	34	Female	5.6	5.22222	6.5	5.63636
PCOMP 6.27	2674	6	5	6	5	5	5	4	5	4	6	5	4	4	2	5	5	4	4	4	5	4	5	4	5	4	5	5	6	5	6	3	5	4	5	Working for payment or profit	Below $20,000	$30,000 - $39,999	4-year College Degree	High School / GED	High School / GED	White/Caucasian	<br /> 5	28	Male	5.4	4.55556	4.5	4.81818
PCOMP 6.27	24899	6	7	5	6	5	6	5	7	6	6	5	7	6	7	5	6	5	7	6	6	5	7	6	6	5	7	6	7	6	5	6	7	6	7	Working for payment or profit	$40,000 - $49,999	$30,000 - $39,999	Masters Degree	4-year College Degree	2-year College Degree	Black/African American	Very conservative<br /> 7	30	Male	5.8	5.88889	6	6.18182
PCOMP 6.27	24899	7	6	7	6	6	6	7	6	7	7	6	7	6	2	6	7	6	6	7	6	7	6	6	7	6	7	6	7	6	6	7	6	7	7	Working for payment or profit	$50,000 - $59,999	$50,000 - $59,999	4-year College Degree	4-year College Degree	4-year College Degree	Black/African American	<br /> 6	30	Male	6.4	6.44444	6.25	6.54545
PCOMP 1.73	24899	7	6	7	6	7	7	6	7	6	7	6	7	6	2	6	7	6	7	6	7	6	7	6	7	6	7	6	7	6	6	7	6	7	6	Working for payment or profit	$50,000 - $59,999	$40,000 - $49,999	Masters Degree	2-year College Degree	4-year College Degree	Black/African American	Very conservative<br /> 7	30	Male	6.6	6.44444	6.5	6.45455
PCOMP 1.73	17526	5	6	4	5	5	3	6	6	5	3	4	3	4	2	3	3	2	4	3	5	6	5	5	6	5	4	5	5	6	5	6	5	5	6	Working for payment or profit	$50,000 - $59,999	$60,000 - $69,999	Masters Degree	4-year College Degree	4-year College Degree	White/Caucasian	<br /> 5	35	Female	5	3.22222	5.25	5.27273
PCOMP 6.27	#NULL!	3	3	3	4	4	3	2	4	4	3	4	4	4	2	3	2	3	3	4	2	3	3	2	3	3	2	4	3	3	2	2	2	3	3	Working for payment or profit	$50,000 - $59,999	$60,000 - $69,999	4-year College Degree	Some College	High School / GED	Asian	<br /> 6	26	Female	3.4	3.33333	2.5	2.72727
PCOMP 1.73	24899	7	6	7	6	7	6	7	6	7	6	7	6	7	2	7	6	7	6	7	7	6	7	6	7	6	7	6	6	7	6	7	6	7	6	Working for payment or profit	$70,000 - $79,999	$70,000 - $79,999	Masters Degree	Masters Degree	Doctoral Degree	Black/African American	Very conservative<br /> 7	30	Male	6.6	6.55556	6.5	6.45455
PCOMP 1.73	24899	5	6	7	4	6	6	5	7	6	5	4	6	7	2	6	4	7	6	5	6	5	7	6	5	6	7	6	5	6	4	5	6	7	6	Working for payment or profit	$30,000 - $39,999	$20,000 - $29,999	Masters Degree	Masters Degree	Masters Degree	Black/African American	Very conservative<br /> 7	30	Male	5.6	5.55556	6	5.72727
PCOMP 1.73	24899	5	6	7	6	7	6	7	6	7	5	6	7	7	2	6	7	6	7	6	6	7	6	7	5	6	7	6	7	7	6	7	6	7	6	Working for payment or profit	$40,000 - $49,999	$40,000 - $49,999	4-year College Degree	4-year College Degree	4-year College Degree	Black/African American	Very conservative<br /> 7	30	Male	6.2	6.33333	6.5	6.36364
PCOMP 6.27	24899	6	7	6	7	6	6	7	6	7	6	7	6	7	2	7	6	7	6	7	6	7	6	7	6	7	6	7	6	7	6	7	6	7	6	Looking for first regular job	$40,000 - $49,999	$50,000 - $59,999	Masters Degree	Some College	Some College	Black/African American	<br /> 6	30	Male	6.4	6.55556	6.5	6.45455
PCOMP 6.27	16071	6	7	6	5	7	7	6	7	7	7	6	7	6	2	6	7	5	6	7	7	6	7	6	6	7	7	6	7	7	7	6	6	7	7	Working for payment or profit	$50,000 - $59,999	$50,000 - $59,999	Masters Degree	Some College	Some College	White/Caucasian	Very conservative<br /> 7	35	Male	6.2	6.33333	6.5	6.63636
PCOMP 6.27	10309	6	5	6	5	6	6	5	6	5	6	4	5	6	2	5	6	5	4	5	6	4	5	6	6	4	6	5	6	5	5	6	5	7	5	Working for payment or profit	$50,000 - $59,999	$50,000 - $59,999	Masters Degree	4-year College Degree	Some College	White/Caucasian	<br /> 5	35	Female	5.6	5.11111	5.25	5.45455
PCOMP 1.73	91638	3	4	3	5	4	5	5	6	4	5	4	5	5	2	4	6	5	4	6	5	4	5	3	5	3	4	6	3	3	3	4	4	5	3	Working for payment or profit	$50,000 - $59,999	$60,000 - $69,999	4-year College Degree	Some College	High School / GED	White/Caucasian	<br /> 2	28	Male	3.8	4.88889	4.25	3.90909
PCOMP 1.73	8583	2	1	1	1	1	4	5	5	4	2	1	2	3	2	4	4	4	4	3	2	1	1	1	1	1	2	2	1	1	2	1	1	1	1	Working for payment or profit	$90,000 or more	$90,000 or more	Some College	High School / GED	High School / GED	White/Caucasian	<br /> 5	53	Male	1.2	3	1.25	1.27273
PCOMP 6.27	#NULL!	1	1	1	1	1	4	4	4	4	4	4	4	4	2	4	4	4	4	4	3	3	3	3	2	2	2	2	2	2	2	2	2	2	2	Working for payment or profit	$30,000 - $39,999	$30,000 - $39,999	2-year College Degree	High School / GED	High School / GED	White/Caucasian	Very liberal <br /> 1	38	Female	1	4	3	2
PCOMP 1.73	91638	6	5	6	5	4	3	4	3	3	4	5	4	4	2	3	4	5	5	4	3	4	3	3	4	3	4	4	3	4	4	5	4	3	4	Working for payment or profit	$30,000 - $39,999	$50,000 - $59,999	4-year College Degree	4-year College Degree	High School / GED	White/Caucasian	<br /> 4	28	Female	5.2	4.22222	3.25	3.81818
PCOMP 6.27	91638	3	4	4	6	3	3	3	4	4	4	2	5	4	2	4	5	4	4	5	4	5	5	4	4	5	4	4	5	4	4	5	5	5	4	Working for payment or profit	$40,000 - $49,999	$60,000 - $69,999	4-year College Degree	Some College	Some College	White/Caucasian	<br /> 5	28	Male	4	4.11111	4.5	4.45455
PCOMP 6.27	91638	6	5	6	6	5	6	5	6	7	5	3	6	3	2	4	5	3	2	3	5	3	5	6	4	5	6	5	6	5	4	5	6	4	5	Working for payment or profit	$20,000 - $29,999	$30,000 - $39,999	4-year College Degree	High School / GED	High School / GED	White/Caucasian	<br /> 6	28	Male	5.6	3.77778	4.75	5
PCOMP 1.73	3958	7	6	6	6	5	7	6	7	6	7	6	6	5	2	3	5	5	6	7	7	6	5	6	7	6	6	5	5	6	7	6	5	6	7	Student or pupil	$40,000 - $49,999	$20,000 - $29,999	Doctoral Degree	Masters Degree	4-year College Degree	White/Caucasian	Very conservative<br /> 7	21	Male	6	5.55556	6	6
PCOMP 1.73	13701	7	6	5	6	7	4	5	6	7	7	7	6	7	7	6	7	6	7	7	7	6	5	4	7	6	7	7	6	7	6	7	7	6	7	Working for payment or profit	$40,000 - $49,999	$40,000 - $49,999	4-year College Degree	2-year College Degree	2-year College Degree	White/Caucasian	<br /> 5	30	Female	6.2	6.66667	5.5	6.63636
PCOMP 6.27	1492	5	6	7	6	5	5	6	6	7	6	5	6	7	2	6	5	6	7	7	5	4	6	7	5	6	7	6	5	6	5	6	7	6	5	Retired from employment	$30,000 - $39,999	$50,000 - $59,999	Masters Degree	4-year College Degree	High School / GED	White/Caucasian	<br /> 6	27	Female	5.8	6.11111	5.5	5.81818
PCOMP 6.27	-8917	7	6	6	6	6	6	6	4	6	2	1	1	1	2	1	1	1	1	1	2	1	1	1	1	1	1	1	1	1	1	1	1	1	2	Working for payment or profit	$90,000 or more	$90,000 or more	Masters Degree	2-year College Degree	High School / GED	White/Caucasian	<br /> 4	40	Male	6.2	1.11111	1.25	1.09091
PCOMP 6.27	26142	5	5	6	5	5	6	6	6	6	2	2	3	3	2	3	4	4	3	3	2	2	2	2	2	2	2	2	2	2	2	2	2	2	2	Working for payment or profit	$70,000 - $79,999	$90,000 or more	4-year College Degree	Masters Degree	4-year College Degree	Black/African American	<br /> 5	29	Female	5.2	3	2	2
PCOMP 1.73	87225	5	6	5	7	6	4	7	6	7	4	6	7	6	7	7	6	7	7	6	4	6	6	7	4	7	6	7	6	7	6	7	7	6	1	Looking after home/family	$30,000 - $39,999	$40,000 - $49,999	2-year College Degree	2-year College Degree	2-year College Degree	White/Caucasian	<br /> 6	30	Female	5.8	6.22222	5.75	5.81818
PCOMP 6.27	2012	6	7	6	7	7	7	6	6	7	7	6	5	6	7	6	6	7	7	7	7	6	6	7	6	7	6	5	6	7	6	6	7	6	7	Working for payment or profit	$30,000 - $39,999	$30,000 - $39,999	Masters Degree	Masters Degree	4-year College Degree	White/Caucasian	Very conservative<br /> 7	28	Male	6.6	6.33333	6.5	6.27273
PCOMP 6.27	8882	7	6	7	6	7	6	7	7	6	7	6	7	6	2	3	4	5	6	6	5	6	7	6	7	6	7	6	6	5	7	6	6	7	6	Working for payment or profit	Below $20,000	Below $20,000	High School / GED	Less than High School	Less than High School	White/Caucasian	Very conservative<br /> 7	27	Male	6.6	5.55556	6	6.27273
PCOMP 1.73	12023	4	5	5	4	4	5	5	4	5	5	4	6	5	2	4	5	5	4	2	5	4	5	5	5	4	4	3	5	5	4	5	5	4	5	Other	$30,000 - $39,999	$30,000 - $39,999	Some College	2-year College Degree	Some College	White/Caucasian	<br /> 4	30	Male	4.4	4.44444	4.75	4.45455
PCOMP 6.27	15653	4	5	4	3	4	4	4	5	4	3	5	4	2	2	1	2	1	3	2	2	3	2	3	1	2	1	1	2	1	2	1	1	1	2	Other	$20,000 - $29,999	$20,000 - $29,999	Some College	2-year College Degree	2-year College Degree	White/Caucasian	Very liberal <br /> 1	29	Female	4	2.55556	2.5	1.36364
PCOMP 6.27	13269	3	4	3	3	4	6	5	5	5	5	5	5	5	2	5	4	6	2	2	4	5	3	3	3	3	3	3	2	2	2	2	2	2	2	Working for payment or profit	$20,000 - $29,999	$20,000 - $29,999	4-year College Degree	4-year College Degree	Doctoral Degree	White/Caucasian	<br /> 2	24	Male	3.4	4.33333	3.75	2.36364
PCOMP 6.27	10155	4	6	5	5	5	2	2	2	2	6	6	5	6	2	5	6	5	5	5	4	4	4	4	3	3	3	3	5	4	3	2	4	5	5	Working for payment or profit	Below $20,000	Below $20,000	High School / GED	High School / GED	4-year College Degree	White/Caucasian	<br /> 2	23	Male	5	5.44444	4	3.63636
PCOMP 1.73	34073	2	2	1	1	1	2	4	2	2	6	6	6	5	2	4	6	4	5	1	1	2	2	2	1	1	1	6	4	1	2	1	5	1	6	Looking after home/family	Below $20,000	$40,000 - $49,999	2-year College Degree	High School / GED	High School / GED	Asian	<br /> 2	32	Female	1.4	4.77778	1.75	2.63636
PCOMP 6.27	4113	4	7	4	5	6	4	2	4	4	4	4	4	4	2	4	4	4	4	4	7	7	7	7	2	2	2	2	2	2	2	2	2	2	2	Working for payment or profit	$20,000 - $29,999	$20,000 - $29,999	Some College	High School / GED	High School / GED	White/Caucasian	<br /> 4	30	Female	5.2	4	7	2
PCOMP 6.27	1128	2	2	2	2	2	5	5	5	5	5	6	5	6	2	4	4	3	5	5	4	4	4	4	4	5	6	5	5	2	4	3	4	5	4	Working for payment or profit	$90,000 or more	$90,000 or more	4-year College Degree	Masters Degree	4-year College Degree	White/Caucasian	<br /> 3	51	Male	2	4.77778	4	4.27273
PCOMP 6.27	7120	7	7	7	7	7	7	6	7	6	7	6	7	7	2	7	6	7	6	7	7	6	7	6	7	6	7	6	7	6	7	7	7	7	7	Looking for first regular job	$50,000 - $59,999	Below $20,000	4-year College Degree	Some College	Some College	White/Caucasian	Very conservative<br /> 7	35	Male	7	6.66667	6.5	6.72727
PCOMP 6.27	#NULL!	5	6	7	5	6	5	6	7	6	5	6	7	6	5	6	7	6	6	7	5	4	6	5	5	6	7	6	5	6	5	6	7	6	5	Working for payment or profit	$40,000 - $49,999	$40,000 - $49,999	Masters Degree	Masters Degree	High School / GED	White/Caucasian	<br /> 3	28	Male	5.8	6.22222	5	5.81818
PCOMP 6.27	91638	6	6	7	6	7	4	5	6	6	2	1	1	2	2	7	3	5	1	1	4	7	1	5	5	3	1	6	4	1	2	4	7	6	6	Working for payment or profit	$20,000 - $29,999	$30,000 - $39,999	4-year College Degree	High School / GED	High School / GED	White/Caucasian	<br /> 5	28	Female	6.4	2.55556	4.25	4.09091
PCOMP 6.27	91638	5	5	5	7	2	2	6	6	3	2	3	4	7	2	2	3	7	6	4	3	3	2	4	5	3	4	4	2	5	3	5	5	5	7	Working for payment or profit	$70,000 - $79,999	$70,000 - $79,999	Masters Degree	2-year College Degree	2-year College Degree	White/Caucasian	Very conservative<br /> 7	28	Male	4.8	4.22222	3	4.36364
PCOMP 1.73	-366	6	6	7	6	6	6	6	7	7	6	7	6	6	2	7	6	6	6	6	6	6	7	7	6	7	7	6	6	6	6	6	6	6	7	Working for payment or profit	Below $20,000	$30,000 - $39,999	4-year College Degree	Masters Degree	2-year College Degree	White/Caucasian	<br /> 2	28	Female	6.2	6.22222	6.5	6.27273
PCOMP 1.73	18395	3	3	3	3	3	4	3	3	3	4	3	4	3	2	3	3	4	2	2	3	3	3	3	3	3	3	3	3	3	3	2	2	3	2	Working for payment or profit	Below $20,000	Below $20,000	High School / GED	High School / GED	High School / GED	Black/African American	<br /> 6	28	Female	3	3.11111	3	2.72727
PCOMP 6.27	26624	5	6	6	5	5	3	4	5	4	4	4	4	5	2	6	5	5	5	6	3	3	3	4	3	5	5	5	4	3	3	2	4	6	5	Working for payment or profit	Below $20,000	Below $20,000	4-year College Degree	4-year College Degree	4-year College Degree	White/Caucasian	<br /> 2	29	Female	5.4	4.88889	3.25	4.09091
PCOMP 1.73	29136	4	3	3	4	5	3	4	4	3	3	3	2	3	2	4	3	3	2	4	4	5	4	4	3	4	5	4	4	5	4	5	5	4	4	Student or pupil	Below $20,000	Below $20,000	4-year College Degree	4-year College Degree	4-year College Degree	White/Caucasian	<br /> 4	22	Male	3.8	3	4.25	4.27273
PCOMP 1.73	13137	6	7	7	6	6	6	5	6	6	7	6	7	6	2	6	5	6	5	5	6	5	6	5	6	5	6	6	5	6	6	5	6	6	6	Looking for first regular job	$70,000 - $79,999	$80,000 - $89,999	4-year College Degree	4-year College Degree	2-year College Degree	White/Caucasian	<br /> 5	26	Female	6.4	5.88889	5.5	5.72727
PCOMP 1.73	9473	5	3	5	4	6	3	5	6	5	3	2	4	5	2	3	3	4	4	4	3	6	5	3	2	3	2	5	4	5	3	2	3	5	5	Working for payment or profit	Below $20,000	Below $20,000	4-year College Degree	4-year College Degree	4-year College Degree	White/Caucasian	<br /> 2	33	Male	4.6	3.55556	4.25	3.54546
PCOMP 6.27	14611	6	5	6	5	6	6	5	6	5	6	5	6	5	2	5	6	6	5	6	6	5	6	5	6	5	6	5	6	5	6	5	6	5	6	Working for payment or profit	$40,000 - $49,999	$40,000 - $49,999	4-year College Degree	4-year College Degree	4-year College Degree	White/Caucasian	<br /> 6	86	Female	5.6	5.55556	5.5	5.54545
PCOMP 1.73	13137	7	6	5	6	7	7	6	6	7	7	6	5	5	2	6	6	7	6	7	7	6	6	6	6	6	7	7	6	7	6	7	6	6	7	Working for payment or profit	$50,000 - $59,999	$50,000 - $59,999	4-year College Degree	2-year College Degree	Some College	White/Caucasian	<br /> 6	25	Male	6.2	6.11111	6.25	6.45455
PCOMP 1.73	87225	6	7	5	7	6	6	5	7	6	7	6	7	6	2	6	7	5	6	7	6	7	6	7	6	7	6	6	7	7	6	7	6	7	6	Working for payment or profit	$30,000 - $39,999	$40,000 - $49,999	4-year College Degree	4-year College Degree	2-year College Degree	Black/African American	Very conservative<br /> 7	30	Male	6.2	6.33333	6.5	6.45455
PCOMP 6.27	91638	5	3	4	4	6	4	6	6	5	4	6	6	4	2	6	6	7	4	4	7	7	5	6	7	4	6	5	6	2	6	2	1	6	5	Working for payment or profit	$50,000 - $59,999	$50,000 - $59,999	4-year College Degree	4-year College Degree	4-year College Degree	White/Caucasian	<br /> 6	28	Male	4.4	5.22222	6.25	4.54545
PCOMP 1.73	9619	1	2	2	2	2	6	6	6	6	2	2	2	2	2	2	2	2	2	2	1	1	1	1	1	1	1	1	1	1	1	1	1	1	1	Working for payment or profit	Below $20,000	$30,000 - $39,999	Some College	2-year College Degree	2-year College Degree	White/Caucasian	<br /> 4	28	Female	1.8	2	1	1
PCOMP 6.27	23573	4	5	6	7	5	4	5	6	7	4	5	6	7	6	5	4	5	6	7	4	5	6	7	4	5	6	7	6	5	4	5	6	7	5	Looking for first regular job	$60,000 - $69,999	$60,000 - $69,999	Masters Degree	Masters Degree	Masters Degree	Asian	<br /> 5	35	Male	5.4	5.44444	5.5	5.45455
PCOMP 6.27	18461	4	5	5	5	5	6	6	6	6	2	2	2	2	2	2	2	2	2	2	2	2	2	2	7	7	7	7	1	1	1	1	1	2	2	Working for payment or profit	$90,000 or more	$90,000 or more	Some College	4-year College Degree	2-year College Degree	White/Caucasian	Very liberal <br /> 1	27	Female	4.8	2	2	3.36364
PCOMP 6.27	-3296	2	2	2	2	1	6	4	5	6	2	2	2	1	2	2	2	2	2	2	3	3	2	2	3	2	5	6	2	2	4	2	2	3	2	Working for payment or profit	$20,000 - $29,999	$20,000 - $29,999	High School / GED	Some College	Some College	White/Caucasian	Very liberal <br /> 1	47	Male	1.8	1.88889	2.5	3
PCOMP 1.73	2375	3	3	3	3	3	3	3	3	3	4	4	3	3	2	5	4	6	4	3	2	3	3	2	1	1	1	2	2	1	1	1	1	2	1	Working for payment or profit	$40,000 - $49,999	$70,000 - $79,999	4-year College Degree	High School / GED	2-year College Degree	Hispanic	<br /> 3	37	Female	3	4	2.5	1.27273
PCOMP 1.73	-1853	1	1	2	3	3	3	3	2	1	2	2	2	3	3	4	4	4	4	4	4	4	4	4	4	4	4	4	4	4	4	4	4	4	4	Looking for first regular job	$40,000 - $49,999	$40,000 - $49,999	Some College	Some College	High School / GED	Hispanic	Very liberal <br /> 1	27	Male	2	3.22222	4	4
PCOMP 6.27	11788	7	7	7	7	5	6	6	6	6	5	5	3	3	2	3	5	3	3	4	2	2	2	2	2	2	2	2	2	2	2	2	2	2	2	Working for payment or profit	$90,000 or more	$90,000 or more	4-year College Degree	4-year College Degree	2-year College Degree	White/Caucasian	Very liberal <br /> 1	33	Male	6.6	3.77778	2	2
PCOMP 1.73	-24	4	4	4	3	4	4	4	4	4	2	2	2	2	2	2	2	2	2	2	1	1	1	1	2	5	3	5	2	6	1	6	2	2	5	Working for payment or profit	Below $20,000	$60,000 - $69,999	High School / GED	High School / GED	Some College	White/Caucasian	<br /> 5	45	Female	3.8	2	1	3.54546
PCOMP 6.27	6612	4	5	5	4	3	6	6	6	6	4	3	3	3	2	4	4	5	5	3	4	3	2	3	3	2	2	2	2	3	2	2	2	2	2	Working for payment or profit	$90,000 or more	$90,000 or more	4-year College Degree	High School / GED	High School / GED	Asian	Very liberal <br /> 1	30	Male	4.2	3.77778	3	2.18182
PCOMP 6.27	5665	4	4	1	4	4	4	4	4	4	4	4	3	3	2	4	4	4	3	2	4	2	2	3	6	2	2	2	2	2	2	2	2	2	2	Working for payment or profit	Below $20,000	Below $20,000	4-year College Degree	High School / GED	Less than High School	White/Caucasian	<br /> 3	44	Male	3.4	3.44444	2.75	2.36364
PCOMP 1.73	16852	4	6	5	3	4	3	6	5	4	3	5	2	6	2	4	3	2	6	3	3	6	5	4	4	6	5	3	3	5	3	5	6	3	4	Working for payment or profit	$50,000 - $59,999	$50,000 - $59,999	4-year College Degree	High School / GED	Masters Degree	White/Caucasian	<br /> 6	59	Male	4.4	3.77778	4.5	4.27273
PCOMP 1.73	25668	6	7	5	6	7	6	7	6	6	6	7	7	5	6	6	7	6	7	7	5	6	7	7	6	7	5	6	7	6	7	6	7	6	7	Working for payment or profit	$40,000 - $49,999	$40,000 - $49,999	Masters Degree	2-year College Degree	High School / GED	Black/African American	<br /> 6	30	Male	6.2	6.44444	6.25	6.36364
PCOMP 6.27	-17096	3	3	3	3	3	6	6	6	6	6	5	4	4	2	2	4	3	1	1	1	1	1	1	1	1	1	1	1	1	1	1	1	1	1	Working for payment or profit	$50,000 - $59,999	$50,000 - $59,999	High School / GED	High School / GED	Some College	Asian	<br /> 4	30	Female	3	3.33333	1	1
PCOMP 1.73	6202	1	1	1	1	1	6	6	6	6	2	2	2	2	2	3	3	2	1	1	2	2	2	2	2	2	2	2	1	1	1	1	2	1	1	Working for payment or profit	Below $20,000	$60,000 - $69,999	Some College	High School / GED	Masters Degree	White/Caucasian	<br /> 5	39	Female	1	2	2	1.45454
PCOMP 6.27	6395	1	1	1	1	4	1	1	1	2	4	4	5	6	2	7	7	7	5	5	3	3	3	3	3	2	5	7	4	3	6	1	3	2	2	Working for payment or profit	$70,000 - $79,999	$70,000 - $79,999	High School / GED	4-year College Degree	Some College	White/Caucasian	Very liberal <br /> 1	37	Female	1.6	5.55556	3	3.45454
PCOMP 6.27	#NULL!	5	4	5	3	4	2	4	6	3	5	3	4	5	4	3	6	3	4	6	4	3	5	4	4	5	3	5	4	3	4	3	5	3	4	Working for payment or profit	$60,000 - $69,999	$60,000 - $69,999	Masters Degree	4-year College Degree	4-year College Degree	White/Caucasian	<br /> 5	28	Male	4.2	4.33333	4	3.90909
PCOMP 6.27	34628	4	5	4	5	6	5	4	4	6	7	7	4	7	2	7	6	7	7	7	5	5	5	5	4	3	3	5	4	2	4	2	3	6	6	Student or pupil	$40,000 - $49,999	$70,000 - $79,999	Some College	4-year College Degree	Masters Degree	Hispanic	<br /> 2	23	Female	4.8	6.55556	5	3.81818
PCOMP 1.73	5679	5	4	3	3	4	6	6	6	6	4	4	2	2	2	4	3	3	2	2	3	2	2	2	2	1	1	1	1	2	3	1	1	2	2	Working for payment or profit	$60,000 - $69,999	$70,000 - $79,999	4-year College Degree	4-year College Degree	2-year College Degree	White/Caucasian	<br /> 3	33	Male	3.8	2.88889	2.25	1.54546
PCOMP 6.27	907	3	3	3	3	3	4	4	4	4	4	4	4	4	2	4	4	4	4	4	4	4	4	4	3	3	3	3	3	3	3	3	3	3	3	Working for payment or profit	$40,000 - $49,999	$50,000 - $59,999	2-year College Degree	Masters Degree	4-year College Degree	White/Caucasian	<br /> 2	35	Female	3	4	4	3
PCOMP 1.73	5254	7	6	7	6	7	4	3	4	5	3	4	5	6	2	6	5	4	5	5	5	6	7	6	6	6	5	5	5	4	7	7	7	6	5	Working for payment or profit	$20,000 - $29,999	$20,000 - $29,999	4-year College Degree	4-year College Degree	4-year College Degree	Black/African American	Very conservative<br /> 7	29	Male	6.6	4.77778	6	5.72727
PCOMP 6.27	#NULL!	4	3	5	3	2	5	5	5	4	3	4	3	3	2	2	3	2	3	2	3	4	5	2	3	3	2	2	1	2	3	2	3	2	3	Working for payment or profit	$70,000 - $79,999	$70,000 - $79,999	4-year College Degree	4-year College Degree	4-year College Degree	Black/African American	<br /> 4	30	Male	3.4	2.77778	3.5	2.36364
PCOMP 6.27	-3675	6	7	6	5	6	7	7	6	7	6	5	7	6	2	6	5	6	7	6	6	7	6	6	6	5	7	6	5	6	6	7	6	7	5	Working for payment or profit	$70,000 - $79,999	$90,000 or more	4-year College Degree	4-year College Degree	4-year College Degree	White/Caucasian	Very conservative<br /> 7	26	Female	6	6	6.25	6
PCOMP 6.27	6109	4	5	5	6	6	6	6	5	5	2	2	2	2	2	4	3	3	2	2	2	2	2	2	1	1	1	3	1	1	1	1	2	2	2	Working for payment or profit	$60,000 - $69,999	$60,000 - $69,999	Some College	Masters Degree	2-year College Degree	White/Caucasian	<br /> 4	58	Male	5.2	2.44444	2	1.45454
PCOMP 6.27	#NULL!	4	6	6	6	4	6	6	6	6	1	1	1	1	2	1	1	1	1	1	2	2	2	2	3	1	1	1	2	1	1	1	1	2	1	Looking after home/family	$30,000 - $39,999	$60,000 - $69,999	Some College	Some College	High School / GED	White/Caucasian	<br /> 5	34	Female	5.2	1	2	1.36364
PCOMP 6.27	25768	3	5	4	3	6	3	5	4	7	3	5	2	6	2	5	4	6	7	4	4	5	6	3	3	4	5	4	6	3	4	3	5	6	2	Looking for first regular job	$50,000 - $59,999	$40,000 - $49,999	4-year College Degree	4-year College Degree	Masters Degree	Black/African American	Very conservative<br /> 7	25	Male	4.2	4.66667	4.5	4.09091
PCOMP 6.27	7732	2	2	2	2	2	6	6	6	6	2	2	2	2	2	2	2	2	2	2	2	2	2	2	3	5	4	4	3	3	2	2	2	2	2	Working for payment or profit	$80,000 - $89,999	$80,000 - $89,999	4-year College Degree	High School / GED	High School / GED	Asian	<br /> 5	55	Male	2	2	2	2.90909
PCOMP 6.27	3041	1	1	1	1	1	3	7	7	7	1	1	1	1	2	1	1	1	1	1	1	1	1	1	1	1	1	1	1	1	1	1	1	1	1	Student or pupil	Below $20,000	$90,000 or more	2-year College Degree	Some College	Masters Degree	White/Caucasian	Very liberal <br /> 1	20	Male	1	1	1	1
PCOMP 6.27	4327	5	1	4	5	6	5	4	5	5	2	3	2	4	4	3	4	4	3	4	3	5	4	5	4	5	5	5	6	6	5	6	5	5	6	Working for payment or profit	$80,000 - $89,999	$20,000 - $29,999	Some College	High School / GED	High School / GED	White/Caucasian	<br /> 5	24	Male	4.2	3.22222	4.25	5.27273
PCOMP 1.73	-1270	6	5	7	3	6	6	4	7	5	6	3	6	5	2	7	6	4	1	5	6	7	5	6	7	3	7	6	5	7	7	5	7	4	7	Working for payment or profit	$50,000 - $59,999	$50,000 - $59,999	4-year College Degree	4-year College Degree	4-year College Degree	White/Caucasian	Very liberal <br /> 1	28	Female	5.4	4.77778	6	5.90909
PCOMP 6.27	11110	3	2	3	4	5	4	3	4	5	4	5	3	4	2	3	4	5	4	4	4	5	4	4	3	5	4	3	4	5	4	5	4	3	4	Working for payment or profit	$20,000 - $29,999	$20,000 - $29,999	2-year College Degree	2-year College Degree	2-year College Degree	Asian	<br /> 4	26	Female	3.4	4	4.25	4
PCOMP 6.27	19813	2	2	2	2	2	5	5	5	5	2	2	1	1	2	1	2	2	1	1	2	2	2	1	2	2	2	2	2	1	1	1	1	1	1	Working for payment or profit	$70,000 - $79,999	$70,000 - $79,999	4-year College Degree	Professional Degree (JD, MD)	Some College	White/Caucasian	<br /> 2	25	Female	2	1.44444	1.75	1.45454
PCOMP 1.73	38599	2	2	2	2	2	2	2	2	2	2	3	2	3	2	3	3	3	3	3	2	2	2	2	2	2	2	2	2	2	2	2	2	2	2	Working for payment or profit	Below $20,000	$50,000 - $59,999	Some College	Masters Degree	2-year College Degree	White/Caucasian	<br /> 4	22	Male	2	2.77778	2	2
PCOMP 1.73	39789	1	1	1	1	1	6	5	4	4	1	1	1	1	2	3	2	3	1	1	2	2	2	2	1	2	2	5	2	1	1	1	2	3	3	Working for payment or profit	$20,000 - $29,999	$90,000 or more	Masters Degree	Doctoral Degree	4-year College Degree	White/Caucasian	<br /> 4	26	Female	1	1.55556	2	2.09091
PCOMP 6.27	14371	4	5	4	4	5	5	4	5	4	4	5	3	4	2	4	3	5	4	3	4	3	5	4	3	5	5	4	5	4	5	3	4	3	3	Working for payment or profit	$60,000 - $69,999	$60,000 - $69,999	4-year College Degree	Masters Degree	2-year College Degree	White/Caucasian	<br /> 3	25	Male	4.4	3.88889	4	4
PCOMP 6.27	36071	6	5	6	6	6	6	5	5	5	6	7	5	5	2	6	7	7	7	6	5	6	6	6	6	6	5	6	6	7	6	6	6	5	6	Working for payment or profit	$70,000 - $79,999	$90,000 or more	Doctoral Degree	Doctoral Degree	Masters Degree	White/Caucasian	<br /> 5	30	Male	5.8	6.22222	5.75	5.90909
PCOMP 1.73	-21140	3	4	4	4	2	4	4	4	4	3	3	3	2	2	3	3	3	2	2	2	2	2	2	2	2	2	1	2	5	2	1	2	2	2	Working for payment or profit	$20,000 - $29,999	$70,000 - $79,999	Less than High School	Less than High School	Less than High School	White/Caucasian	<br /> 6	56	Female	3.4	2.66667	2	2.09091
PCOMP 6.27	-527	5	7	6	7	5	5	6	6	7	5	6	5	6	2	6	5	5	6	6	4	6	5	6	5	6	6	6	6	7	5	3	4	5	4	Working for payment or profit	$80,000 - $89,999	$70,000 - $79,999	4-year College Degree	2-year College Degree	Some College	White/Caucasian	Very conservative<br /> 7	26	Male	6	5.55556	5.25	5.18182
PCOMP 1.73	9539	2	2	1	1	2	5	6	6	6	4	4	4	4	2	4	4	4	4	4	2	2	2	2	1	1	1	1	1	1	1	1	1	1	1	Working for payment or profit	$30,000 - $39,999	$30,000 - $39,999	4-year College Degree	Doctoral Degree	4-year College Degree	White/Caucasian	Very liberal <br /> 1	33	Male	1.6	4	2	1
PCOMP 1.73	1737	4	5	6	5	4	3	4	5	6	3	4	4	5	2	5	5	6	6	5	3	4	5	6	3	4	5	6	6	5	4	4	5	6	6	Working for payment or profit	$30,000 - $39,999	$30,000 - $39,999	4-year College Degree	4-year College Degree	4-year College Degree	Native American	<br /> 5	34	Female	4.8	4.77778	4.5	4.90909
PCOMP 1.73	2551	2	2	2	1	1	2	2	1	1	6	6	6	6	6	6	6	6	6	5	6	6	6	6	6	6	6	6	6	6	6	6	6	6	6	Working for payment or profit	$60,000 - $69,999	$90,000 or more	2-year College Degree	Doctoral Degree	Doctoral Degree	Hispanic	<br /> 2	30	Male	1.6	5.88889	6	6
PCOMP 6.27	4695	1	1	1	1	1	7	7	7	7	2	2	2	2	2	3	2	3	1	1	1	1	1	1	1	1	1	1	1	1	1	1	1	1	1	Working for payment or profit	$30,000 - $39,999	$30,000 - $39,999	4-year College Degree	4-year College Degree	4-year College Degree	White/Caucasian	<br /> 2	27	Male	1	2	1	1
PCOMP 1.73	-44465	1	1	1	1	1	5	5	5	5	2	2	2	2	2	2	2	2	2	2	1	1	1	1	2	2	2	2	2	2	2	2	2	2	2	Working for payment or profit	$60,000 - $69,999	$70,000 - $79,999	2-year College Degree	Masters Degree	2-year College Degree	White/Caucasian	<br /> 3	36	Male	1	2	1	2
PCOMP 6.27	3584	3	2	4	3	1	4	2	4	4	3	3	2	1	2	2	1	3	3	2	1	5	3	3	4	4	3	2	4	1	5	1	3	4	4	Working for payment or profit	$30,000 - $39,999	$50,000 - $59,999	2-year College Degree	2-year College Degree	High School / GED	Hispanic	<br /> 6	25	Female	2.6	2.22222	3	3.18182
PCOMP 1.73	15983	2	2	2	2	2	4	4	4	4	4	4	5	5	2	5	5	5	6	5	5	5	5	5	5	5	4	4	5	5	4	5	5	4	5	Working for payment or profit	$50,000 - $59,999	$50,000 - $59,999	Masters Degree	4-year College Degree	Professional Degree (JD, MD)	White/Caucasian	<br /> 4	31	Female	2	4.88889	5	4.63636
PCOMP 1.73	36071	1	4	4	4	4	5	3	5	4	2	3	4	4	2	5	4	2	2	2	5	5	4	4	3	5	5	5	5	5	5	4	5	5	4	Working for payment or profit	$60,000 - $69,999	$70,000 - $79,999	Doctoral Degree	Doctoral Degree	Doctoral Degree	White/Caucasian	Very conservative<br /> 7	30	Male	3.4	3.11111	4.5	4.63636
PCOMP 6.27	17329	2	2	2	2	2	4	3	3	3	6	6	6	6	2	5	7	7	6	6	4	4	4	4	5	5	5	2	5	5	2	2	2	3	3	Working for payment or profit	$40,000 - $49,999	$40,000 - $49,999	4-year College Degree	4-year College Degree	4-year College Degree	Asian	Very liberal <br /> 1	28	Female	2	6.11111	4	3.54546
PCOMP 1.73	14611	5	6	1	7	7	7	6	7	1	7	6	7	4	2	7	1	7	1	7	7	5	7	7	6	7	6	7	1	7	1	7	7	7	4	Working for payment or profit	$50,000 - $59,999	$70,000 - $79,999	Masters Degree	Masters Degree	4-year College Degree	White/Caucasian	<br /> 6	30	Male	5.2	5.22222	6.5	5.45455
PCOMP 1.73	36071	7	7	7	7	7	4	3	4	2	6	6	6	6	2	6	2	6	2	3	4	4	5	4	3	5	6	4	5	4	6	6	6	4	5	Working for payment or profit	$70,000 - $79,999	$70,000 - $79,999	Masters Degree	Professional Degree (JD, MD)	Professional Degree (JD, MD)	White/Caucasian	Very conservative<br /> 7	33	Female	7	4.77778	4.25	4.90909
PCOMP 1.73	6986	2	2	2	1	1	2	2	2	2	7	7	6	6	2	6	6	6	6	6	5	5	5	6	4	4	5	5	5	3	3	2	4	4	5	Working for payment or profit	$40,000 - $49,999	$90,000 or more	4-year College Degree	High School / GED	High School / GED	White/Caucasian	Very liberal <br /> 1	32	Female	1.6	6.22222	5.25	4
PCOMP 6.27	4368	6	6	7	6	5	6	5	6	7	5	6	6	7	6	5	6	5	6	7	6	5	6	5	7	6	5	6	6	5	7	6	5	6	7	Looking for first regular job	$20,000 - $29,999	$20,000 - $29,999	High School / GED	High School / GED	High School / GED	White/Caucasian	<br /> 6	27	Female	6	5.88889	5.5	6
PCOMP 1.73	7722	4	4	4	4	4	3	3	2	2	5	5	5	4	2	4	6	4	3	3	4	4	5	5	3	3	3	4	4	3	2	2	4	4	6	Working for payment or profit	$70,000 - $79,999	$90,000 or more	2-year College Degree	2-year College Degree	2-year College Degree	Other	<br /> 3	30	Male	4	4.33333	4.5	3.45454
PCOMP 1.73	5495	2	2	2	1	1	4	4	5	5	3	3	3	2	2	2	3	3	3	3	2	2	2	2	3	2	2	2	2	2	3	2	3	3	2	Working for payment or profit	$20,000 - $29,999	$50,000 - $59,999	2-year College Degree	2-year College Degree	4-year College Degree	Hispanic	<br /> 4	27	Female	1.6	2.77778	2	2.36364
PCOMP 1.73	20483	5	4	3	4	5	6	4	5	4	4	5	4	3	2	4	5	3	4	4	5	4	4	4	5	4	5	5	4	4	3	5	5	5	4	Working for payment or profit	$30,000 - $39,999	$30,000 - $39,999	Some College	Some College	High School / GED	White/Caucasian	<br /> 5	27	Female	4.2	4	4.25	4.45455
PCOMP 6.27	13303	1	1	1	1	2	6	5	4	4	2	2	3	3	2	3	3	3	2	2	3	3	3	2	2	2	2	3	2	2	2	2	2	2	2	Working for payment or profit	$30,000 - $39,999	$50,000 - $59,999	4-year College Degree	4-year College Degree	Masters Degree	Hispanic	Very liberal <br /> 1	24	Male	1.2	2.55556	2.75	2.09091
PCOMP 1.73	8890	4	4	5	5	5	4	4	5	5	4	4	4	3	2	3	3	3	3	3	4	4	5	5	4	4	5	5	5	5	5	5	5	5	5	Working for payment or profit	$20,000 - $29,999	$20,000 - $29,999	4-year College Degree	4-year College Degree	4-year College Degree	Native American	<br /> 3	66	Male	4.6	3.33333	4.5	4.81818
PCOMP 1.73	16604	2	2	2	2	4	4	4	4	3	6	6	5	4	2	4	5	4	4	4	4	4	3	2	4	4	4	6	3	3	2	2	1	1	1	Working for payment or profit	$30,000 - $39,999	$30,000 - $39,999	Some College	High School / GED	High School / GED	White/Caucasian	<br /> 4	39	Female	2.4	4.66667	3.25	2.81818
PCOMP 6.27	119	3	3	3	3	3	3	3	2	3	4	4	3	2	2	4	3	4	4	4	6	6	6	3	3	2	3	6	4	2	4	3	4	5	5	Working for payment or profit	$30,000 - $39,999	$60,000 - $69,999	2-year College Degree	Less than High School	Less than High School	Hispanic	<br /> 6	23	Male	3	3.55556	5.25	3.72727
PCOMP 6.27	36615	4	5	4	5	5	7	5	3	3	4	4	4	4	2	1	5	4	4	4	1	1	1	1	1	1	1	1	1	1	1	1	1	1	1	Working for payment or profit	$90,000 or more	$90,000 or more	High School / GED	4-year College Degree	Less than High School	Hispanic	<br /> 4	23	Female	4.6	3.77778	1	1
PCOMP 6.27	13724	3	3	2	2	3	4	4	4	3	2	3	3	3	2	3	3	3	2	2	3	3	3	2	3	2	3	2	2	1	2	1	2	2	3	Working for payment or profit	Below $20,000	$50,000 - $59,999	Doctoral Degree	Masters Degree	4-year College Degree	White/Caucasian	<br /> 6	47	Male	2.6	2.66667	2.75	2.09091
PCOMP 6.27	18591	5	6	5	5	3	3	4	5	4	5	5	5	6	2	5	5	4	2	2	2	2	2	1	2	2	2	4	3	2	4	2	3	3	3	Looking after home/family	$20,000 - $29,999	$20,000 - $29,999	Some College	4-year College Degree	4-year College Degree	Black/African American	<br /> 5	34	Female	4.8	4.33333	1.75	2.72727
PCOMP 6.27	1872	1	1	1	1	1	7	7	7	7	1	1	1	1	2	1	1	1	1	1	1	1	1	1	1	7	3	3	1	1	1	1	1	1	1	Working for payment or profit	$90,000 or more	$90,000 or more	2-year College Degree	Professional Degree (JD, MD)	Masters Degree	White/Caucasian	<br /> 6	43	Female	1	1	1	1.90909
PCOMP 6.27	-6517	5	3	2	2	4	6	4	5	5	5	4	3	5	2	7	4	5	4	5	5	4	4	3	1	2	2	1	1	1	2	3	2	1	2	Unemployed	Below $20,000	$20,000 - $29,999	4-year College Degree	Less than High School	High School / GED	Hispanic	<br /> 3	27	Female	3.2	4.66667	4	1.63636
PCOMP 6.27	10260	7	7	7	7	7	4	4	4	4	1	1	1	1	2	1	1	1	1	1	1	1	1	1	2	2	2	2	2	2	2	2	2	2	2	Looking for first regular job	$30,000 - $39,999	$90,000 or more	4-year College Degree	4-year College Degree	2-year College Degree	White/Caucasian	<br /> 5	28	Female	7	1	1	2
PCOMP 6.27	4392	2	6	2	6	6	2	2	2	2	4	4	3	5	2	5	6	6	6	5	4	4	4	4	5	5	5	6	4	2	2	4	4	7	6	Student or pupil	$20,000 - $29,999	$20,000 - $29,999	4-year College Degree	High School / GED	High School / GED	White/Caucasian	<br /> 3	46	Female	4.4	4.88889	4	4.54545
PCOMP 6.27	#NULL!	6	7	7	6	7	7	6	7	6	7	6	7	6	7	7	6	7	6	7	7	6	7	6	7	6	7	6	7	7	6	7	6	7	6	Working for payment or profit	$80,000 - $89,999	$80,000 - $89,999	Masters Degree	Masters Degree	Masters Degree	White/Caucasian	Very conservative<br /> 7	27	Female	6.6	6.55556	6.5	6.54545
PCOMP 6.27	36071	6	5	6	4	6	6	4	5	6	7	5	7	4	2	7	4	6	5	7	6	5	6	7	7	4	5	6	4	5	5	7	4	6	5	Working for payment or profit	$60,000 - $69,999	$90,000 or more	Masters Degree	4-year College Degree	Doctoral Degree	White/Caucasian	<br /> 4	30	Female	5.4	5.77778	6	5.27273
PCOMP 6.27	15896	3	3	2	2	3	6	5	5	5	3	2	1	1	2	4	2	2	2	2	1	1	1	1	1	1	1	1	1	1	1	1	1	2	1	Working for payment or profit	$60,000 - $69,999	$70,000 - $79,999	Masters Degree	High School / GED	Less than High School	White/Caucasian	<br /> 2	34	Male	2.6	2.11111	1	1.09091
PCOMP 6.27	13866	2	2	2	2	6	5	5	6	6	2	2	2	2	2	1	2	3	2	3	1	1	1	1	3	2	1	3	1	1	1	1	2	3	2	Working for payment or profit	$90,000 or more	$90,000 or more	2-year College Degree	2-year College Degree	Some College	White/Caucasian	<br /> 2	39	Male	2.8	2.11111	1	1.81818
PCOMP 1.73	16860	2	2	2	2	2	5	5	5	5	2	2	2	2	2	3	2	1	2	2	2	2	2	2	2	2	2	2	2	2	2	2	2	2	2	Working for payment or profit	$90,000 or more	$90,000 or more	4-year College Degree	4-year College Degree	2-year College Degree	White/Caucasian	<br /> 4	34	Male	2	2	2	2
PCOMP 1.73	3439	2	1	4	1	1	6	7	7	7	2	2	2	1	2	1	3	4	4	2	1	1	1	1	1	1	1	1	1	1	1	1	1	1	1	Working for payment or profit	$20,000 - $29,999	$20,000 - $29,999	Some College	High School / GED	Some College	Black/African American	Very liberal <br /> 1	32	Female	1.8	2.33333	1	1
PCOMP 6.27	27924	4	6	4	6	4	3	3	3	3	4	4	3	4	2	3	4	4	4	4	4	4	4	4	4	4	4	3	4	3	4	3	3	3	3	Working for payment or profit	$60,000 - $69,999	$90,000 or more	4-year College Degree	Masters Degree	4-year College Degree	White/Caucasian	<br /> 4	42	Female	4.8	3.77778	4	3.45454
PCOMP 1.73	2842	2	2	2	2	2	2	2	2	2	5	6	6	5	2	3	5	5	4	3	5	5	5	5	5	3	5	3	2	1	1	1	2	3	2	Working for payment or profit	$50,000 - $59,999	$50,000 - $59,999	4-year College Degree	Some College	4-year College Degree	Other	<br /> 3	29	Female	2	4.66667	5	2.54546
PCOMP 1.73	10867	3	2	3	2	3	3	3	2	3	2	2	1	2	2	2	2	3	3	2	2	2	2	3	3	3	2	3	2	2	2	2	3	3	2	Working for payment or profit	Below $20,000	$40,000 - $49,999	2-year College Degree	High School / GED	High School / GED	White/Caucasian	<br /> 5	34	Female	2.6	2.11111	2.25	2.45454
PCOMP 1.73	1376	2	1	2	1	2	6	6	6	6	2	4	2	2	2	1	4	3	1	1	1	1	1	1	1	1	1	1	1	1	1	1	1	1	1	Student or pupil	Below $20,000	Below $20,000	Some College	2-year College Degree	2-year College Degree	Asian	<br /> 2	20	Female	1.6	2.22222	1	1
PCOMP 1.73	4834	2	2	2	2	1	6	4	4	4	4	4	2	4	2	4	4	4	2	2	2	2	2	1	1	1	1	1	1	1	1	1	1	1	1	Looking after home/family	Below $20,000	$90,000 or more	Masters Degree	4-year College Degree	4-year College Degree	White/Caucasian	Very liberal <br /> 1	40	Female	1.8	3.33333	1.75	1
PCOMP 6.27	5515	5	5	5	5	6	4	2	4	3	4	5	6	2	2	1	4	4	5	4	7	4	4	5	3	6	4	3	1	1	1	1	1	4	4	Working for payment or profit	$40,000 - $49,999	$60,000 - $69,999	Some College	Some College	Some College	White/Caucasian	<br /> 5	39	Female	5.2	3.88889	5	2.63636
PCOMP 1.73	4524	1	1	1	1	1	7	7	7	7	4	4	4	4	2	1	5	4	5	4	1	1	1	1	1	1	1	1	1	1	1	1	1	1	1	Looking after home/family	Below $20,000	$80,000 - $89,999	4-year College Degree	Masters Degree	2-year College Degree	White/Caucasian	<br /> 4	30	Female	1	3.88889	1	1
PCOMP 1.73	6914	3	3	3	3	4	4	4	4	4	4	4	4	4	2	3	4	3	4	4	3	3	3	3	3	3	3	3	4	4	4	4	3	3	3	Working for payment or profit	$30,000 - $39,999	$40,000 - $49,999	Some College	Some College	2-year College Degree	White/Caucasian	<br /> 4	22	Male	3.2	3.77778	3	3.36364
PCOMP 1.73	17652	5	4	4	5	6	2	2	3	1	4	5	4	5	2	7	5	6	4	6	5	5	4	3	6	5	4	5	7	2	3	3	5	5	6	Working for payment or profit	$70,000 - $79,999	$90,000 or more	Masters Degree	High School / GED	4-year College Degree	White/Caucasian	<br /> 6	44	Male	4.8	5.11111	4.25	4.63636
PCOMP 1.73	21846	2	2	2	2	3	6	6	6	6	2	2	2	1	2	1	2	2	1	1	2	2	2	1	2	2	1	1	2	2	1	1	2	2	1	Working for payment or profit	$20,000 - $29,999	$50,000 - $59,999	High School / GED	Some College	High School / GED	White/Caucasian	<br /> 5	23	Male	2.2	1.55556	1.75	1.54546
PCOMP 6.27	12756	3	5	2	5	6	4	4	4	4	6	6	4	4	2	6	6	6	4	4	3	3	3	3	2	3	3	4	4	2	2	2	2	2	2	Working for payment or profit	$40,000 - $49,999	$40,000 - $49,999	High School / GED	Some College	High School / GED	White/Caucasian	<br /> 4	36	Female	4.2	5.11111	3	2.54546
PCOMP 1.73	-35535	4	2	2	2	2	6	6	6	6	4	4	4	3	2	3	4	4	3	3	2	2	2	2	2	2	2	3	2	2	2	2	2	2	2	Unemployed	Below $20,000	$90,000 or more	4-year College Degree	High School / GED	High School / GED	Asian	<br /> 3	38	Female	2.4	3.55556	2	2.09091
PCOMP 1.73	-3675	5	6	6	6	5	5	6	7	6	6	6	7	7	2	6	5	5	6	6	5	6	4	7	4	5	5	6	6	5	6	5	6	5	6	Working for payment or profit	$80,000 - $89,999	$90,000 or more	4-year College Degree	High School / GED	High School / GED	Native American	<br /> 5	28	Female	5.6	6	5.5	5.36364
PCOMP 1.73	15921	1	2	1	4	5	6	5	6	6	4	3	2	2	2	2	4	2	3	2	1	2	1	1	1	1	1	1	1	1	1	1	1	2	2	Working for payment or profit	$40,000 - $49,999	$70,000 - $79,999	Some College	Less than High School	2-year College Degree	White/Caucasian	<br /> 5	30	Male	2.6	2.66667	1.25	1.18182
PCOMP 6.27	3350	7	1	1	1	1	1	1	1	1	1	1	1	1	2	1	1	1	1	1	1	1	1	1	1	1	1	1	1	1	1	1	1	1	1	Working for payment or profit	$90,000 or more	$90,000 or more	4-year College Degree	Doctoral Degree	Masters Degree	White/Caucasian	Very conservative<br /> 7	25	Female	2.2	1	1	1
PCOMP 1.73	7373	2	1	1	1	1	4	1	3	4	1	1	1	1	2	1	1	1	1	1	1	1	1	1	1	1	6	6	6	4	3	2	1	3	3	Working for payment or profit	$90,000 or more	$90,000 or more	4-year College Degree	4-year College Degree	4-year College Degree	Asian	<br /> 4	35	Male	1.2	1	1	3.27273
PCOMP 6.27	-1274	1	1	1	1	1	7	7	7	7	2	2	2	2	2	3	1	2	1	1	1	1	1	1	1	1	1	1	1	1	1	1	1	1	1	Retired from employment	$50,000 - $59,999	$50,000 - $59,999	Some College	Some College	Some College	White/Caucasian	Very liberal <br /> 1	54	Female	1	1.77778	1	1
PCOMP 6.27	19214	1	1	1	1	1	7	7	7	7	1	1	1	1	2	4	1	1	1	2	1	1	1	1	1	1	1	1	1	1	1	1	1	1	1	Working for payment or profit	$90,000 or more	$90,000 or more	Professional Degree (JD, MD)	4-year College Degree	4-year College Degree	White/Caucasian	<br /> 3	30	Male	1	1.44444	1	1
PCOMP 6.27	6909	3	3	3	3	4	4	4	4	4	2	2	2	2	2	2	4	3	1	1	4	3	3	3	2	1	2	1	1	1	1	1	1	1	1	Working for payment or profit	$30,000 - $39,999	$40,000 - $49,999	Some College	4-year College Degree	Some College	Asian	<br /> 4	24	Female	3.2	2.11111	3.25	1.18182
PCOMP 1.73	6548	2	2	1	1	2	4	3	3	2	4	4	4	3	2	3	2	3	2	2	2	2	1	1	1	4	4	4	2	1	1	1	2	2	2	Working for payment or profit	Below $20,000	Below $20,000	Some College	4-year College Degree	Doctoral Degree	Hispanic	<br /> 3	37	Male	1.6	3	1.5	2.18182
PCOMP 6.27	11267	3	4	3	4	3	4	5	5	4	5	5	6	5	2	4	5	6	5	5	5	6	5	4	4	5	6	5	4	5	5	6	5	5	4	Working for payment or profit	$50,000 - $59,999	$60,000 - $69,999	4-year College Degree	4-year College Degree	4-year College Degree	White/Caucasian	<br /> 6	25	Female	3.4	5.11111	5	4.90909
PCOMP 6.27	1737	6	7	6	6	7	6	7	7	6	6	7	6	6	2	6	7	6	6	6	6	7	6	7	6	7	6	7	7	6	7	6	6	7	6	Working for payment or profit	$60,000 - $69,999	$60,000 - $69,999	Doctoral Degree	Masters Degree	Masters Degree	White/Caucasian	<br /> 6	27	Female	6.4	6.22222	6.5	6.45455
PCOMP 6.27	10145	5	6	4	3	2	6	6	7	7	3	2	3	4	2	3	5	3	3	2	3	4	3	3	2	1	2	4	3	4	3	2	3	2	3	Working for payment or profit	Below $20,000	Below $20,000	4-year College Degree	Some College	Some College	White/Caucasian	<br /> 2	57	Male	4	3.11111	3.25	2.63636
PCOMP 1.73	#NULL!	1	1	1	1	1	7	7	7	7	2	2	1	2	2	1	2	2	2	2	1	1	1	1	1	1	1	1	1	1	1	1	1	1	1	Working for payment or profit	$30,000 - $39,999	$30,000 - $39,999	Masters Degree	Less than High School	High School / GED	White/Caucasian	<br /> 4	28	Male	1	1.77778	1	1
PCOMP 6.27	-11648	6	7	6	7	6	6	7	6	7	5	6	7	6	5	6	7	6	5	6	6	7	6	7	6	7	6	7	6	7	6	7	6	7	6	Working for payment or profit	$30,000 - $39,999	$60,000 - $69,999	Masters Degree	Masters Degree	Masters Degree	White/Caucasian	Very conservative<br /> 7	40	Male	6.4	6	6.5	6.45455
PCOMP 1.73	15983	4	5	6	5	4	4	5	4	5	2	3	4	5	4	4	5	5	4	5	3	4	5	4	3	4	5	4	5	4	4	5	4	5	4	Working for payment or profit	$40,000 - $49,999	$50,000 - $59,999	4-year College Degree	Some College	Some College	White/Caucasian	<br /> 4	30	Female	4.8	4.11111	4	4.27273
PCOMP 6.27	7202	5	6	7	6	5	5	6	7	6	5	6	5	4	2	4	6	5	4	6	5	6	5	4	5	6	5	4	5	6	5	6	5	4	5	Working for payment or profit	Below $20,000	Below $20,000	4-year College Degree	Masters Degree	4-year College Degree	White/Caucasian	<br /> 5	28	Male	5.8	5	5	5.09091
PCOMP 6.27	15505	3	3	3	3	4	4	4	4	4	4	4	4	3	2	2	2	2	2	2	1	2	1	4	4	4	4	4	3	3	2	3	1	2	2	Working for payment or profit	$50,000 - $59,999	$50,000 - $59,999	4-year College Degree	Some College	2-year College Degree	White/Caucasian	<br /> 4	35	Male	3.2	2.77778	2	2.90909
PCOMP 1.73	11728	1	1	1	1	6	4	3	3	3	4	3	6	6	2	6	5	4	6	2	6	6	6	5	4	4	4	2	5	6	4	3	3	3	4	Working for payment or profit	Below $20,000	$30,000 - $39,999	Some College	High School / GED	Some College	Black/African American	<br /> 2	36	Female	2	4.66667	5.75	3.81818
PCOMP 1.73	6565	1	1	1	1	1	6	6	6	6	1	1	1	1	2	1	1	1	1	1	1	1	1	1	1	1	1	1	1	1	1	1	1	1	1	Working for payment or profit	Below $20,000	Below $20,000	Some College	Some College	4-year College Degree	White/Caucasian	<br /> 5	26	Female	1	1	1	1
PCOMP 6.27	7136	4	5	5	5	6	4	5	6	7	3	4	4	5	2	3	4	3	1	2	3	4	4	5	4	5	5	4	4	5	4	5	4	4	5	Working for payment or profit	$20,000 - $29,999	$20,000 - $29,999	4-year College Degree	4-year College Degree	4-year College Degree	White/Caucasian	<br /> 5	54	Female	5	3.22222	4	4.45455
PCOMP 6.27	6855	5	4	4	3	6	4	3	3	4	4	4	1	5	2	2	5	6	3	2	2	4	4	3	3	4	5	6	2	1	4	2	2	5	4	Working for payment or profit	$40,000 - $49,999	$40,000 - $49,999	4-year College Degree	High School / GED	High School / GED	White/Caucasian	<br /> 6	24	Male	4.4	3.55556	3.25	3.45454
PCOMP 1.73	16365	3	5	5	4	6	3	4	5	5	3	3	4	4	2	4	5	6	6	6	4	5	4	3	4	3	4	5	6	6	4	5	4	5	6	Working for payment or profit	$40,000 - $49,999	$60,000 - $69,999	Masters Degree	Some College	High School / GED	White/Caucasian	Very liberal <br /> 1	28	Male	4.6	4.55556	4	4.72727
PCOMP 1.73	-12606	6	7	6	6	7	6	7	7	7	6	6	6	7	2	6	6	7	6	6	6	7	6	6	6	6	7	7	7	6	6	6	6	7	6	Working for payment or profit	$60,000 - $69,999	$60,000 - $69,999	4-year College Degree	4-year College Degree	4-year College Degree	Native American	<br /> 6	35	Male	6.4	6.22222	6.25	6.36364
PCOMP 1.73	5716	7	1	1	1	1	7	7	7	7	1	1	1	1	2	1	1	1	1	1	1	1	1	1	1	1	1	1	1	1	1	1	1	1	1	Working for payment or profit	$20,000 - $29,999	$30,000 - $39,999	Some College	4-year College Degree	2-year College Degree	Hispanic	Very liberal <br /> 1	34	Male	2.2	1	1	1
PCOMP 1.73	7556	2	2	2	2	4	2	2	2	2	4	4	4	4	2	4	6	6	4	2	6	6	6	6	6	6	6	6	7	6	6	4	5	6	6	Working for payment or profit	Below $20,000	Below $20,000	Some College	Some College	Some College	White/Caucasian	Very liberal <br /> 1	36	Female	2.4	4.22222	6	5.81818
PCOMP 1.73	-2621	1	1	1	1	2	7	6	7	7	3	4	1	5	2	6	7	5	6	6	1	1	1	1	1	1	1	1	1	1	1	1	1	1	1	Working for payment or profit	Below $20,000	$90,000 or more	2-year College Degree	Some College	Some College	Hispanic	<br /> 4	22	Male	1.2	4.77778	1	1
PCOMP 1.73	22406	5	2	2	2	2	3	4	4	4	2	2	3	2	2	3	2	2	2	2	3	3	3	3	3	3	3	2	3	3	2	2	2	2	2	Working for payment or profit	$90,000 or more	$90,000 or more	Doctoral Degree	High School / GED	Less than High School	White/Caucasian	Very liberal <br /> 1	40	Male	2.6	2.22222	3	2.45454
PCOMP 1.73	1416	2	2	1	1	1	6	6	6	6	2	2	2	1	2	3	1	1	1	1	1	1	1	1	1	2	2	2	1	1	1	1	1	1	1	Working for payment or profit	$30,000 - $39,999	$50,000 - $59,999	Some College	High School / GED	2-year College Degree	Black/African American	Very liberal <br /> 1	24	Female	1.4	1.55556	1	1.27273
PCOMP 6.27	604	1	4	2	3	1	7	7	5	6	4	3	1	1	2	1	4	2	1	2	1	1	1	2	1	2	2	4	3	3	1	1	1	3	1	Working for payment or profit	$90,000 or more	$90,000 or more	Masters Degree	Masters Degree	4-year College Degree	White/Caucasian	<br /> 5	58	Female	2.2	2.11111	1.25	2
PCOMP 1.73	7999	2	1	1	1	1	6	7	7	5	3	4	2	2	2	4	3	3	4	3	2	3	3	1	1	1	1	2	1	1	1	2	1	2	2	Student or pupil	$40,000 - $49,999	$90,000 or more	Some College	Doctoral Degree	Masters Degree	Asian	<br /> 2	20	Male	1.2	3.11111	2.25	1.36364
PCOMP 1.73	2011	7	6	5	6	7	7	6	5	6	7	6	5	5	2	5	6	7	7	5	7	6	7	6	7	6	6	6	7	6	7	6	5	6	7	Working for payment or profit	Below $20,000	$20,000 - $29,999	Doctoral Degree	4-year College Degree	2-year College Degree	White/Caucasian	Very conservative<br /> 7	21	Male	6.2	5.88889	6.5	6.27273
PCOMP 1.73	3956	2	2	2	2	2	6	6	6	6	2	2	2	2	2	2	2	2	2	2	2	2	2	2	2	2	2	2	2	2	2	2	2	2	2	Working for payment or profit	Below $20,000	Below $20,000	Some College	4-year College Degree	Masters Degree	White/Caucasian	Very liberal <br /> 1	41	Male	2	2	2	2
PCOMP 6.27	5576	1	1	1	1	1	6	6	6	6	4	4	4	4	2	4	4	4	4	4	1	1	1	1	1	1	1	1	1	1	1	1	1	1	1	Working for payment or profit	$90,000 or more	$90,000 or more	4-year College Degree	4-year College Degree	Some College	White/Caucasian	Very conservative<br /> 7	47	Male	1	4	1	1
PCOMP 1.73	52407	3	4	3	5	5	5	5	6	5	4	3	4	4	2	4	4	3	2	2	4	3	5	5	2	1	2	3	4	2	1	2	3	2	2	Working for payment or profit	$30,000 - $39,999	$20,000 - $29,999	Masters Degree	High School / GED	High School / GED	White/Caucasian	<br /> 5	27	Female	4	3.33333	4.25	2.18182
PCOMP 6.27	9080	5	5	6	5	4	4	5	4	5	4	3	3	4	2	4	5	3	4	3	3	4	3	3	4	3	3	2	3	3	2	2	3	3	3	Working for payment or profit	$40,000 - $49,999	$80,000 - $89,999	4-year College Degree	Masters Degree	High School / GED	White/Caucasian	<br /> 4	37	Male	5	3.66667	3.25	2.81818
PCOMP 6.27	4395	2	2	2	2	3	5	6	5	6	1	1	1	1	2	2	2	1	1	1	1	2	2	1	2	2	3	2	3	2	2	2	1	3	1	Retired from employment	Below $20,000	$30,000 - $39,999	4-year College Degree	4-year College Degree	High School / GED	White/Caucasian	<br /> 6	66	Male	2.2	1.22222	1.5	2.09091
PCOMP 6.27	14318	6	2	4	2	2	4	3	3	4	4	5	6	6	2	4	5	4	5	4	4	3	3	3	1	1	1	1	1	1	2	2	1	2	2	Working for payment or profit	$40,000 - $49,999	$40,000 - $49,999	4-year College Degree	Masters Degree	4-year College Degree	Black/African American	Very liberal <br /> 1	28	Female	3.2	4.77778	3.25	1.36364
PCOMP 1.73	-1055	2	2	2	2	2	4	4	4	4	3	3	2	3	2	4	4	3	3	3	2	2	2	2	2	2	2	2	2	2	2	2	2	2	2	Working for payment or profit	$50,000 - $59,999	$90,000 or more	Masters Degree	4-year College Degree	High School / GED	White/Caucasian	<br /> 5	31	Male	2	3.11111	2	2
PCOMP 1.73	18957	2	2	2	2	2	4	4	4	4	3	3	2	3	2	3	3	2	3	3	2	2	2	2	2	2	2	4	2	2	2	2	2	2	2	Working for payment or profit	$50,000 - $59,999	$50,000 - $59,999	4-year College Degree	Masters Degree	Masters Degree	White/Caucasian	<br /> 6	28	Female	2	2.77778	2	2.18182
PCOMP 6.27	-36019	5	5	4	5	4	5	4	5	4	5	3	4	5	2	4	4	5	5	4	5	3	4	3	4	2	5	3	3	3	3	5	3	4	4	Working for payment or profit	$50,000 - $59,999	$90,000 or more	4-year College Degree	4-year College Degree	4-year College Degree	White/Caucasian	<br /> 6	30	Female	4.6	4.33333	3.75	3.54546
PCOMP 6.27	784	7	6	7	7	7	7	6	6	6	7	6	6	7	6	6	6	7	7	7	7	6	6	6	7	6	7	7	6	7	7	6	6	7	7	Working for payment or profit	$50,000 - $59,999	$20,000 - $29,999	4-year College Degree	Less than High School	High School / GED	Asian	Very conservative<br /> 7	32	Male	6.8	6.55556	6.25	6.63636
PCOMP 1.73	6957	2	1	2	2	2	5	5	5	5	3	3	2	3	2	4	2	2	2	2	2	2	2	2	2	2	2	2	2	1	2	1	2	2	1	Working for payment or profit	$40,000 - $49,999	$90,000 or more	Some College	High School / GED	High School / GED	White/Caucasian	<br /> 6	41	Female	1.8	2.55556	2	1.72727
PCOMP 6.27	14620	4	5	5	6	6	4	4	4	4	3	3	3	3	2	3	3	3	3	3	2	2	2	2	1	1	1	1	2	2	3	3	4	3	1	Working for payment or profit	$20,000 - $29,999	$20,000 - $29,999	4-year College Degree	2-year College Degree	Some College	White/Caucasian	<br /> 5	33	Male	5.2	3	2	2
PCOMP 1.73	13374	2	4	3	3	4	2	2	3	1	5	4	5	3	2	4	5	5	6	3	5	4	5	5	3	2	3	5	2	3	1	1	1	4	4	Working for payment or profit	Below $20,000	Below $20,000	High School / GED	Less than High School	High School / GED	White/Caucasian	<br /> 5	31	Male	3.2	4.44444	4.75	2.63636
PCOMP 6.27	2214	2	2	2	2	2	3	3	3	3	6	6	6	6	2	7	7	6	5	5	4	4	4	4	5	4	4	3	5	3	2	2	5	5	5	Working for payment or profit	Below $20,000	Below $20,000	Some College	High School / GED	4-year College Degree	White/Caucasian	<br /> 2	34	Female	2	6	4	3.90909
PCOMP 6.27	2985	5	6	6	6	6	6	6	6	6	4	4	4	3	2	4	4	4	4	4	4	4	4	4	5	5	6	6	5	2	6	5	2	4	4	Retired from employment	$20,000 - $29,999	$20,000 - $29,999	High School / GED	High School / GED	High School / GED	White/Caucasian	<br /> 6	66	Female	5.8	3.88889	4	4.54545
PCOMP 6.27	17587	6	6	6	6	7	6	4	3	3	6	6	1	6	2	6	6	4	6	5	5	5	6	4	2	2	2	4	2	1	1	1	1	1	1	Working for payment or profit	$80,000 - $89,999	$90,000 or more	Professional Degree (JD, MD)	4-year College Degree	Masters Degree	White/Caucasian	<br /> 3	44	Female	6.2	5.11111	5	1.63636
PCOMP 1.73	#NULL!	1	1	1	1	1	6	6	6	6	2	2	2	2	2	2	2	2	2	2	1	1	1	1	1	1	1	1	1	1	1	1	1	1	1	Working for payment or profit	$50,000 - $59,999	$90,000 or more	2-year College Degree	High School / GED	High School / GED	White/Caucasian	<br /> 3	49	Female	1	2	1	1
PCOMP 1.73	5187	3	3	2	3	3	6	6	6	6	4	4	3	3	2	4	4	4	3	2	2	2	2	2	2	2	2	2	2	2	2	2	2	2	2	Working for payment or profit	Below $20,000	Below $20,000	4-year College Degree	High School / GED	High School / GED	White/Caucasian	<br /> 4	39	Male	2.8	3.44444	2	2
PCOMP 6.27	#NULL!	5	5	5	5	5	3	3	3	3	5	5	5	5	2	5	5	5	5	5	4	4	4	4	4	4	4	4	4	4	4	4	4	4	4	Working for payment or profit	Below $20,000	Below $20,000	High School / GED	Some College	Less than High School	Hispanic	Very liberal <br /> 1	27	Female	5	5	4	4
PCOMP 6.27	2836	5	6	6	6	6	4	4	4	3	2	2	3	3	2	2	4	2	1	1	2	3	3	3	2	2	3	3	5	2	3	3	2	4	2	Working for payment or profit	Below $20,000	$20,000 - $29,999	Less than High School	High School / GED	High School / GED	White/Caucasian	<br /> 2	32	Female	5.8	2.22222	2.75	2.81818
PCOMP 1.73	#NULL!	1	1	1	1	1	6	4	4	4	4	4	4	4	2	4	4	4	4	4	4	4	4	4	1	1	1	1	1	1	1	1	1	1	1	Working for payment or profit	$20,000 - $29,999	$60,000 - $69,999	2-year College Degree	High School / GED	High School / GED	White/Caucasian	<br /> 5	45	Female	1	4	4	1
PCOMP 1.73	-3113	1	1	1	1	1	4	5	5	4	1	1	1	2	2	2	2	2	2	2	2	2	2	2	1	2	2	2	1	1	2	2	2	2	2	Working for payment or profit	$90,000 or more	$90,000 or more	Professional Degree (JD, MD)	4-year College Degree	Doctoral Degree	Black/African American	<br /> 2	37	Male	1	1.66667	2	1.72727
PCOMP 1.73	#NULL!	1	1	1	1	1	1	1	1	1	1	1	1	2	2	1	2	1	1	1	1	1	1	1	1	1	1	1	1	1	1	1	1	1	1	Working for payment or profit	$20,000 - $29,999	$20,000 - $29,999	4-year College Degree	4-year College Degree	4-year College Degree	White/Caucasian	Very liberal <br /> 1	24	Female	1	1.22222	1	1
PCOMP 1.73	5260	3	3	2	3	2	2	2	2	2	5	5	3	5	2	5	4	5	5	5	6	6	6	6	5	5	6	6	2	3	6	6	6	6	7	Working for payment or profit	$20,000 - $29,999	$30,000 - $39,999	High School / GED	Less than High School	Less than High School	White/Caucasian	<br /> 3	30	Male	2.6	4.66667	6	5.27273
PCOMP 6.27	6934	6	7	6	6	7	6	7	7	7	6	6	7	6	2	6	7	6	6	6	6	6	7	7	6	7	7	6	6	6	6	6	6	7	7	Working for payment or profit	$20,000 - $29,999	$30,000 - $39,999	Masters Degree	4-year College Degree	4-year College Degree	White/Caucasian	<br /> 6	37	Female	6.4	6.22222	6.5	6.36364
PCOMP 6.27	1684	4	4	4	3	3	3	3	4	3	5	5	4	5	2	5	4	5	3	3	4	4	4	4	3	4	4	5	4	2	3	2	3	3	3	Working for payment or profit	$20,000 - $29,999	$20,000 - $29,999	Masters Degree	Doctoral Degree	Masters Degree	White/Caucasian	Very liberal <br /> 1	37	Male	3.6	4.33333	4	3.27273
PCOMP 1.73	37768	2	2	2	2	3	5	5	6	4	4	4	2	2	2	5	4	4	4	5	4	3	3	2	4	2	3	2	1	1	1	1	1	1	2	Working for payment or profit	$30,000 - $39,999	$90,000 or more	4-year College Degree	4-year College Degree	High School / GED	White/Caucasian	<br /> 2	30	Female	2.2	3.77778	3	1.72727
PCOMP 6.27	20812	3	3	3	3	6	5	5	6	5	5	5	4	7	2	4	5	6	3	4	5	4	4	5	5	4	4	5	5	3	5	4	3	3	3	Looking after home/family	Below $20,000	$70,000 - $79,999	Doctoral Degree	High School / GED	Some College	White/Caucasian	Very liberal <br /> 1	36	Male	3.6	4.77778	4.5	4
PCOMP 1.73	-3675	4	5	6	7	7	5	6	7	7	5	6	7	6	5	4	5	6	7	7	5	6	7	7	4	5	6	7	6	6	4	5	6	7	6	Working for payment or profit	$50,000 - $59,999	$40,000 - $49,999	4-year College Degree	4-year College Degree	2-year College Degree	White/Caucasian	<br /> 6	25	Male	5.8	5.88889	6.25	5.63636
PCOMP 6.27	7037	3	3	3	3	4	4	2	3	2	6	6	6	6	2	6	6	6	3	3	6	6	5	4	3	2	3	2	2	2	2	2	2	4	2	Working for payment or profit	$50,000 - $59,999	$80,000 - $89,999	2-year College Degree	High School / GED	High School / GED	White/Caucasian	<br /> 2	42	Female	3.2	5.33333	5.25	2.36364
PCOMP 6.27	23573	5	6	7	6	5	5	6	7	6	4	5	6	7	6	5	5	6	7	6	4	5	6	7	5	6	7	6	5	6	4	5	6	7	6	Looking for first regular job	$70,000 - $79,999	$80,000 - $89,999	Masters Degree	Less than High School	2-year College Degree	Asian	<br /> 5	35	Male	5.8	5.66667	5.5	5.72727
PCOMP 6.27	5895	1	1	1	1	2	6	5	5	5	2	2	2	3	2	3	2	1	1	1	3	3	2	1	1	3	2	1	1	1	1	1	2	2	1	Looking after home/family	Below $20,000	$20,000 - $29,999	Some College	Masters Degree	Masters Degree	White/Caucasian	<br /> 3	34	Male	1.2	1.88889	2.25	1.45454
PCOMP 6.27	-4076	6	7	6	5	5	7	5	6	6	6	6	5	4	2	5	6	4	4	3	6	5	4	5	6	7	6	5	6	5	6	7	6	5	6	Working for payment or profit	$30,000 - $39,999	$30,000 - $39,999	4-year College Degree	Some College	Some College	White/Caucasian	<br /> 6	33	Male	5.8	4.77778	5	5.90909
PCOMP 1.73	42676	7	7	7	7	7	4	4	4	4	4	4	4	4	2	4	4	4	4	4	4	4	4	4	5	5	5	5	5	5	5	5	5	5	5	Working for payment or profit	$20,000 - $29,999	$20,000 - $29,999	High School / GED	Some College	Some College	White/Caucasian	<br /> 6	35	Female	7	4	4	5
PCOMP 6.27	8703	2	5	4	5	7	1	1	1	1	7	7	7	7	2	7	7	7	7	7	7	7	7	7	6	7	6	5	4	2	6	4	7	7	7	Student or pupil	$20,000 - $29,999	$20,000 - $29,999	Some College	High School / GED	High School / GED	Black/African American	<br /> 4	34	Female	4.6	7	7	5.54545
PCOMP 1.73	14856	1	1	1	1	1	5	5	5	5	4	4	4	4	2	4	4	4	4	4	2	2	2	2	2	2	2	2	2	2	2	2	2	2	2	Working for payment or profit	$70,000 - $79,999	$90,000 or more	Masters Degree	4-year College Degree	4-year College Degree	White/Caucasian	<br /> 2	39	Female	1	4	2	2
PCOMP 6.27	26628	2	1	1	1	1	2	3	2	2	2	2	1	3	2	6	4	5	2	2	6	6	6	6	6	5	6	6	6	3	3	3	4	5	5	Working for payment or profit	$20,000 - $29,999	$70,000 - $79,999	4-year College Degree	High School / GED	High School / GED	White/Caucasian	<br /> 4	30	Female	1.2	3	6	4.72727
PCOMP 6.27	1154	6	6	6	6	1	3	3	2	3	4	4	4	1	2	1	1	1	2	1	2	2	2	2	3	2	2	2	2	2	2	2	2	2	2	Working for payment or profit	Below $20,000	$30,000 - $39,999	2-year College Degree	High School / GED	Some College	Black/African American	<br /> 5	27	Female	5	2.11111	2	2.09091
PCOMP 6.27	11454	7	6	6	7	7	6	6	7	7	7	7	7	6	6	7	7	7	6	6	7	6	7	7	7	7	6	6	6	6	7	7	7	7	6	Working for payment or profit	Below $20,000	$20,000 - $29,999	Masters Degree	High School / GED	Less than High School	White/Caucasian	Very conservative<br /> 7	30	Male	6.6	6.66667	6.75	6.54545
PCOMP 6.27	1920	2	1	2	1	4	6	6	6	5	6	6	1	6	2	6	5	6	2	1	4	4	3	2	3	2	2	5	2	1	1	1	1	1	1	Working for payment or profit	$50,000 - $59,999	$50,000 - $59,999	2-year College Degree	High School / GED	Some College	White/Caucasian	<br /> 5	55	Female	2	4.33333	3.25	1.81818
PCOMP 1.73	3069	4	2	3	1	5	3	3	4	4	2	3	1	3	2	5	4	5	2	2	2	3	3	2	2	3	3	2	1	1	4	2	3	2	4	Student or pupil	Below $20,000	$90,000 or more	Some College	4-year College Degree	4-year College Degree	White/Caucasian	<br /> 5	19	Male	3	3	2.5	2.45454
PCOMP 1.73	15447	4	2	4	2	2	5	6	6	5	3	3	3	2	2	3	3	3	2	2	2	2	2	2	2	2	2	2	2	2	2	2	2	2	2	Working for payment or profit	$80,000 - $89,999	$80,000 - $89,999	Some College	High School / GED	Some College	Other	<br /> 3	29	Male	2.8	2.66667	2	2
PCOMP 6.27	21939	2	1	1	1	1	4	4	4	4	2	2	1	2	2	2	2	2	1	1	2	2	1	1	1	1	1	1	1	1	1	1	1	1	1	Working for payment or profit	$90,000 or more	$90,000 or more	Some College	High School / GED	High School / GED	White/Caucasian	<br /> 2	60	Male	1.2	1.66667	1.5	1
PCOMP 6.27	-5016	2	2	2	2	4	4	4	4	4	4	4	4	4	2	4	4	4	4	4	4	4	4	4	4	4	4	4	4	4	4	4	4	4	4	Working for payment or profit	$20,000 - $29,999	$20,000 - $29,999	High School / GED	Some College	High School / GED	Black/African American	<br /> 4	28	Male	2.4	4	4	4
PCOMP 6.27	#NULL!	1	1	1	1	1	5	5	5	5	3	2	5	3	2	4	5	3	3	4	1	1	1	1	1	1	1	1	1	1	1	1	1	1	1	Working for payment or profit	$50,000 - $59,999	$50,000 - $59,999	4-year College Degree	High School / GED	High School / GED	White/Caucasian	Very liberal <br /> 1	27	Male	1	3.55556	1	1
PCOMP 1.73	9014	4	4	4	4	4	4	4	4	4	5	5	5	5	2	5	5	5	5	5	3	3	3	3	4	3	2	2	1	1	1	1	1	1	1	Working for payment or profit	$30,000 - $39,999	$30,000 - $39,999	2-year College Degree	High School / GED	High School / GED	Hispanic	Very liberal <br /> 1	31	Male	4	5	3	1.63636
PCOMP 1.73	7022	4	4	4	4	4	4	4	4	4	4	4	4	4	4	4	4	4	4	4	4	4	4	4	4	4	4	4	4	4	4	4	4	4	4	Retired from employment	Below $20,000	Below $20,000	High School / GED	High School / GED	High School / GED	White/Caucasian	<br /> 4	57	Male	4	4	4	4
PCOMP 1.73	87225	3	4	5	4	5	2	3	4	5	3	4	5	4	2	4	5	4	3	4	3	4	5	4	2	3	4	5	4	3	3	4	5	4	3	Unemployed	$60,000 - $69,999	$70,000 - $79,999	Masters Degree	Masters Degree	Doctoral Degree	White/Caucasian	<br /> 3	35	Male	4.2	4	4	3.63636
PCOMP 6.27	5796	5	6	4	2	4	4	4	5	4	2	2	1	2	2	3	2	3	1	1	3	2	2	3	4	4	3	3	2	1	3	3	3	2	3	Unemployed	Below $20,000	$20,000 - $29,999	High School / GED	High School / GED	High School / GED	White/Caucasian	<br /> 5	54	Female	4.2	1.88889	2.5	2.81818
PCOMP 6.27	5138	5	4	4	5	4	5	4	5	5	5	4	5	5	2	4	5	5	6	5	5	5	4	4	5	5	4	5	4	4	5	6	4	5	4	Working for payment or profit	$40,000 - $49,999	$80,000 - $89,999	4-year College Degree	Some College	Some College	White/Caucasian	<br /> 5	31	Male	4.4	4.88889	4.5	4.63636
PCOMP 1.73	10382	2	2	2	2	2	5	4	5	4	3	3	2	3	2	4	3	3	2	2	3	3	3	3	2	2	2	3	2	1	2	1	2	2	2	Working for payment or profit	$20,000 - $29,999	$20,000 - $29,999	Some College	High School / GED	High School / GED	White/Caucasian	<br /> 3	29	Male	2	2.77778	3	1.90909
PCOMP 1.73	4281	1	2	2	2	3	6	4	5	4	5	5	4	4	2	4	3	3	3	3	2	2	3	2	2	2	2	4	4	3	2	2	2	2	2	Working for payment or profit	$70,000 - $79,999	$70,000 - $79,999	Masters Degree	4-year College Degree	4-year College Degree	Black/African American	<br /> 2	23	Male	2	3.77778	2.25	2.45454
PCOMP 1.73	2123	1	1	1	1	1	6	6	6	6	2	2	1	1	2	1	1	2	1	1	1	1	1	1	1	1	1	1	1	1	1	1	1	1	1	Working for payment or profit	$40,000 - $49,999	$70,000 - $79,999	4-year College Degree	Masters Degree	Masters Degree	Asian	Very liberal <br /> 1	25	Female	1	1.33333	1	1
PCOMP 6.27	12210	2	4	2	2	2	5	5	5	5	4	4	4	4	2	2	4	4	4	2	2	2	2	2	1	1	2	2	4	1	1	1	1	3	2	Working for payment or profit	$20,000 - $29,999	$30,000 - $39,999	4-year College Degree	Less than High School	High School / GED	White/Caucasian	<br /> 2	55	Female	2.4	3.55556	2	1.72727
PCOMP 6.27	10885	1	1	1	1	1	6	3	3	3	4	4	4	4	2	4	4	4	2	2	4	4	4	3	1	5	3	3	1	1	1	1	1	3	1	Student or pupil	$20,000 - $29,999	$20,000 - $29,999	Some College	Some College	High School / GED	White/Caucasian	<br /> 2	30	Female	1	3.55556	3.75	1.90909
PCOMP 6.27	#NULL!	1	5	1	5	3	2	2	2	2	5	5	4	3	2	2	4	5	3	2	4	5	5	6	5	5	6	5	7	5	5	5	6	6	6	Other	Below $20,000	$60,000 - $69,999	Some College	Less than High School	Some College	White/Caucasian	<br /> 6	41	Female	3	3.66667	5	5.54545
PCOMP 6.27	11800	2	1	1	1	2	3	2	3	2	4	4	5	6	2	5	5	5	2	2	4	4	4	3	4	5	6	5	7	1	4	1	5	3	4	Working for payment or profit	$30,000 - $39,999	$50,000 - $59,999	Some College	Less than High School	High School / GED	White/Caucasian	<br /> 2	30	Male	1.4	4.22222	3.75	4.09091
PCOMP 1.73	#NULL!	6	2	3	6	2	4	4	2	6	5	4	7	2	2	1	2	4	2	4	4	4	2	6	4	5	2	2	6	2	3	6	2	7	2	Looking for first regular job	$50,000 - $59,999	$40,000 - $49,999	Masters Degree	Masters Degree	Doctoral Degree	White/Caucasian	<br /> 5	27	Male	3.8	3.44444	4	3.72727
PCOMP 6.27	5218	3	3	3	3	3	5	5	5	5	2	2	2	2	2	2	2	2	2	2	2	2	2	2	2	2	2	2	2	2	2	2	2	2	2	Working for payment or profit	Below $20,000	Below $20,000	Some College	Some College	Some College	White/Caucasian	<br /> 2	36	Male	3	2	2	2
PCOMP 1.73	8548	4	4	5	4	4	3	3	4	4	4	4	4	6	2	4	5	5	2	5	4	4	3	4	1	3	3	2	3	1	2	3	2	1	1	Working for payment or profit	Below $20,000	Below $20,000	4-year College Degree	4-year College Degree	Doctoral Degree	Other	<br /> 4	46	Female	4.2	4.33333	3.75	2
PCOMP 1.73	7469	2	2	1	2	1	7	4	5	4	3	3	2	1	2	3	3	3	1	1	2	2	2	1	1	2	5	1	7	1	7	1	1	3	2	Working for payment or profit	$90,000 or more	$90,000 or more	Masters Degree	4-year College Degree	Some College	Asian	<br /> 2	30	Female	1.6	2.22222	1.75	2.81818
PCOMP 1.73	-1532	1	1	1	1	1	6	6	6	6	2	2	3	3	2	2	3	2	2	2	1	1	1	1	2	2	2	2	6	2	2	2	2	2	2	Working for payment or profit	$20,000 - $29,999	$20,000 - $29,999	4-year College Degree	High School / GED	Some College	Black/African American	Very liberal <br /> 1	33	Female	1	2.33333	1	2.36364
PCOMP 6.27	#NULL!	2	4	2	2	4	6	6	6	6	3	3	3	3	2	3	3	3	3	3	2	2	2	2	2	2	2	2	2	2	2	2	2	2	2	Working for payment or profit	$50,000 - $59,999	$50,000 - $59,999	Masters Degree	Some College	High School / GED	White/Caucasian	<br /> 3	40	Female	2.8	3	2	2
PCOMP 6.27	13384	3	6	4	6	6	5	5	5	5	5	4	4	4	2	5	4	4	4	4	4	4	4	3	2	2	2	2	2	2	1	1	1	1	1	Working for payment or profit	Below $20,000	$80,000 - $89,999	4-year College Degree	4-year College Degree	4-year College Degree	White/Caucasian	<br /> 2	31	Female	5	4.22222	3.75	1.54546
PCOMP 6.27	6178	2	5	5	4	4	3	3	4	4	3	4	5	4	2	6	5	4	4	4	4	4	5	4	6	5	5	1	5	5	2	4	4	5	4	Working for payment or profit	$20,000 - $29,999	$60,000 - $69,999	Some College	4-year College Degree	Masters Degree	Asian	<br /> 5	25	Male	4	4.33333	4.25	4.18182
PCOMP 1.73	-3673	1	1	1	1	1	6	6	6	6	1	1	1	1	2	1	1	1	1	1	1	1	1	1	1	1	1	1	1	1	1	1	1	1	1	Unable to work due to permanent sickness or disability	Below $20,000	$70,000 - $79,999	High School / GED	Less than High School	High School / GED	White/Caucasian	<br /> 3	27	Female	1	1	1	1
PCOMP 1.73	10689	1	1	1	1	1	7	7	7	7	4	4	4	1	2	1	1	1	1	1	1	1	1	1	1	1	1	1	1	1	1	1	1	1	1	Working for payment or profit	$30,000 - $39,999	$20,000 - $29,999	Some College	High School / GED	High School / GED	White/Caucasian	Very liberal <br /> 1	46	Female	1	2	1	1
PCOMP 1.73	14611	5	3	4	4	4	4	4	4	4	2	2	2	2	2	2	2	2	2	2	2	2	2	2	2	2	2	2	2	2	2	2	2	2	2	Student or pupil	$60,000 - $69,999	$60,000 - $69,999	Masters Degree	Masters Degree	Masters Degree	Hispanic	<br /> 4	35	Male	4	2	2	2
PCOMP 6.27	8263	5	5	5	5	5	3	3	3	3	4	4	3	4	2	6	6	6	4	4	5	5	5	5	4	3	4	6	4	3	3	3	3	3	3	Working for payment or profit	$60,000 - $69,999	$60,000 - $69,999	Professional Degree (JD, MD)	Doctoral Degree	Masters Degree	White/Caucasian	<br /> 5	33	Male	5	4.55556	5	3.54546
PCOMP 1.73	21934	1	2	2	2	2	6	6	6	6	2	2	2	2	2	2	2	2	2	2	2	2	2	2	3	3	3	3	3	1	1	1	1	1	2	Looking after home/family	Below $20,000	$70,000 - $79,999	4-year College Degree	4-year College Degree	4-year College Degree	White/Caucasian	<br /> 6	31	Female	1.8	2	2	2
PCOMP 6.27	#NULL!	1	2	1	2	1	6	4	5	4	2	2	2	3	2	3	5	4	1	1	3	2	2	1	1	2	2	2	1	1	1	1	1	2	1	Working for payment or profit	Below $20,000	Below $20,000	High School / GED	4-year College Degree	High School / GED	White/Caucasian	<br /> 3	25	Male	1.4	2.55556	2	1.36364
PCOMP 6.27	17169	5	6	5	6	7	4	4	4	4	4	4	3	4	2	3	5	5	4	4	4	4	4	4	4	4	6	5	2	1	2	1	3	4	4	Retired from employment	$30,000 - $39,999	$50,000 - $59,999	2-year College Degree	High School / GED	Some College	Black/African American	<br /> 4	63	Female	5.8	4	4	3.27273
PCOMP 6.27	6147	4	4	3	4	4	4	4	5	5	5	6	4	4	2	6	6	5	5	5	4	3	3	2	4	2	1	2	1	1	1	1	1	1	1	Working for payment or profit	$80,000 - $89,999	$90,000 or more	4-year College Degree	4-year College Degree	Masters Degree	White/Caucasian	<br /> 2	34	Female	3.8	5.11111	3	1.45454
PCOMP 6.27	901	6	4	5	6	6	4	5	5	5	4	4	4	4	2	4	4	4	4	4	6	6	5	5	5	5	6	4	5	5	6	5	6	6	6	Working for payment or profit	$70,000 - $79,999	$90,000 or more	Some College	High School / GED	4-year College Degree	Asian	<br /> 6	38	Male	5.4	4	5.5	5.36364
PCOMP 1.73	22534	7	1	1	1	1	7	7	7	7	4	4	3	7	2	2	2	2	4	3	2	2	2	2	4	2	2	2	1	1	1	1	1	1	5	Working for payment or profit	$80,000 - $89,999	$90,000 or more	Masters Degree	High School / GED	High School / GED	White/Caucasian	<br /> 3	34	Female	2.2	3.44444	2	1.90909
PCOMP 1.73	69514	2	3	1	1	1	1	1	1	1	4	4	3	2	2	3	2	2	3	1	1	1	1	1	1	1	1	1	1	1	1	1	1	1	1	Retired from employment	$30,000 - $39,999	$30,000 - $39,999	2-year College Degree	High School / GED	High School / GED	White/Caucasian	<br /> 3	53	Male	1.6	2.66667	1	1
PCOMP 6.27	-2405	4	4	4	4	4	4	4	4	4	3	3	3	3	2	3	3	3	3	3	3	3	3	3	3	3	3	4	4	3	4	4	4	4	4	Unable to work due to permanent sickness or disability	Below $20,000	Below $20,000	4-year College Degree	High School / GED	High School / GED	White/Caucasian	Very liberal <br /> 1	40	Female	4	3	3	3.63636
PCOMP 1.73	63807	3	2	2	2	1	4	4	3	3	3	3	3	2	2	4	3	2	2	3	3	3	4	3	4	3	3	3	3	2	2	2	3	4	4	Working for payment or profit	$50,000 - $59,999	$80,000 - $89,999	Masters Degree	Doctoral Degree	Doctoral Degree	Asian	<br /> 5	28	Male	2	2.77778	3.25	3
PCOMP 6.27	1872	2	3	2	2	5	4	3	3	3	4	4	4	4	2	4	5	4	4	4	3	4	4	4	4	4	4	5	4	2	2	2	3	3	5	Working for payment or profit	Below $20,000	$60,000 - $69,999	Masters Degree	Some College	2-year College Degree	White/Caucasian	<br /> 2	29	Female	2.8	4.11111	3.75	3.45454
PCOMP 6.27	13420	6	6	5	6	7	4	4	3	3	4	3	3	4	2	4	5	5	5	4	3	3	4	3	4	3	4	3	2	2	2	2	3	4	4	Working for payment or profit	$80,000 - $89,999	$90,000 or more	Some College	Some College	4-year College Degree	White/Caucasian	<br /> 5	19	Male	6	4.11111	3.25	3
PCOMP 1.73	43156	3	2	2	2	1	6	6	6	6	4	3	2	2	2	2	2	2	2	2	1	2	2	2	2	1	1	2	1	1	2	2	2	1	1	Working for payment or profit	$60,000 - $69,999	$60,000 - $69,999	High School / GED	High School / GED	High School / GED	White/Caucasian	<br /> 3	38	Male	2	2.33333	1.75	1.45454
PCOMP 6.27	8924	1	1	1	1	1	7	6	7	6	3	3	2	4	2	4	4	3	3	2	1	1	1	1	1	1	1	1	1	1	1	1	1	1	1	Working for payment or profit	$80,000 - $89,999	$90,000 or more	4-year College Degree	2-year College Degree	4-year College Degree	White/Caucasian	Very conservative<br /> 7	31	Male	1	3.11111	1	1
PCOMP 1.73	18710	1	1	1	1	1	7	7	7	7	1	4	1	1	2	1	4	1	1	1	1	1	1	1	1	1	1	1	1	1	1	1	1	1	1	Working for payment or profit	$20,000 - $29,999	$90,000 or more	Some College	2-year College Degree	Some College	White/Caucasian	<br /> 4	24	Male	1	1.66667	1	1
PCOMP 1.73	#NULL!	2	2	2	2	2	6	6	6	6	2	2	2	2	2	2	2	2	2	2	2	2	2	2	2	2	2	2	2	2	2	2	2	2	2	Working for payment or profit	Below $20,000	$70,000 - $79,999	Professional Degree (JD, MD)	Professional Degree (JD, MD)	Masters Degree	White/Caucasian	<br /> 3	50	Female	2	2	2	2
PCOMP 1.73	-14742	1	1	1	1	1	6	6	6	5	2	2	2	2	2	3	4	5	2	2	1	1	1	1	1	1	1	5	4	1	2	1	2	1	1	Working for payment or profit	$30,000 - $39,999	$30,000 - $39,999	Some College	4-year College Degree	Some College	White/Caucasian	<br /> 5	47	Female	1	2.66667	1	1.81818
PCOMP 1.73	25198	1	1	1	1	1	6	6	6	6	4	2	1	1	2	2	1	1	1	1	2	2	1	1	1	1	1	1	1	1	1	1	1	1	1	Working for payment or profit	$90,000 or more	$90,000 or more	Masters Degree	Some College	Some College	White/Caucasian	Very liberal <br /> 1	39	Female	1	1.55556	1.5	1
PCOMP 6.27	10519	2	1	2	1	1	7	7	7	7	1	1	1	1	2	1	1	1	1	1	1	1	1	1	1	1	7	1	1	1	1	1	1	1	1	Working for payment or profit	$30,000 - $39,999	$70,000 - $79,999	2-year College Degree	High School / GED	High School / GED	White/Caucasian	Very conservative<br /> 7	47	Female	1.4	1	1	1.54546
PCOMP 6.27	22244	4	4	3	4	4	4	3	4	3	4	4	4	4	2	5	5	4	3	3	4	4	3	2	3	3	3	3	3	3	3	3	3	3	3	Working for payment or profit	$80,000 - $89,999	$80,000 - $89,999	Masters Degree	Masters Degree	Masters Degree	Asian	Very liberal <br /> 1	34	Male	3.8	4	3.25	3
PCOMP 6.27	18343	3	3	3	3	5	4	5	5	4	5	5	3	3	2	4	3	3	3	3	2	2	2	2	2	2	2	2	2	1	2	2	1	1	2	Working for payment or profit	Below $20,000	Below $20,000	2-year College Degree	High School / GED	High School / GED	White/Caucasian	<br /> 4	49	Female	3.4	3.55556	2	1.72727
PCOMP 1.73	23924	4	3	5	5	3	5	5	4	5	3	4	3	3	2	4	5	3	3	3	3	3	2	2	2	3	2	3	2	1	1	2	3	3	2	Working for payment or profit	$90,000 or more	$90,000 or more	Masters Degree	Masters Degree	4-year College Degree	White/Caucasian	<br /> 5	45	Male	4	3.44444	2.5	2.18182
PCOMP 1.73	13882	2	2	2	2	1	6	4	6	4	5	4	1	4	2	3	4	5	1	1	5	5	5	5	5	5	6	5	1	1	6	5	4	5	5	Working for payment or profit	$30,000 - $39,999	$30,000 - $39,999	2-year College Degree	High School / GED	High School / GED	White/Caucasian	<br /> 5	68	Female	1.8	3.11111	5	4.36364
PCOMP 6.27	12420	4	4	5	4	1	4	4	4	4	7	7	7	7	2	7	7	7	7	7	1	1	1	1	1	1	1	1	1	1	1	1	1	1	1	Working for payment or profit	$20,000 - $29,999	$20,000 - $29,999	2-year College Degree	Less than High School	High School / GED	White/Caucasian	<br /> 4	27	Male	3.6	7	1	1
PCOMP 1.73	3353	4	5	5	5	6	5	5	5	4	5	5	4	4	2	4	5	5	3	4	5	5	5	4	4	4	4	3	4	3	3	3	4	5	4	Working for payment or profit	$30,000 - $39,999	$50,000 - $59,999	High School / GED	High School / GED	High School / GED	White/Caucasian	<br /> 5	42	Female	5	4.33333	4.75	3.72727
PCOMP 1.73	5353	3	3	2	2	3	4	2	2	2	2	2	3	3	2	3	3	3	3	3	6	5	5	6	3	3	2	3	4	3	3	4	4	3	2	Working for payment or profit	$70,000 - $79,999	$90,000 or more	Masters Degree	4-year College Degree	Masters Degree	White/Caucasian	<br /> 5	36	Male	2.6	2.77778	5.5	3.09091
PCOMP 1.73	9015	2	2	2	2	3	3	3	3	3	4	4	4	3	2	4	4	5	4	4	4	4	4	4	4	3	3	3	2	2	2	2	4	3	4	Working for payment or profit	$60,000 - $69,999	$60,000 - $69,999	Masters Degree	4-year College Degree	2-year College Degree	White/Caucasian	<br /> 4	27	Male	2.2	4	4	2.90909
PCOMP 1.73	-2113	2	2	2	2	2	5	6	6	5	3	3	3	3	2	2	3	3	3	3	1	1	1	1	1	1	1	1	1	1	1	1	1	1	1	Working for payment or profit	$50,000 - $59,999	$50,000 - $59,999	2-year College Degree	High School / GED	Some College	White/Caucasian	Very liberal <br /> 1	30	Female	2	2.88889	1	1
PCOMP 6.27	15241	3	4	4	4	5	4	3	2	2	3	3	4	3	2	4	5	4	2	2	3	3	4	2	3	3	3	2	3	1	1	1	2	2	3	Working for payment or profit	$80,000 - $89,999	$80,000 - $89,999	4-year College Degree	Masters Degree	High School / GED	White/Caucasian	<br /> 2	28	Male	4	3.33333	3	2.18182
PCOMP 1.73	14127	1	1	1	1	1	7	6	6	6	1	1	1	1	2	1	1	1	1	1	1	1	1	1	1	1	1	1	1	1	1	1	1	1	1	Working for payment or profit	$30,000 - $39,999	$30,000 - $39,999	Some College	High School / GED	High School / GED	White/Caucasian	<br /> 3	25	Male	1	1	1	1
PCOMP 6.27	14251	6	4	3	5	4	6	5	4	4	6	5	3	4	2	4	4	4	3	5	3	4	4	4	6	4	3	5	4	6	5	4	3	4	5	Working for payment or profit	$30,000 - $39,999	$80,000 - $89,999	4-year College Degree	4-year College Degree	4-year College Degree	Hispanic	<br /> 5	28	Male	4.4	4.22222	3.75	4.45455
PCOMP 6.27	12129	5	4	7	5	5	7	6	7	6	7	4	6	6	2	4	7	5	6	3	2	2	2	3	5	6	7	2	3	3	2	3	2	4	2	Working for payment or profit	$90,000 or more	$90,000 or more	4-year College Degree	4-year College Degree	4-year College Degree	White/Caucasian	Very liberal <br /> 1	36	Male	5.2	5.33333	2.25	3.54546
PCOMP 6.27	19607	1	1	1	1	1	1	1	3	1	6	6	6	6	2	6	5	6	6	6	4	4	4	4	4	4	3	3	4	4	5	4	4	3	3	Working for payment or profit	$40,000 - $49,999	$90,000 or more	Masters Degree	Professional Degree (JD, MD)	Professional Degree (JD, MD)	Asian	Very liberal <br /> 1	41	Female	1	5.88889	4	3.72727
PCOMP 1.73	13353	1	1	1	1	2	1	1	1	1	7	7	7	7	2	7	7	7	7	7	6	6	6	6	5	5	5	5	4	3	3	3	5	5	5	Unable to work due to permanent sickness or disability	$20,000 - $29,999	$20,000 - $29,999	Some College	High School / GED	4-year College Degree	White/Caucasian	Very liberal <br /> 1	40	Female	1.2	7	6	4.36364
PCOMP 1.73	#NULL!	1	1	1	1	5	4	2	2	1	4	5	3	6	2	5	6	6	6	3	5	5	5	4	5	5	6	7	4	3	4	2	4	5	4	Working for payment or profit	Below $20,000	$20,000 - $29,999	Some College	Masters Degree	4-year College Degree	White/Caucasian	Very liberal <br /> 1	26	Male	1.8	4.88889	4.75	4.45455
PCOMP 6.27	21870	2	1	5	3	2	2	2	2	1	5	6	6	6	2	7	6	6	5	6	7	7	7	5	7	7	7	7	6	5	4	3	4	5	5	Working for payment or profit	$90,000 or more	$90,000 or more	4-year College Degree	4-year College Degree	4-year College Degree	White/Caucasian	Very liberal <br /> 1	33	Female	2.6	5.88889	6.5	5.45455
PCOMP 1.73	14254	2	2	2	2	2	6	6	6	6	3	3	3	2	2	3	3	2	2	2	1	1	1	1	2	2	2	4	3	2	2	1	2	2	2	Working for payment or profit	$90,000 or more	$90,000 or more	Masters Degree	Some College	High School / GED	White/Caucasian	<br /> 2	48	Male	2	2.55556	1	2.18182
PCOMP 1.73	11174	2	2	2	2	2	5	5	5	5	2	2	2	2	2	1	1	1	2	2	2	2	2	2	2	2	2	2	2	2	2	2	2	4	4	Working for payment or profit	Below $20,000	Below $20,000	2-year College Degree	4-year College Degree	High School / GED	White/Caucasian	<br /> 5	30	Female	2	1.66667	2	2.36364
PCOMP 6.27	8676	5	5	4	4	1	1	1	1	1	5	7	2	2	2	7	6	5	7	7	7	7	7	7	7	7	7	7	1	1	1	1	7	7	7	Student or pupil	Below $20,000	$40,000 - $49,999	2-year College Degree	Less than High School	Less than High School	White/Caucasian	Very conservative<br /> 7	45	Female	3.8	5.33333	7	4.81818
PCOMP 6.27	784	5	6	6	4	3	6	5	6	6	6	5	6	6	2	5	5	6	6	5	6	6	3	3	2	6	6	5	6	6	6	6	5	6	6	Working for payment or profit	$60,000 - $69,999	$60,000 - $69,999	4-year College Degree	High School / GED	High School / GED	White/Caucasian	Very conservative<br /> 7	81	Male	4.8	5.55556	4.5	5.45455
PCOMP 1.73	34915	3	4	5	5	2	6	6	7	6	2	2	3	3	2	2	4	2	3	2	3	2	3	2	2	2	3	4	2	1	2	1	3	3	2	Working for payment or profit	$40,000 - $49,999	$60,000 - $69,999	Masters Degree	Masters Degree	Masters Degree	White/Caucasian	<br /> 2	28	Male	3.8	2.55556	2.5	2.27273
PCOMP 1.73	12708	2	2	1	2	1	3	3	4	2	4	4	3	3	2	1	4	3	1	1	1	1	1	1	1	1	1	1	1	1	1	1	1	1	1	Working for payment or profit	$40,000 - $49,999	$50,000 - $59,999	Some College	Some College	Masters Degree	White/Caucasian	<br /> 6	55	Female	1.6	2.66667	1	1
PCOMP 6.27	11009	7	5	5	5	3	7	7	7	7	1	1	1	1	2	1	1	1	1	1	2	1	1	1	1	1	1	1	1	1	1	1	1	1	1	Working for payment or profit	$40,000 - $49,999	$40,000 - $49,999	2-year College Degree	2-year College Degree	2-year College Degree	White/Caucasian	Very liberal <br /> 1	34	Female	5	1	1.25	1
PCOMP 6.27	13002	2	2	2	2	4	3	3	3	3	7	7	7	7	2	7	7	7	6	6	5	5	5	5	3	3	3	5	5	3	5	4	5	3	3	Working for payment or profit	$50,000 - $59,999	$50,000 - $59,999	Some College	4-year College Degree	4-year College Degree	White/Caucasian	Very liberal <br /> 1	28	Female	2.4	6.77778	5	3.81818
PCOMP 1.73	3333	1	2	1	2	3	6	7	7	6	4	4	3	3	2	2	4	2	1	3	1	1	1	1	1	1	1	1	1	1	1	1	1	1	1	Student or pupil	$50,000 - $59,999	$50,000 - $59,999	Some College	High School / GED	High School / GED	Black/African American	Very liberal <br /> 1	20	Female	1.8	2.88889	1	1
PCOMP 1.73	14506	4	3	4	3	4	5	4	4	4	3	4	3	4	2	4	3	3	3	4	4	3	3	3	5	4	3	4	4	3	3	4	3	5	4	Working for payment or profit	Below $20,000	Below $20,000	2-year College Degree	2-year College Degree	2-year College Degree	Black/African American	<br /> 5	31	Female	3.6	3.44444	3.25	3.81818
PCOMP 1.73	#NULL!	1	1	1	1	1	5	5	6	6	1	3	1	2	2	1	2	3	1	1	1	2	2	1	1	1	1	2	2	1	1	1	2	1	2	Retired from employment	Below $20,000	Below $20,000	Some College	High School / GED	High School / GED	White/Caucasian	<br /> 4	70	Male	1	1.66667	1.5	1.36364
PCOMP 6.27	19109	4	2	4	4	4	4	2	4	4	5	4	3	4	4	4	4	3	3	4	4	4	3	3	2	2	2	4	2	3	3	3	4	3	4	Working for payment or profit	$30,000 - $39,999	$30,000 - $39,999	Some College	Some College	Some College	Asian	<br /> 5	30	Male	3.6	3.77778	3.5	2.90909
PCOMP 6.27	1424	4	5	4	4	4	3	3	3	3	4	4	4	5	2	5	5	5	4	4	3	3	4	2	6	6	6	6	6	3	5	3	2	2	3	Working for payment or profit	Below $20,000	Below $20,000	Masters Degree	2-year College Degree	4-year College Degree	White/Caucasian	<br /> 3	27	Female	4.2	4.44444	3	4.36364
PCOMP 1.73	4206	4	3	3	3	4	5	5	5	5	4	3	3	3	2	3	3	3	3	3	3	3	3	3	3	3	3	3	3	3	3	3	3	3	3	Other	$90,000 or more	$90,000 or more	4-year College Degree	4-year College Degree	4-year College Degree	White/Caucasian	<br /> 5	32	Male	3.4	3.11111	3	3
PCOMP 6.27	-371	1	1	1	1	1	4	3	4	4	4	4	4	4	2	4	5	4	2	2	2	2	2	2	2	2	2	2	2	2	2	2	2	2	2	Working for payment or profit	$40,000 - $49,999	$50,000 - $59,999	4-year College Degree	4-year College Degree	Doctoral Degree	Hispanic	Very liberal <br /> 1	52	Female	1	3.66667	2	2
PCOMP 6.27	7202	6	6	5	6	6	3	4	3	3	4	4	4	3	2	5	5	6	6	6	5	6	5	5	6	6	6	6	4	4	5	4	5	6	6	Working for payment or profit	$30,000 - $39,999	$30,000 - $39,999	4-year College Degree	Some College	High School / GED	White/Caucasian	<br /> 6	28	Male	5.8	4.77778	5.25	5.27273
PCOMP 1.73	10672	4	4	3	3	5	4	3	3	3	5	4	4	4	5	4	3	3	2	2	4	3	3	4	4	3	4	5	4	4	2	3	3	3	2	Unemployed	Below $20,000	Below $20,000	High School / GED	High School / GED	High School / GED	White/Caucasian	<br /> 4	39	Male	3.8	3.44444	3.5	3.36364
PCOMP 6.27	21313	1	1	1	1	6	6	6	6	6	1	1	1	1	2	1	1	1	1	1	1	1	1	1	1	1	1	2	1	1	1	1	1	1	1	Working for payment or profit	$40,000 - $49,999	$40,000 - $49,999	High School / GED	High School / GED	Some College	White/Caucasian	<br /> 6	24	Male	2	1	1	1.09091
PCOMP 6.27	#NULL!	6	6	6	6	5	4	3	5	3	4	4	4	4	2	4	4	4	4	4	2	2	1	1	2	2	2	1	2	1	2	1	1	1	1	Working for payment or profit	Below $20,000	Below $20,000	Some College	Some College	High School / GED	White/Caucasian	<br /> 2	39	Male	5.8	4	1.5	1.45454
PCOMP 1.73	-1969	4	6	2	3	7	1	1	1	1	7	7	7	7	2	7	7	7	7	6	6	7	7	7	5	5	6	2	6	7	1	3	4	5	5	Working for payment or profit	$50,000 - $59,999	$50,000 - $59,999	4-year College Degree	Masters Degree	High School / GED	Black/African American	Very liberal <br /> 1	35	Female	4.4	6.88889	6.75	4.45455
PCOMP 1.73	-2691	1	1	2	1	4	4	5	5	5	2	2	2	3	2	3	1	2	1	1	1	1	1	1	2	2	2	4	1	1	2	1	1	2	2	Student or pupil	Below $20,000	$90,000 or more	4-year College Degree	Doctoral Degree	Masters Degree	Asian	<br /> 4	22	Male	1.8	1.88889	1	1.81818
PCOMP 1.73	15511	5	2	2	2	3	4	4	4	4	4	3	2	2	2	2	2	2	2	2	2	2	2	2	2	2	2	2	3	2	2	2	2	2	2	Working for payment or profit	$40,000 - $49,999	$50,000 - $59,999	4-year College Degree	4-year College Degree	Some College	Asian	<br /> 4	26	Female	2.8	2.33333	2	2.09091
PCOMP 1.73	-4050	1	1	1	1	1	1	1	1	1	1	1	1	1	2	1	1	2	1	2	1	1	1	1	1	1	1	1	1	1	1	1	1	1	1	Working for payment or profit	$80,000 - $89,999	$90,000 or more	Masters Degree	Masters Degree	Doctoral Degree	Asian	<br /> 2	53	Female	1	1.22222	1	1
PCOMP 1.73	10079	2	2	2	2	3	2	2	4	3	3	3	2	2	2	3	3	3	2	2	2	2	2	2	3	2	2	1	2	1	1	1	3	2	2	Student or pupil	Below $20,000	$20,000 - $29,999	2-year College Degree	High School / GED	2-year College Degree	Other	<br /> 4	41	Female	2.2	2.55556	2	1.81818
PCOMP 6.27	37986	4	3	3	3	6	5	3	4	3	4	4	4	2	2	5	4	5	4	4	4	5	4	3	4	3	5	5	3	1	2	1	3	5	4	Unemployed	$50,000 - $59,999	$60,000 - $69,999	4-year College Degree	Some College	Some College	White/Caucasian	<br /> 4	41	Female	3.8	4	4	3.27273
PCOMP 6.27	14464	2	3	3	2	2	6	6	6	6	3	4	3	4	2	5	4	4	3	3	2	2	2	2	3	4	4	3	4	3	2	2	2	2	3	Working for payment or profit	$50,000 - $59,999	$50,000 - $59,999	Some College	High School / GED	High School / GED	White/Caucasian	<br /> 6	42	Male	2.4	3.66667	2	2.90909
PCOMP 6.27	8968	2	1	2	2	2	4	4	5	4	2	2	1	2	2	3	3	2	3	1	2	1	1	1	1	1	2	2	1	2	2	1	2	2	2	Working for payment or profit	$20,000 - $29,999	$20,000 - $29,999	Some College	4-year College Degree	Some College	White/Caucasian	<br /> 4	29	Male	1.8	2.11111	1.25	1.63636
PCOMP 6.27	13340	3	3	2	3	5	4	4	5	3	3	3	2	3	2	5	4	3	2	2	5	5	4	4	5	6	6	2	3	2	5	4	3	4	4	Working for payment or profit	Below $20,000	Below $20,000	2-year College Degree	Some College	High School / GED	White/Caucasian	<br /> 6	38	Male	3.2	3	4.5	4
PCOMP 1.73	13810	2	3	4	3	3	7	5	6	5	4	3	5	2	2	5	2	3	4	3	4	5	5	6	3	4	3	3	4	6	6	4	5	3	4	Working for payment or profit	$80,000 - $89,999	$70,000 - $79,999	4-year College Degree	Some College	4-year College Degree	White/Caucasian	<br /> 4	23	Male	3	3.44444	5	4.09091
PCOMP 1.73	11372	1	1	1	1	1	1	1	1	1	1	1	1	1	1	1	1	1	1	1	1	1	1	1	1	1	1	1	1	1	1	1	1	1	1	Working for payment or profit	$30,000 - $39,999	$30,000 - $39,999	Masters Degree	Doctoral Degree	2-year College Degree	Asian	<br /> 2	35	Male	1	1	1	1
PCOMP 1.73	9240	4	1	1	1	2	7	7	7	7	4	4	3	3	2	3	4	2	5	1	1	1	1	1	1	1	1	1	1	1	1	1	1	1	1	Working for payment or profit	$20,000 - $29,999	$20,000 - $29,999	Masters Degree	Doctoral Degree	4-year College Degree	Asian	<br /> 3	30	Female	1.8	3.22222	1	1
PCOMP 6.27	37348	1	1	1	1	1	6	6	6	6	4	4	3	4	2	4	4	4	1	1	1	1	1	1	2	1	1	1	1	1	1	1	1	1	1	Working for payment or profit	$30,000 - $39,999	$70,000 - $79,999	Masters Degree	High School / GED	2-year College Degree	White/Caucasian	Very liberal <br /> 1	28	Male	1	3.22222	1	1.09091
PCOMP 1.73	21971	6	6	6	6	5	3	2	3	2	7	7	5	5	2	5	6	6	5	5	7	7	7	7	6	5	6	7	6	1	4	3	6	7	7	Working for payment or profit	$40,000 - $49,999	$40,000 - $49,999	4-year College Degree	Less than High School	Less than High School	White/Caucasian	<br /> 2	38	Male	5.8	5.66667	7	5.27273
PCOMP 1.73	21001	1	1	1	1	4	6	6	7	6	3	3	1	4	2	2	6	3	1	1	1	1	1	1	3	3	3	2	1	1	1	1	2	1	1	Student or pupil	$50,000 - $59,999	$90,000 or more	Masters Degree	Masters Degree	High School / GED	White/Caucasian	<br /> 4	24	Male	1.6	2.66667	1	1.72727
PCOMP 6.27	2627	4	3	3	3	5	6	6	6	6	2	2	2	2	2	2	2	2	2	2	2	2	2	2	2	2	2	2	2	2	2	2	2	2	2	Looking after home/family	$20,000 - $29,999	$20,000 - $29,999	Some College	Some College	Some College	White/Caucasian	<br /> 5	32	Female	3.6	2	2	2
PCOMP 6.27	1737	6	6	7	6	7	1	4	2	2	6	6	7	4	2	1	5	4	7	7	2	5	5	6	5	3	2	2	3	2	3	5	3	3	3	Unemployed	$20,000 - $29,999	$30,000 - $39,999	4-year College Degree	Some College	High School / GED	Hispanic	<br /> 2	27	Male	6.4	5.22222	4.5	3.09091
PCOMP 6.27	17686	1	1	1	1	1	6	6	6	6	2	2	2	3	2	2	2	2	3	2	2	2	2	2	3	3	3	2	3	2	2	2	2	2	2	Working for payment or profit	$30,000 - $39,999	$30,000 - $39,999	Some College	High School / GED	High School / GED	White/Caucasian	<br /> 4	35	Female	1	2.22222	2	2.36364
PCOMP 1.73	23467	3	3	2	3	1	5	5	5	4	4	4	4	5	2	6	6	6	4	5	4	4	4	3	5	4	3	3	3	2	2	1	1	3	4	Retired from employment	Below $20,000	$30,000 - $39,999	Some College	High School / GED	Some College	White/Caucasian	<br /> 4	55	Male	2.4	4.88889	3.75	2.81818
PCOMP 6.27	-6618	2	2	2	2	2	4	4	4	4	5	5	5	5	2	5	5	5	5	5	2	2	2	2	2	2	2	2	2	2	2	2	2	2	2	Working for payment or profit	$70,000 - $79,999	$70,000 - $79,999	4-year College Degree	4-year College Degree	4-year College Degree	White/Caucasian	<br /> 2	27	Male	2	5	2	2
PCOMP 6.27	-3675	4	5	6	7	7	4	5	6	7	4	5	6	7	6	5	4	5	6	7	4	5	6	7	4	5	6	7	6	7	5	6	7	7	6	Working for payment or profit	$60,000 - $69,999	$70,000 - $79,999	4-year College Degree	4-year College Degree	2-year College Degree	White/Caucasian	<br /> 6	25	Male	5.8	5.44444	5.5	6
PCOMP 6.27	13258	7	7	7	7	7	7	7	7	7	1	1	1	1	2	1	1	1	1	1	7	7	7	7	7	7	7	7	7	7	7	6	7	7	7	Working for payment or profit	$50,000 - $59,999	$80,000 - $89,999	Masters Degree	4-year College Degree	4-year College Degree	White/Caucasian	Very conservative<br /> 7	27	Male	7	1	7	6.90909
PCOMP 1.73	12330	1	1	1	1	3	6	7	6	7	4	4	4	4	2	5	3	3	2	1	2	3	2	2	3	1	1	4	1	1	1	1	1	2	1	Working for payment or profit	$20,000 - $29,999	$20,000 - $29,999	High School / GED	2-year College Degree	High School / GED	White/Caucasian	<br /> 5	20	Male	1.4	3.33333	2.25	1.54546
PCOMP 6.27	23872	1	1	1	1	4	6	6	6	6	1	1	1	1	2	1	1	1	1	1	1	1	1	1	1	1	1	1	3	1	7	7	7	7	7	Working for payment or profit	Below $20,000	$90,000 or more	Some College	4-year College Degree	Masters Degree	Asian	<br /> 4	24	Male	1.6	1	1	3.90909
PCOMP 1.73	4788	6	6	6	6	6	2	2	2	2	6	6	6	6	2	6	6	6	6	6	6	6	6	6	3	3	5	1	1	1	1	1	3	2	2	Working for payment or profit	$30,000 - $39,999	$80,000 - $89,999	4-year College Degree	Masters Degree	4-year College Degree	Other	<br /> 5	33	Female	6	6	6	2.09091
PCOMP 1.73	17326	1	1	1	1	1	2	2	2	2	4	4	3	4	2	6	5	5	4	2	5	5	5	5	5	6	6	6	6	5	5	5	5	6	6	Working for payment or profit	$30,000 - $39,999	$30,000 - $39,999	4-year College Degree	4-year College Degree	Some College	White/Caucasian	<br /> 4	41	Male	1	4.11111	5	5.54545
PCOMP 1.73	14355	1	1	1	1	1	4	4	5	4	2	2	2	2	2	2	1	2	1	1	1	1	1	1	2	2	2	2	1	1	1	1	2	2	2	Working for payment or profit	$90,000 or more	$90,000 or more	4-year College Degree	High School / GED	High School / GED	White/Caucasian	<br /> 4	56	Male	1	1.66667	1	1.63636
PCOMP 1.73	675	2	2	2	2	2	6	6	6	6	2	2	1	2	2	1	1	1	1	1	2	2	2	2	1	1	2	3	1	1	1	1	1	1	1	Retired from employment	Below $20,000	$60,000 - $69,999	High School / GED	High School / GED	High School / GED	White/Caucasian	<br /> 4	51	Female	2	1.33333	2	1.27273
PCOMP 1.73	15513	1	1	1	1	4	7	7	7	7	2	2	1	2	2	4	3	1	2	1	1	1	1	1	1	1	1	1	1	1	1	1	1	1	1	Working for payment or profit	$20,000 - $29,999	$20,000 - $29,999	High School / GED	Less than High School	High School / GED	White/Caucasian	<br /> 2	33	Female	1.6	2	1	1
PCOMP 6.27	1711	4	4	2	2	2	4	4	2	3	4	4	4	3	2	1	1	2	3	2	1	1	1	2	1	1	1	1	1	1	1	1	1	1	1	Unemployed	Below $20,000	$20,000 - $29,999	High School / GED	High School / GED	High School / GED	White/Caucasian	<br /> 2	34	Male	2.8	2.66667	1.25	1
PCOMP 6.27	3392	3	3	2	3	4	5	4	5	4	4	5	5	5	2	5	5	5	3	4	3	3	4	2	3	4	4	4	3	2	3	2	2	3	3	Working for payment or profit	Below $20,000	Below $20,000	Masters Degree	High School / GED	High School / GED	White/Caucasian	<br /> 2	29	Male	3	4.55556	3	3
PCOMP 6.27	2993	1	1	1	1	7	7	1	7	7	1	1	1	1	2	1	1	1	1	1	1	1	1	1	1	1	1	1	1	1	1	1	1	1	1	Working for payment or profit	$20,000 - $29,999	$20,000 - $29,999	High School / GED	Less than High School	2-year College Degree	Native American	<br /> 4	30	Male	2.2	1	1	1
PCOMP 6.27	13941	4	4	3	3	3	5	5	5	5	4	4	4	4	2	4	4	4	4	4	1	1	1	1	1	1	1	1	1	1	1	1	1	1	1	Working for payment or profit	Below $20,000	$90,000 or more	4-year College Degree	Professional Degree (JD, MD)	4-year College Degree	White/Caucasian	<br /> 2	36	Female	3.4	4	1	1
PCOMP 1.73	#NULL!	1	1	1	1	1	7	7	7	7	1	1	1	1	2	1	1	1	1	1	1	1	1	1	7	7	7	7	1	1	1	1	1	1	1	Working for payment or profit	Below $20,000	$40,000 - $49,999	High School / GED	Less than High School	Less than High School	White/Caucasian	Very conservative<br /> 7	52	Female	1	1	1	3.18182
PCOMP 6.27	16604	1	1	1	1	1	7	7	7	7	1	1	1	1	2	1	1	1	1	1	1	1	1	1	1	1	1	1	1	1	1	1	1	1	1	Working for payment or profit	$50,000 - $59,999	$50,000 - $59,999	2-year College Degree	High School / GED	Some College	White/Caucasian	<br /> 6	35	Female	1	1	1	1
PCOMP 6.27	8961	3	6	5	6	6	2	2	2	2	5	5	5	4	2	3	6	5	4	4	4	4	4	4	5	4	4	4	3	3	4	3	5	6	5	Retired from employment	$30,000 - $39,999	$30,000 - $39,999	2-year College Degree	4-year College Degree	Some College	White/Caucasian	Very conservative<br /> 7	65	Female	5.2	4.55556	4	4.18182
PCOMP 1.73	7732	1	2	1	2	1	6	6	6	6	4	3	2	3	2	2	2	2	3	2	1	1	1	1	1	1	1	1	1	1	1	1	1	1	1	Working for payment or profit	$60,000 - $69,999	$60,000 - $69,999	4-year College Degree	4-year College Degree	Masters Degree	White/Caucasian	<br /> 2	30	Male	1.4	2.55556	1	1
PCOMP 1.73	58571	2	2	5	1	2	6	6	6	6	3	3	3	3	2	4	4	3	1	1	2	2	1	1	1	1	1	1	1	1	1	1	1	1	1	Working for payment or profit	Below $20,000	$90,000 or more	Some College	Masters Degree	Masters Degree	White/Caucasian	<br /> 2	20	Female	2.4	2.77778	1.5	1
PCOMP 6.27	1490	3	3	3	3	4	2	3	2	2	4	5	3	4	2	5	4	5	4	5	2	2	2	2	3	2	3	3	2	3	3	2	3	3	3	Working for payment or profit	$70,000 - $79,999	$70,000 - $79,999	4-year College Degree	Masters Degree	Some College	White/Caucasian	Very liberal <br /> 1	33	Female	3.2	4.33333	2	2.72727
PCOMP 6.27	19369	4	5	5	3	5	3	3	3	3	6	5	3	5	2	6	6	4	3	2	5	5	5	4	3	3	3	5	6	3	2	3	3	6	5	Looking after home/family	Below $20,000	$90,000 or more	Masters Degree	High School / GED	High School / GED	White/Caucasian	<br /> 5	36	Female	4.4	4.44444	4.75	3.81818
PCOMP 1.73	23662	1	2	1	1	2	6	5	6	6	2	2	2	2	2	2	2	2	2	2	1	1	1	1	1	1	1	1	1	1	1	1	1	1	1	Working for payment or profit	$60,000 - $69,999	$60,000 - $69,999	Masters Degree	Masters Degree	2-year College Degree	White/Caucasian	<br /> 4	25	Male	1.4	2	1	1
PCOMP 1.73	#NULL!	2	2	1	2	1	4	4	4	4	3	3	3	2	2	2	3	2	1	1	2	2	1	2	1	3	3	6	4	1	1	1	2	2	1	Working for payment or profit	$40,000 - $49,999	$70,000 - $79,999	4-year College Degree	High School / GED	High School / GED	White/Caucasian	<br /> 5	68	Female	1.6	2.22222	1.75	2.27273
PCOMP 6.27	19211	1	4	1	4	4	3	2	2	2	7	5	5	7	2	7	7	7	3	3	7	7	7	7	6	6	6	4	6	6	3	3	3	5	5	Looking after home/family	$90,000 or more	$90,000 or more	4-year College Degree	Doctoral Degree	Masters Degree	White/Caucasian	<br /> 3	36	Female	2.8	5.66667	7	4.81818
PCOMP 6.27	24328	3	4	5	5	4	3	4	5	4	3	4	5	5	2	4	3	4	6	6	3	5	6	5	3	4	5	4	3	4	4	5	4	5	4	Working for payment or profit	$30,000 - $39,999	$30,000 - $39,999	4-year College Degree	4-year College Degree	4-year College Degree	White/Caucasian	<br /> 6	31	Male	4.2	4.44444	4.75	4.09091
PCOMP 6.27	22406	2	2	3	2	4	2	4	4	5	4	4	5	3	2	3	3	4	1	2	3	3	3	2	5	3	3	3	2	1	2	2	1	2	2	Student or pupil	$20,000 - $29,999	$90,000 or more	Some College	Some College	High School / GED	White/Caucasian	Very liberal <br /> 1	22	Female	2.6	3.22222	2.75	2.36364
PCOMP 1.73	14372	1	1	1	1	1	6	6	7	5	2	2	2	2	2	3	2	2	2	2	1	1	1	1	1	1	2	1	1	1	1	1	1	1	2	Working for payment or profit	$50,000 - $59,999	$60,000 - $69,999	4-year College Degree	2-year College Degree	High School / GED	White/Caucasian	<br /> 6	43	Male	1	2.11111	1	1.18182
PCOMP 6.27	-6	2	1	2	1	1	6	6	6	6	2	2	2	2	2	2	2	2	2	2	2	1	1	1	1	1	1	1	1	1	1	1	1	1	1	Working for payment or profit	Below $20,000	$20,000 - $29,999	2-year College Degree	Less than High School	Less than High School	White/Caucasian	<br /> 3	43	Male	1.4	2	1.25	1
PCOMP 6.27	8771	7	7	7	7	7	7	7	7	7	3	3	1	2	2	1	2	2	2	2	1	1	1	1	1	1	1	1	1	1	1	1	1	1	1	Working for payment or profit	$90,000 or more	$90,000 or more	4-year College Degree	2-year College Degree	4-year College Degree	White/Caucasian	<br /> 3	50	Female	7	2	1	1
PCOMP 6.27	17745	4	5	6	6	4	3	3	3	3	3	4	5	5	2	3	5	4	5	6	3	2	2	3	2	2	3	3	2	2	3	3	2	2	2	Working for payment or profit	$30,000 - $39,999	$30,000 - $39,999	4-year College Degree	4-year College Degree	Masters Degree	White/Caucasian	<br /> 6	31	Male	5	4.44444	2.5	2.36364
PCOMP 6.27	9660	4	5	4	5	5	4	5	4	5	4	4	4	4	2	4	4	4	5	3	3	3	3	2	6	2	3	2	2	1	3	2	2	1	2	Looking after home/family	Below $20,000	$60,000 - $69,999	4-year College Degree	High School / GED	High School / GED	White/Caucasian	Very liberal <br /> 1	33	Female	4.6	4	2.75	2.36364
PCOMP 1.73	11073	2	1	1	1	1	3	2	2	3	3	3	2	1	2	3	2	3	2	2	2	3	3	3	2	2	2	3	3	6	3	2	2	3	3	Working for payment or profit	$50,000 - $59,999	$50,000 - $59,999	High School / GED	High School / GED	High School / GED	White/Caucasian	<br /> 2	39	Male	1.2	2.33333	2.75	2.81818
PCOMP 6.27	4711	3	6	3	6	7	3	5	7	3	7	6	6	3	2	5	4	5	5	4	6	5	7	6	7	6	7	4	6	5	5	6	6	4	6	Working for payment or profit	$20,000 - $29,999	$20,000 - $29,999	High School / GED	High School / GED	4-year College Degree	White/Caucasian	<br /> 6	29	Male	5	5	6	5.63636
PCOMP 1.73	22722	3	4	3	3	3	4	4	4	4	7	7	7	5	2	5	5	5	6	6	4	3	3	3	3	3	3	3	3	3	2	3	2	2	2	Working for payment or profit	$40,000 - $49,999	$80,000 - $89,999	Masters Degree	Masters Degree	2-year College Degree	White/Caucasian	Very liberal <br /> 1	34	Female	3.2	5.88889	3.25	2.63636
PCOMP 1.73	#NULL!	1	1	1	1	1	6	6	6	6	3	3	3	2	2	3	3	2	2	2	1	2	2	1	1	1	1	1	1	1	1	1	1	1	1	Working for payment or profit	$40,000 - $49,999	$80,000 - $89,999	4-year College Degree	High School / GED	4-year College Degree	White/Caucasian	<br /> 4	45	Male	1	2.55556	1.5	1
PCOMP 1.73	1654	1	1	1	1	2	6	6	6	6	3	3	1	3	2	2	1	3	2	1	1	1	1	1	2	1	3	3	2	1	1	1	2	2	2	Student or pupil	Below $20,000	$80,000 - $89,999	Some College	Some College	High School / GED	White/Caucasian	<br /> 3	20	Female	1.2	2.11111	1	1.81818
PCOMP 1.73	3839	3	3	4	3	5	2	1	2	1	4	4	4	4	2	3	5	4	4	3	4	4	4	4	3	3	3	5	3	3	3	5	3	5	5	Working for payment or profit	$40,000 - $49,999	$40,000 - $49,999	Some College	4-year College Degree	4-year College Degree	White/Caucasian	<br /> 4	52	Female	3.6	3.88889	4	3.72727
PCOMP 6.27	3791	4	5	4	5	4	4	5	4	5	4	5	5	5	2	4	5	4	3	4	5	6	5	6	5	5	5	5	5	5	5	5	5	5	5	Retired from employment	$70,000 - $79,999	$90,000 or more	Some College	Some College	Some College	Asian	<br /> 5	23	Male	4.4	4.33333	5.5	5
PCOMP 1.73	14115	1	1	1	1	1	5	4	6	4	2	2	3	3	2	2	2	3	1	3	1	1	1	2	1	1	1	1	1	1	1	1	1	1	1	Working for payment or profit	$20,000 - $29,999	$40,000 - $49,999	2-year College Degree	4-year College Degree	Professional Degree (JD, MD)	White/Caucasian	Very liberal <br /> 1	34	Female	1	2.33333	1.25	1
PCOMP 1.73	10239	1	1	1	1	1	5	5	5	5	4	4	3	5	2	4	6	6	6	4	4	4	3	3	5	4	6	7	4	4	4	2	5	5	6	Working for payment or profit	Below $20,000	Below $20,000	Some College	4-year College Degree	2-year College Degree	White/Caucasian	Very liberal <br /> 1	55	Female	1	4.66667	3.5	4.72727
PCOMP 1.73	5410	2	2	2	3	3	5	5	6	6	3	3	3	3	2	2	4	3	2	2	1	1	1	1	1	1	1	1	1	1	1	1	1	1	1	Working for payment or profit	$30,000 - $39,999	$30,000 - $39,999	4-year College Degree	Less than High School	2-year College Degree	White/Caucasian	<br /> 2	26	Female	2.4	2.77778	1	1
PCOMP 6.27	25768	3	4	3	4	5	4	4	5	6	3	4	4	3	2	5	6	5	4	3	4	3	6	4	4	5	3	2	4	5	5	4	5	3	4	Student or pupil	$50,000 - $59,999	$90,000 or more	Doctoral Degree	Doctoral Degree	2-year College Degree	White/Caucasian	<br /> 2	25	Male	3.8	4.11111	4.25	4
PCOMP 6.27	12391	1	1	1	1	1	6	6	6	6	2	2	2	2	2	2	2	2	2	2	2	2	2	2	1	1	1	1	1	1	1	1	1	1	1	Working for payment or profit	Below $20,000	$20,000 - $29,999	4-year College Degree	Professional Degree (JD, MD)	Professional Degree (JD, MD)	White/Caucasian	<br /> 2	23	Female	1	2	2	1
PCOMP 6.27	6809	1	1	1	1	1	4	4	4	4	4	3	3	3	2	3	3	3	3	3	2	2	2	2	2	2	2	2	2	2	2	2	2	2	2	Working for payment or profit	$50,000 - $59,999	$50,000 - $59,999	Masters Degree	2-year College Degree	High School / GED	Hispanic	<br /> 4	36	Female	1	3.11111	2	2
PCOMP 1.73	#NULL!	4	4	3	3	4	3	3	5	4	3	5	2	3	2	4	3	2	4	3	4	3	2	3	4	2	3	2	3	3	2	3	4	3	2	Working for payment or profit	Below $20,000	$70,000 - $79,999	Some College	Less than High School	2-year College Degree	White/Caucasian	Very liberal <br /> 1	45	Female	3.6	3.22222	3	2.81818
PCOMP 1.73	-501	1	1	2	1	2	4	4	3	3	3	4	2	2	2	3	4	5	2	2	1	2	1	2	3	3	5	2	1	1	1	1	2	4	3	Working for payment or profit	$30,000 - $39,999	$30,000 - $39,999	High School / GED	Less than High School	4-year College Degree	White/Caucasian	<br /> 4	24	Female	1.4	3	1.5	2.36364
PCOMP 6.27	22637	2	1	5	5	6	2	3	5	4	3	5	6	4	2	4	5	6	2	2	5	5	5	4	2	2	2	2	1	1	1	1	2	2	2	Unemployed	$20,000 - $29,999	$20,000 - $29,999	Masters Degree	High School / GED	High School / GED	White/Caucasian	Very liberal <br /> 1	38	Male	3.8	4.11111	4.75	1.63636
PCOMP 6.27	87225	6	7	4	6	6	4	6	7	5	4	6	7	3	2	5	3	2	6	3	4	6	7	4	4	6	7	5	6	7	5	3	6	3	5	Working for payment or profit	$50,000 - $59,999	$40,000 - $49,999	Masters Degree	4-year College Degree	Masters Degree	White/Caucasian	<br /> 5	30	Male	5.8	4.33333	5.25	5.18182
PCOMP 6.27	5033	3	4	4	4	5	3	3	4	3	5	5	4	4	2	3	5	4	4	5	1	1	1	1	2	3	3	2	1	1	1	1	1	2	2	Working for payment or profit	$20,000 - $29,999	$20,000 - $29,999	Some College	High School / GED	High School / GED	Black/African American	<br /> 5	47	Female	4	4.33333	1	1.72727
PCOMP 6.27	3482	4	4	4	4	6	3	4	4	3	4	5	3	5	2	4	6	4	4	2	6	6	5	4	6	4	4	4	5	2	3	3	5	6	5	Unemployed	Below $20,000	$60,000 - $69,999	Some College	Less than High School	2-year College Degree	White/Caucasian	<br /> 2	25	Male	4.4	4.11111	5.25	4.27273
PCOMP 1.73	18	2	2	2	2	2	4	4	4	4	2	2	2	2	2	2	2	2	2	2	3	3	3	3	2	2	2	2	2	2	2	2	2	2	2	Working for payment or profit	$30,000 - $39,999	$90,000 or more	4-year College Degree	4-year College Degree	4-year College Degree	Asian	<br /> 2	34	Male	2	2	3	2
PCOMP 6.27	#NULL!	3	2	2	2	2	6	6	3	6	4	5	2	2	2	5	5	5	2	2	2	2	2	2	2	2	2	2	2	2	2	2	2	2	2	Working for payment or profit	$60,000 - $69,999	$60,000 - $69,999	4-year College Degree	High School / GED	Masters Degree	White/Caucasian	<br /> 3	23	Male	2.2	3.55556	2	2
PCOMP 6.27	-136144	4	4	4	4	4	4	4	4	4	6	6	6	5	2	6	6	5	5	4	5	5	5	5	4	4	4	4	2	2	2	3	4	4	4	Working for payment or profit	Below $20,000	$30,000 - $39,999	4-year College Degree	Some College	Some College	White/Caucasian	<br /> 4	41	Female	4	5.44444	5	3.36364
PCOMP 6.27	9969	5	6	4	5	6	6	5	5	7	5	6	5	5	2	4	6	5	4	5	4	2	3	3	6	5	4	5	4	5	6	5	5	6	6	Working for payment or profit	Below $20,000	$40,000 - $49,999	Masters Degree	4-year College Degree	Some College	White/Caucasian	<br /> 5	34	Male	5.2	5	3	5.18182
PCOMP 6.27	16718	1	1	1	1	1	6	4	4	4	1	1	1	1	2	1	1	1	1	1	1	2	1	2	1	1	1	1	1	1	1	1	1	1	1	Working for payment or profit	Below $20,000	Below $20,000	High School / GED	Some College	Some College	White/Caucasian	<br /> 4	26	Female	1	1	1.5	1
PCOMP 1.73	27272	1	1	1	1	1	7	7	7	7	3	3	2	1	2	1	3	2	3	2	1	1	1	1	1	1	1	3	1	1	1	1	1	1	1	Unable to work due to permanent sickness or disability	Below $20,000	Below $20,000	Professional Degree (JD, MD)	Professional Degree (JD, MD)	4-year College Degree	White/Caucasian	Very liberal <br /> 1	56	Female	1	2.22222	1	1.18182
PCOMP 1.73	11992	2	2	2	4	6	6	2	2	2	4	4	5	6	2	5	6	6	6	6	6	6	6	6	6	4	5	4	6	6	6	4	5	6	6	Student or pupil	Below $20,000	$40,000 - $49,999	2-year College Degree	High School / GED	High School / GED	Hispanic	<br /> 2	26	Male	3.2	5.33333	6	5.27273
PCOMP 6.27	842	5	5	5	5	7	5	4	5	5	3	3	4	3	2	4	5	3	2	2	4	4	4	3	2	2	3	1	2	2	1	1	3	3	4	Student or pupil	Below $20,000	$80,000 - $89,999	Some College	Some College	4-year College Degree	Black/African American	Very liberal <br /> 1	21	Female	5.4	3.22222	3.75	2.18182
PCOMP 1.73	#NULL!	1	1	1	1	1	6	6	6	6	1	1	1	1	2	1	1	1	1	1	1	1	1	1	1	1	1	2	1	1	1	1	1	1	1	Student or pupil	Below $20,000	$60,000 - $69,999	4-year College Degree	High School / GED	High School / GED	Native American	<br /> 4	46	Female	1	1	1	1.09091
PCOMP 1.73	15633	2	2	2	2	4	6	6	7	6	2	2	2	2	2	2	2	2	2	2	1	1	1	1	1	1	1	1	1	1	1	1	1	1	1	Working for payment or profit	Below $20,000	$50,000 - $59,999	Some College	Some College	Some College	White/Caucasian	<br /> 4	39	Female	2.4	2	1	1
PCOMP 6.27	13353	6	6	5	6	6	3	3	3	3	6	6	5	6	2	5	6	6	6	6	6	6	6	6	5	5	5	4	6	5	4	3	6	6	6	Looking after home/family	$30,000 - $39,999	$30,000 - $39,999	High School / GED	High School / GED	Some College	White/Caucasian	<br /> 4	24	Female	5.8	5.77778	6	5
PCOMP 6.27	22169	4	5	4	6	5	4	4	4	5	4	5	5	5	2	4	6	3	5	4	4	4	3	3	3	3	3	2	2	1	2	2	3	4	3	Working for payment or profit	$40,000 - $49,999	$70,000 - $79,999	4-year College Degree	4-year College Degree	4-year College Degree	White/Caucasian	<br /> 6	23	Female	4.8	4.55556	3.5	2.54546
PCOMP 1.73	6935	2	2	2	2	2	4	4	4	4	2	2	4	4	2	5	5	5	4	4	1	1	1	1	1	1	2	2	2	1	1	1	2	2	2	Unemployed	Below $20,000	$20,000 - $29,999	Some College	High School / GED	Less than High School	Asian	<br /> 4	29	Female	2	3.88889	1	1.54546
PCOMP 1.73	13810	2	2	2	2	3	3	3	3	3	4	4	4	4	2	4	4	4	4	3	3	3	3	3	2	3	3	4	2	2	2	2	2	2	2	Working for payment or profit	$50,000 - $59,999	$50,000 - $59,999	4-year College Degree	Masters Degree	Masters Degree	White/Caucasian	<br /> 6	33	Male	2.2	3.88889	3	2.36364
PCOMP 1.73	6223	1	2	1	1	3	6	6	7	6	2	1	2	1	2	1	1	1	2	1	1	1	1	1	1	1	1	1	1	1	1	1	1	1	1	Working for payment or profit	$20,000 - $29,999	$70,000 - $79,999	2-year College Degree	Less than High School	High School / GED	White/Caucasian	Very liberal <br /> 1	32	Female	1.6	1.33333	1	1
PCOMP 1.73	15117	5	4	6	5	6	5	4	6	7	4	4	4	4	2	4	4	4	4	4	5	6	4	5	3	4	5	4	5	6	7	5	7	3	6	Working for payment or profit	$40,000 - $49,999	$40,000 - $49,999	2-year College Degree	Some College	High School / GED	White/Caucasian	<br /> 5	30	Male	5.2	4	5	5
PCOMP 6.27	15470	1	1	1	1	1	7	7	6	6	1	1	1	1	2	1	1	1	1	1	1	1	1	1	1	1	1	1	1	1	1	1	1	1	1	Working for payment or profit	$20,000 - $29,999	$70,000 - $79,999	High School / GED	2-year College Degree	2-year College Degree	White/Caucasian	<br /> 5	21	Male	1	1	1	1
PCOMP 1.73	12440	5	5	4	6	5	2	1	2	2	7	7	7	7	2	3	6	5	2	1	4	4	5	5	4	5	6	7	2	2	3	2	4	6	6	Working for payment or profit	$40,000 - $49,999	$40,000 - $49,999	2-year College Degree	High School / GED	High School / GED	White/Caucasian	<br /> 6	55	Male	5	5	4.5	4.27273
PCOMP 1.73	3507	1	1	1	1	1	6	6	6	6	4	4	4	4	2	1	4	1	1	1	1	1	1	1	1	1	1	1	1	1	1	1	1	1	1	Looking after home/family	Below $20,000	$40,000 - $49,999	Some College	4-year College Degree	High School / GED	White/Caucasian	<br /> 5	30	Female	1	2.66667	1	1
PCOMP 6.27	36237	4	4	4	6	1	1	1	1	1	4	2	1	3	2	1	4	2	1	1	7	7	7	6	7	4	7	3	1	1	1	1	1	3	2	Other	$70,000 - $79,999	$90,000 or more	Masters Degree	High School / GED	4-year College Degree	Hispanic	<br /> 3	30	Female	3.8	2.11111	6.75	2.81818
PCOMP 1.73	10703	1	2	1	1	2	5	4	4	4	4	4	3	5	2	3	4	3	5	2	3	2	3	3	3	3	3	6	2	2	2	2	3	2	3	Working for payment or profit	$20,000 - $29,999	$20,000 - $29,999	4-year College Degree	Some College	High School / GED	White/Caucasian	<br /> 2	45	Male	1.4	3.66667	2.75	2.81818
PCOMP 6.27	21545	4	7	4	7	7	1	1	1	1	7	7	7	7	2	7	7	7	7	7	7	7	7	7	7	7	7	7	7	7	7	7	7	7	7	Working for payment or profit	$80,000 - $89,999	$80,000 - $89,999	4-year College Degree	4-year College Degree	4-year College Degree	Hispanic	<br /> 2	30	Female	5.8	7	7	7
PCOMP 1.73	#NULL!	2	1	1	1	1	6	6	7	5	5	5	6	5	2	4	4	3	2	2	2	2	2	2	3	3	3	4	2	1	1	2	2	3	3	Retired from employment	Below $20,000	$30,000 - $39,999	Some College	Masters Degree	4-year College Degree	White/Caucasian	Very liberal <br /> 1	65	Female	1.2	4	2	2.45454
PCOMP 6.27	69693	2	2	5	2	2	5	6	6	6	3	4	4	3	2	4	4	3	2	2	1	2	2	1	3	6	6	4	2	3	1	1	1	1	2	Working for payment or profit	$70,000 - $79,999	$70,000 - $79,999	4-year College Degree	2-year College Degree	4-year College Degree	White/Caucasian	<br /> 3	26	Male	2.6	3.22222	1.5	2.72727
PCOMP 6.27	14176	6	7	7	6	7	6	5	6	7	5	6	6	7	7	6	6	6	6	5	5	6	6	7	6	5	7	7	6	6	5	6	7	7	6	Looking for first regular job	$50,000 - $59,999	$50,000 - $59,999	Some College	Some College	High School / GED	Hispanic	Very conservative<br /> 7	34	Male	6.6	5.88889	6	6.18182
PCOMP 6.27	17919	4	2	4	2	1	7	5	7	6	3	3	1	1	2	3	3	2	1	1	2	2	2	2	2	3	3	6	3	1	2	1	1	2	2	Working for payment or profit	$50,000 - $59,999	$90,000 or more	2-year College Degree	4-year College Degree	4-year College Degree	White/Caucasian	<br /> 4	44	Female	2.6	2	2	2.36364
PCOMP 1.73	33683	2	2	2	2	2	5	5	5	5	3	3	3	3	2	3	3	3	3	3	4	4	4	4	2	2	2	2	2	2	2	2	2	2	2	Student or pupil	Below $20,000	$90,000 or more	2-year College Degree	Masters Degree	High School / GED	White/Caucasian	Very liberal <br /> 1	21	Female	2	3	4	2
PCOMP 1.73	942	1	1	1	1	1	7	7	7	7	4	4	4	4	2	4	4	1	1	1	1	1	1	1	1	1	1	1	1	1	1	1	1	1	1	Student or pupil	$20,000 - $29,999	$20,000 - $29,999	2-year College Degree	4-year College Degree	Some College	Hispanic	<br /> 4	45	Male	1	3	1	1
PCOMP 1.73	5352	2	2	2	2	4	5	3	4	3	5	6	2	4	2	6	6	5	2	2	4	4	3	5	2	1	1	3	1	2	1	1	2	2	2	Working for payment or profit	$40,000 - $49,999	$90,000 or more	Some College	Less than High School	High School / GED	White/Caucasian	<br /> 6	29	Female	2.4	4.22222	4	1.63636
PCOMP 6.27	32487	2	2	2	2	2	6	6	6	6	2	2	2	2	2	2	4	2	2	2	1	1	1	1	1	1	1	1	1	1	1	1	1	1	1	Working for payment or profit	$40,000 - $49,999	$80,000 - $89,999	Masters Degree	Masters Degree	High School / GED	White/Caucasian	<br /> 5	39	Male	2	2.22222	1	1
PCOMP 6.27	8980	1	4	1	3	3	4	1	4	1	2	4	4	5	2	1	1	5	1	1	1	1	1	1	1	1	1	1	1	1	1	1	1	1	1	Working for payment or profit	$40,000 - $49,999	$40,000 - $49,999	Some College	High School / GED	Some College	Asian	<br /> 4	35	Female	2.4	2.66667	1	1
PCOMP 6.27	15294	1	1	1	1	1	7	7	7	7	1	1	1	1	2	1	1	1	1	1	1	1	1	1	1	1	1	1	1	1	1	1	1	1	1	Working for payment or profit	$20,000 - $29,999	$50,000 - $59,999	4-year College Degree	2-year College Degree	High School / GED	White/Caucasian	<br /> 6	35	Female	1	1	1	1
PCOMP 1.73	-5234	1	1	1	1	1	6	7	7	6	3	3	2	1	2	1	1	2	2	2	1	1	1	1	1	1	2	1	1	1	1	1	1	1	1	Retired from employment	Below $20,000	Below $20,000	Some College	High School / GED	High School / GED	White/Caucasian	<br /> 6	64	Female	1	1.88889	1	1.09091
PCOMP 6.27	25329	4	4	3	4	4	6	6	6	6	2	2	2	3	2	5	3	5	1	1	2	2	2	2	2	2	2	3	2	2	2	2	2	3	2	Working for payment or profit	Below $20,000	$90,000 or more	4-year College Degree	Masters Degree	Some College	White/Caucasian	<br /> 2	51	Female	3.8	2.66667	2	2.18182
PCOMP 1.73	25692	2	2	2	2	2	4	4	4	4	2	2	2	2	2	4	4	4	2	2	4	4	4	4	4	4	4	4	4	2	2	2	4	4	4	Working for payment or profit	$50,000 - $59,999	$90,000 or more	Masters Degree	Some College	High School / GED	White/Caucasian	<br /> 4	49	Male	2	2.66667	4	3.45454
PCOMP 6.27	22910	6	2	4	5	3	4	4	4	4	3	2	4	3	2	2	4	3	1	2	4	4	4	2	6	6	5	5	6	5	2	3	5	5	6	Working for payment or profit	$40,000 - $49,999	$90,000 or more	4-year College Degree	4-year College Degree	2-year College Degree	White/Caucasian	<br /> 5	34	Male	4	2.66667	3.5	4.90909
PCOMP 6.27	10131	1	1	1	1	3	6	7	7	7	2	2	2	1	2	2	1	1	1	1	1	1	1	1	1	1	1	1	1	1	1	1	1	1	1	Looking after home/family	Below $20,000	$90,000 or more	4-year College Degree	2-year College Degree	High School / GED	White/Caucasian	<br /> 4	32	Female	1.4	1.44444	1	1
PCOMP 1.73	12356	2	2	2	2	2	3	3	4	3	4	4	4	4	2	4	4	4	4	4	4	4	4	4	3	3	3	3	3	3	3	3	3	3	3	Working for payment or profit	$80,000 - $89,999	$80,000 - $89,999	Professional Degree (JD, MD)	Masters Degree	Masters Degree	White/Caucasian	<br /> 6	37	Female	2	4	4	3
PCOMP 6.27	17217	2	3	1	1	4	3	3	2	3	5	5	6	4	2	5	5	2	1	1	4	5	5	2	5	6	7	5	2	1	3	2	2	3	2	Student or pupil	$20,000 - $29,999	$30,000 - $39,999	Some College	4-year College Degree	4-year College Degree	White/Caucasian	Very liberal <br /> 1	20	Female	2.2	3.77778	4	3.45454
PCOMP 6.27	8598	4	4	4	4	4	4	4	4	4	4	4	4	4	2	4	4	4	4	4	4	4	4	4	4	5	4	5	4	4	4	4	4	4	4	Working for payment or profit	$30,000 - $39,999	$20,000 - $29,999	High School / GED	High School / GED	High School / GED	White/Caucasian	<br /> 4	33	Female	4	4	4	4.18182
PCOMP 1.73	14748	3	3	3	3	4	5	3	3	3	3	3	4	4	2	5	5	4	2	2	2	2	2	2	5	4	4	5	3	1	3	1	3	4	6	Working for payment or profit	Below $20,000	$30,000 - $39,999	Some College	Doctoral Degree	4-year College Degree	White/Caucasian	<br /> 2	32	Female	3.2	3.55556	2	3.54546
PCOMP 1.73	8874	2	2	3	4	1	1	1	1	1	7	7	7	7	2	7	7	7	7	7	7	7	7	7	7	7	7	7	7	7	7	5	7	7	7	Working for payment or profit	$30,000 - $39,999	$30,000 - $39,999	Some College	2-year College Degree	High School / GED	White/Caucasian	Very liberal <br /> 1	30	Female	2.4	7	7	6.81818
PCOMP 6.27	-2700	2	4	2	3	4	6	6	5	5	2	2	1	1	2	3	3	4	2	2	3	3	3	2	1	1	2	2	1	1	1	1	1	2	1	Working for payment or profit	$20,000 - $29,999	$60,000 - $69,999	4-year College Degree	High School / GED	High School / GED	Hispanic	<br /> 2	23	Male	3	2.22222	2.75	1.27273
PCOMP 6.27	30028	2	2	1	2	3	6	4	6	5	4	4	2	2	2	5	4	4	2	2	3	3	2	1	4	4	3	2	1	1	2	2	1	3	2	Looking after home/family	Below $20,000	$40,000 - $49,999	4-year College Degree	High School / GED	High School / GED	White/Caucasian	<br /> 3	27	Female	2	3.22222	2.25	2.27273
PCOMP 6.27	-2274	4	4	3	3	2	4	3	3	3	4	4	3	2	2	3	3	4	3	3	2	2	2	2	3	3	3	3	2	2	2	2	2	3	2	Working for payment or profit	$90,000 or more	$90,000 or more	4-year College Degree	2-year College Degree	Some College	White/Caucasian	<br /> 4	38	Male	3.2	3.22222	2	2.45454
PCOMP 1.73	-2058	2	2	2	2	1	1	1	1	1	3	1	1	1	2	1	1	1	1	1	1	1	1	1	1	1	1	1	1	1	1	1	1	1	1	Working for payment or profit	$50,000 - $59,999	$50,000 - $59,999	4-year College Degree	4-year College Degree	4-year College Degree	Asian	<br /> 2	26	Female	1.8	1.22222	1	1
PCOMP 1.73	-844	2	2	2	2	1	4	4	5	5	4	4	4	3	2	4	4	4	3	4	2	2	2	2	2	2	2	2	2	2	3	2	2	3	2	Working for payment or profit	$70,000 - $79,999	$90,000 or more	Masters Degree	Some College	2-year College Degree	White/Caucasian	<br /> 6	39	Male	1.8	3.77778	2	2.18182
PCOMP 1.73	39063	2	2	3	2	3	5	5	6	5	2	2	1	2	2	1	3	2	3	2	2	2	3	2	2	2	2	3	1	1	2	1	2	2	2	Working for payment or profit	Below $20,000	$90,000 or more	4-year College Degree	Some College	4-year College Degree	White/Caucasian	<br /> 2	29	Male	2.4	2	2.25	1.81818
PCOMP 6.27	1492	6	5	6	5	5	7	6	6	6	6	7	6	6	2	5	6	6	7	7	6	6	7	6	6	7	7	6	6	7	6	6	7	6	6	Working for payment or profit	$80,000 - $89,999	$70,000 - $79,999	Masters Degree	Some College	Some College	White/Caucasian	<br /> 5	27	Female	5.4	6.22222	6.25	6.36364
PCOMP 1.73	19867	2	2	2	2	2	7	7	7	7	1	1	1	1	2	1	1	1	1	1	4	3	2	2	3	4	3	3	3	1	1	1	1	3	2	Looking after home/family	Below $20,000	$90,000 or more	Masters Degree	Professional Degree (JD, MD)	2-year College Degree	White/Caucasian	<br /> 6	37	Female	2	1	2.75	2.27273
PCOMP 1.73	#NULL!	2	2	2	1	1	4	2	3	5	2	5	6	6	2	7	6	6	5	3	5	5	2	2	2	1	5	3	1	1	3	2	3	3	3	Working for payment or profit	Below $20,000	$30,000 - $39,999	Some College	Doctoral Degree	Masters Degree	Black/African American	Very conservative<br /> 7	37	Male	1.6	5.11111	3.5	2.45454
PCOMP 1.73	1492	6	7	5	6	7	5	6	5	6	6	5	6	5	7	5	6	5	6	7	6	6	5	7	7	6	5	7	6	7	7	6	5	6	5	Working for payment or profit	$70,000 - $79,999	$80,000 - $89,999	Masters Degree	High School / GED	Less than High School	White/Caucasian	<br /> 6	27	Female	6.2	5.66667	6	6.09091
PCOMP 1.73	6397	4	4	5	4	5	6	6	6	6	4	4	4	3	2	3	4	4	6	5	3	3	4	4	3	2	3	4	3	3	3	3	2	3	3	Working for payment or profit	$40,000 - $49,999	$40,000 - $49,999	Masters Degree	Masters Degree	4-year College Degree	White/Caucasian	Very conservative<br /> 7	40	Male	4.4	4.11111	3.5	2.90909
PCOMP 1.73	11450	1	1	1	1	7	4	4	4	4	4	4	4	4	2	4	4	4	4	3	1	1	1	1	1	1	1	1	1	1	1	1	1	1	1	Working for payment or profit	$20,000 - $29,999	$20,000 - $29,999	High School / GED	High School / GED	High School / GED	White/Caucasian	Very conservative<br /> 7	47	Female	2.2	3.88889	1	1
PCOMP 1.73	3408	1	1	1	1	1	6	6	6	6	2	2	2	4	2	3	5	5	3	2	3	1	1	1	6	2	2	3	1	1	1	1	1	1	1	Working for payment or profit	Below $20,000	$70,000 - $79,999	4-year College Degree	Masters Degree	2-year College Degree	White/Caucasian	<br /> 2	25	Female	1	3.11111	1.5	1.81818
PCOMP 1.73	4113	4	2	2	2	4	5	5	5	5	4	4	3	4	2	3	5	4	4	4	1	1	3	3	2	3	3	2	2	3	1	1	2	1	2	Student or pupil	Below $20,000	$20,000 - $29,999	High School / GED	High School / GED	High School / GED	White/Caucasian	Very liberal <br /> 1	35	Female	2.8	3.88889	2	2
PCOMP 6.27	12892	5	5	5	5	7	4	3	3	2	4	4	4	4	2	6	6	6	5	5	6	5	6	5	3	3	3	3	6	2	3	1	4	3	4	Working for payment or profit	$40,000 - $49,999	$90,000 or more	Some College	High School / GED	High School / GED	Asian	<br /> 2	27	Female	5.4	4.88889	5.5	3.18182
PCOMP 1.73	3004	1	1	1	1	1	4	4	4	4	4	4	3	5	2	4	5	5	5	4	3	3	3	3	2	2	2	2	3	2	3	4	4	4	3	Student or pupil	Below $20,000	Below $20,000	High School / GED	Less than High School	High School / GED	Asian	<br /> 3	20	Male	1	4.33333	3	2.81818
PCOMP 1.73	17218	2	2	2	2	2	2	2	2	2	5	6	6	6	2	5	6	6	3	3	5	5	5	6	2	6	6	7	6	3	6	4	6	6	6	Working for payment or profit	$20,000 - $29,999	$20,000 - $29,999	2-year College Degree	High School / GED	Masters Degree	Black/African American	Very liberal <br /> 1	61	Female	2	5.11111	5.25	5.27273
PCOMP 1.73	16829	1	2	1	4	4	4	5	3	4	4	4	4	4	2	7	1	1	1	1	4	4	4	1	1	1	1	1	1	1	1	1	1	3	2	Other	$70,000 - $79,999	$70,000 - $79,999	4-year College Degree	Less than High School	Doctoral Degree	Black/African American	<br /> 3	34	Female	2.4	3	3.25	1.27273
PCOMP 6.27	22829	7	6	4	7	7	3	4	5	2	4	4	4	4	2	4	3	4	5	6	4	4	2	6	3	3	4	7	2	3	4	3	5	5	6	Working for payment or profit	$20,000 - $29,999	$20,000 - $29,999	High School / GED	Some College	Some College	Black/African American	Very conservative<br /> 7	45	Male	6.2	4.22222	4	4.09091
PCOMP 1.73	-12606	6	7	6	6	7	6	7	6	6	6	6	5	3	2	3	6	6	6	6	6	7	6	6	6	7	6	6	7	6	6	6	6	6	6	Working for payment or profit	$50,000 - $59,999	$70,000 - $79,999	4-year College Degree	4-year College Degree	4-year College Degree	Native American	<br /> 6	35	Male	6.4	5.22222	6.25	6.18182
PCOMP 1.73	12783	1	2	1	1	2	6	5	5	5	4	4	4	4	2	3	4	4	3	3	2	2	2	2	4	2	3	4	4	2	2	2	2	3	4	Working for payment or profit	$30,000 - $39,999	$30,000 - $39,999	Masters Degree	Masters Degree	4-year College Degree	White/Caucasian	Very liberal <br /> 1	30	Female	1.4	3.66667	2	2.90909
PCOMP 6.27	5773	3	3	1	1	1	4	3	3	3	3	3	3	1	2	2	2	2	4	4	1	1	1	1	1	1	1	1	1	1	1	1	1	1	1	Working for payment or profit	Below $20,000	Below $20,000	2-year College Degree	4-year College Degree	4-year College Degree	White/Caucasian	<br /> 4	32	Female	1.8	2.66667	1	1
PCOMP 6.27	13559	2	5	3	3	3	5	5	4	4	4	4	2	5	2	6	6	5	4	4	3	5	5	5	2	3	5	1	5	2	2	2	2	5	5	Unable to work due to permanent sickness or disability	$60,000 - $69,999	$90,000 or more	Masters Degree	High School / GED	Less than High School	White/Caucasian	<br /> 5	44	Female	3.2	4.44444	4.5	3.09091
PCOMP 6.27	2811	6	7	6	6	5	6	7	6	5	6	7	6	7	5	6	7	6	5	6	6	5	6	7	5	7	6	7	6	6	7	5	5	6	7	Working for payment or profit	$90,000 or more	$90,000 or more	Some College	Some College	High School / GED	Native American	<br /> 6	27	Male	6	6.22222	6	6.09091
PCOMP 1.73	6304	4	3	4	3	4	6	5	6	5	5	5	3	6	2	6	6	5	6	5	3	3	3	3	3	3	2	5	4	2	3	2	3	2	4	Student or pupil	Below $20,000	$70,000 - $79,999	Some College	High School / GED	4-year College Degree	White/Caucasian	<br /> 3	22	Female	3.6	5.22222	3	3
PCOMP 6.27	7477	2	2	2	2	2	4	4	4	4	4	4	4	4	2	4	4	4	3	3	3	3	3	3	2	2	2	2	2	2	2	2	2	2	2	Working for payment or profit	$30,000 - $39,999	$30,000 - $39,999	2-year College Degree	4-year College Degree	Masters Degree	White/Caucasian	Very liberal <br /> 1	29	Female	2	3.77778	3	2
PCOMP 1.73	27057	2	1	2	2	3	4	2	3	2	7	6	6	5	2	6	5	5	3	2	6	5	6	4	6	5	5	4	2	3	5	4	5	6	6	Unemployed	Below $20,000	Below $20,000	Some College	Some College	High School / GED	White/Caucasian	<br /> 4	34	Female	2	5	5.25	4.63636
PCOMP 6.27	19088	2	1	1	1	1	5	5	5	5	4	4	2	2	2	4	4	3	3	2	6	6	6	4	5	4	4	4	5	2	2	2	2	3	3	Working for payment or profit	$30,000 - $39,999	$60,000 - $69,999	Some College	Masters Degree	4-year College Degree	White/Caucasian	<br /> 3	37	Male	1.2	3.11111	5.5	3.27273
PCOMP 6.27	7985	4	6	5	6	7	2	1	2	1	2	1	2	1	2	1	1	2	1	1	4	5	5	6	5	6	6	5	4	2	5	4	5	6	5	Working for payment or profit	$50,000 - $59,999	$60,000 - $69,999	4-year College Degree	Masters Degree	Doctoral Degree	White/Caucasian	<br /> 2	26	Male	5.6	1.33333	5	4.81818
PCOMP 1.73	21968	1	1	1	1	1	6	7	7	7	2	2	1	1	2	1	1	1	1	1	1	1	1	1	1	1	1	1	1	1	1	1	1	1	1	Student or pupil	Below $20,000	$40,000 - $49,999	2-year College Degree	Some College	4-year College Degree	Native American	<br /> 4	31	Female	1	1.22222	1	1
PCOMP 1.73	3162	1	1	1	1	1	6	6	6	6	2	2	2	2	2	2	2	2	2	2	3	3	3	3	2	2	2	2	2	2	2	2	2	2	2	Looking after home/family	Below $20,000	$30,000 - $39,999	4-year College Degree	4-year College Degree	2-year College Degree	White/Caucasian	<br /> 6	35	Male	1	2	3	2
PCOMP 1.73	-45360	1	1	1	1	1	7	7	7	7	1	1	3	1	2	1	1	1	1	1	4	1	1	1	1	1	1	3	2	1	1	1	1	1	1	Looking after home/family	Below $20,000	$90,000 or more	Masters Degree	4-year College Degree	4-year College Degree	Asian	<br /> 5	43	Female	1	1.22222	1.75	1.27273
PCOMP 6.27	20238	3	4	4	6	7	3	3	5	7	5	4	3	5	6	7	2	3	4	6	2	3	5	7	5	4	6	7	2	3	4	3	5	6	7	Other	Below $20,000	Below $20,000	Some College	High School / GED	Some College	Native American	<br /> 2	30	Male	4.8	4.33333	4.25	4.72727
PCOMP 6.27	57204	7	7	7	7	7	7	7	7	7	7	7	7	7	7	7	7	7	7	7	7	7	7	7	7	7	7	7	7	7	7	7	7	7	7	Looking after home/family	$30,000 - $39,999	$40,000 - $49,999	4-year College Degree	4-year College Degree	4-year College Degree	White/Caucasian	Very conservative<br /> 7	25	Male	7	7	7	7
PCOMP 6.27	2815	4	4	5	5	4	5	5	5	5	4	4	4	4	2	3	3	3	4	3	2	2	2	2	2	2	2	2	2	2	2	2	2	2	2	Unemployed	Below $20,000	$60,000 - $69,999	Masters Degree	Masters Degree	Less than High School	Asian	<br /> 2	35	Female	4.4	3.55556	2	2
PCOMP 6.27	6931	2	1	2	1	3	6	6	7	6	4	5	3	4	2	3	3	3	4	2	2	2	2	2	1	1	2	2	2	1	2	1	2	2	2	Working for payment or profit	Below $20,000	$20,000 - $29,999	2-year College Degree	Less than High School	Less than High School	White/Caucasian	<br /> 3	34	Female	1.8	3.44444	2	1.63636
PCOMP 1.73	10305	2	2	2	2	2	6	6	6	6	4	4	2	2	2	2	2	2	2	2	2	2	2	2	2	2	2	2	2	2	2	2	2	2	2	Working for payment or profit	$40,000 - $49,999	$40,000 - $49,999	2-year College Degree	Some College	Some College	Hispanic	<br /> 4	38	Female	2	2.44444	2	2
PCOMP 1.73	6548	2	2	1	2	5	3	2	2	2	5	5	4	4	2	2	3	4	4	2	2	2	2	3	4	3	5	2	2	2	2	2	3	4	3	Looking after home/family	Below $20,000	$90,000 or more	4-year College Degree	Masters Degree	High School / GED	White/Caucasian	<br /> 6	43	Female	2.4	3.66667	2.25	2.90909
PCOMP 1.73	746	1	1	1	1	1	4	4	5	5	2	2	2	2	2	2	2	2	2	2	1	1	1	1	1	1	1	1	1	1	1	1	1	1	1	Unable to work due to permanent sickness or disability	$30,000 - $39,999	$30,000 - $39,999	High School / GED	High School / GED	Masters Degree	White/Caucasian	Very liberal <br /> 1	27	Male	1	2	1	1
PCOMP 6.27	132	5	6	5	6	5	3	2	1	1	5	6	5	6	2	6	6	5	6	7	7	7	5	5	5	5	6	6	6	5	5	5	6	6	5	Working for payment or profit	$20,000 - $29,999	$30,000 - $39,999	4-year College Degree	Less than High School	Less than High School	Asian	<br /> 4	22	Female	5.4	5.77778	6	5.45455
PCOMP 6.27	3543	4	4	4	5	6	2	3	3	4	3	4	5	6	2	3	4	4	3	3	3	6	2	6	2	3	3	4	5	5	4	4	5	5	4	Working for payment or profit	$30,000 - $39,999	$40,000 - $49,999	Masters Degree	4-year College Degree	2-year College Degree	White/Caucasian	<br /> 4	61	Male	4.6	3.88889	4.25	4
PCOMP 1.73	1133	2	2	2	2	2	4	4	4	4	4	4	2	2	2	2	2	2	3	3	2	2	2	2	2	2	2	2	2	2	2	2	2	2	2	Working for payment or profit	Below $20,000	$50,000 - $59,999	High School / GED	High School / GED	High School / GED	Hispanic	<br /> 4	23	Male	2	2.66667	2	2
PCOMP 1.73	-1152	6	5	6	5	6	6	7	6	5	6	5	6	5	6	5	6	5	6	5	7	5	4	6	6	5	5	4	5	6	6	5	6	5	7	Looking for first regular job	$20,000 - $29,999	$30,000 - $39,999	Some College	Less than High School	Less than High School	White/Caucasian	<br /> 5	34	Female	5.6	5.44444	5.5	5.45455
PCOMP 1.73	#NULL!	1	1	1	1	1	7	7	7	7	1	1	1	1	2	1	1	1	1	1	1	1	1	1	1	1	1	1	1	1	1	1	1	1	1	Other	$70,000 - $79,999	$80,000 - $89,999	Some College	High School / GED	High School / GED	White/Caucasian	<br /> 6	48	Female	1	1	1	1
PCOMP 6.27	1133	3	3	3	3	3	2	2	2	2	2	2	2	2	2	2	3	3	3	3	2	2	2	2	2	2	2	2	2	2	2	2	2	2	2	Working for payment or profit	$40,000 - $49,999	$50,000 - $59,999	Some College	Some College	High School / GED	Hispanic	Very liberal <br /> 1	25	Male	3	2.44444	2	2
PCOMP 1.73	30697	2	2	3	2	4	6	4	4	4	3	3	1	2	2	5	2	2	1	1	2	1	1	1	1	1	1	1	1	1	1	1	1	1	1	Working for payment or profit	$30,000 - $39,999	$70,000 - $79,999	Masters Degree	4-year College Degree	Some College	White/Caucasian	Very liberal <br /> 1	29	Female	2.6	2.22222	1.25	1
PCOMP 1.73	14139	1	1	1	1	2	1	1	1	1	1	1	1	2	2	1	1	1	1	1	1	1	1	1	3	2	3	2	2	7	1	1	1	1	2	Looking after home/family	$80,000 - $89,999	$90,000 or more	Less than High School	Less than High School	Less than High School	Black/African American	<br /> 4	22	Male	1.2	1.11111	1	2.27273
PCOMP 6.27	13141	6	5	5	4	6	6	5	5	6	7	5	6	6	2	4	6	5	4	5	5	6	5	5	5	6	5	6	5	6	6	5	6	5	6	Working for payment or profit	$50,000 - $59,999	$50,000 - $59,999	4-year College Degree	Some College	High School / GED	Asian	<br /> 5	22	Female	5.2	5.33333	5.25	5.54545
PCOMP 1.73	11386	6	5	6	5	7	5	6	5	5	3	5	5	6	2	3	4	4	5	6	5	6	6	5	4	5	6	6	5	5	6	4	5	5	6	Working for payment or profit	$20,000 - $29,999	$30,000 - $39,999	4-year College Degree	Some College	Some College	Native American	Very conservative<br /> 7	26	Male	5.8	4.55556	5.5	5.18182
PCOMP 6.27	13701	5	4	5	6	5	4	5	6	5	4	5	6	5	4	5	6	5	4	5	4	5	6	5	4	5	6	5	5	4	4	5	6	5	6	Working for payment or profit	Below $20,000	Below $20,000	High School / GED	Some College	2-year College Degree	Pacific Islander	<br /> 4	30	Female	5	5	5	5
PCOMP 6.27	14206	5	4	3	4	5	3	4	5	4	5	3	4	5	2	3	5	4	5	4	4	3	4	3	6	4	3	5	6	5	4	5	5	6	6	Working for payment or profit	$20,000 - $29,999	$20,000 - $29,999	4-year College Degree	4-year College Degree	2-year College Degree	White/Caucasian	<br /> 5	50	Female	4.2	4.22222	3.5	5
PCOMP 6.27	#NULL!	2	2	2	2	2	6	6	6	6	5	5	4	4	2	3	6	6	6	6	2	2	2	2	2	2	2	2	2	2	2	2	2	2	2	Working for payment or profit	$40,000 - $49,999	$40,000 - $49,999	4-year College Degree	High School / GED	High School / GED	Asian	<br /> 3	29	Male	2	5	2	2
PCOMP 6.27	12494	1	1	1	1	6	4	4	3	3	5	5	4	5	2	4	6	6	4	4	2	2	2	2	2	2	4	2	1	1	2	2	2	2	2	Retired from employment	Below $20,000	Below $20,000	Some College	Some College	High School / GED	White/Caucasian	<br /> 2	70	Female	2	4.77778	2	2
PCOMP 6.27	17446	2	2	2	2	4	4	4	4	4	3	3	3	5	2	4	6	4	2	2	2	2	2	2	2	2	2	2	2	2	2	2	2	2	2	Looking after home/family	Below $20,000	$60,000 - $69,999	Some College	High School / GED	High School / GED	Black/African American	<br /> 2	43	Female	2.4	3.55556	2	2
PCOMP 1.73	17489	4	4	4	4	4	4	5	4	4	4	4	3	3	2	4	4	4	4	4	4	4	4	4	4	5	5	5	5	5	4	5	4	4	5	Working for payment or profit	$20,000 - $29,999	Below $20,000	Less than High School	Less than High School	Less than High School	Black/African American	<br /> 4	24	Male	4	3.77778	4	4.63636
PCOMP 6.27	7170	3	2	3	2	5	6	6	6	6	6	2	2	1	2	3	3	3	1	1	3	3	3	2	4	2	1	1	1	1	1	1	1	1	1	Working for payment or profit	$40,000 - $49,999	$40,000 - $49,999	2-year College Degree	4-year College Degree	4-year College Degree	White/Caucasian	<br /> 6	30	Female	3	2.44444	2.75	1.36364
PCOMP 1.73	-291	1	1	1	1	1	7	7	7	7	1	1	1	1	2	1	1	1	1	1	1	1	1	1	1	1	1	1	1	1	1	1	1	1	1	Working for payment or profit	Below $20,000	$50,000 - $59,999	2-year College Degree	4-year College Degree	High School / GED	Hispanic	<br /> 3	28	Male	1	1	1	1
PCOMP 6.27	13356	4	4	3	3	4	5	4	4	4	2	2	2	2	2	3	4	2	2	2	2	2	2	2	2	2	2	2	4	2	2	2	2	5	5	Working for payment or profit	$40,000 - $49,999	$40,000 - $49,999	High School / GED	2-year College Degree	2-year College Degree	White/Caucasian	<br /> 5	60	Female	3.6	2.33333	2	2.72727
PCOMP 1.73	15235	5	6	5	6	7	4	4	4	4	6	7	7	7	2	6	7	6	4	3	6	6	6	6	5	6	6	7	7	3	6	5	4	5	6	Working for payment or profit	$60,000 - $69,999	$50,000 - $59,999	2-year College Degree	High School / GED	High School / GED	White/Caucasian	<br /> 2	53	Female	5.8	5.88889	6	5.45455
PCOMP 6.27	#NULL!	4	2	4	2	2	6	3	4	4	5	5	2	4	2	4	2	2	2	4	3	3	3	2	6	6	6	6	4	2	2	2	2	4	4	Working for payment or profit	$60,000 - $69,999	$70,000 - $79,999	Masters Degree	4-year College Degree	Masters Degree	White/Caucasian	<br /> 4	37	Female	2.8	3.33333	2.75	4
PCOMP 6.27	18124	2	2	3	2	1	6	5	6	6	2	2	2	3	2	2	3	2	2	2	3	3	2	2	3	3	2	5	3	1	2	2	3	2	2	Working for payment or profit	$40,000 - $49,999	$40,000 - $49,999	Some College	Some College	4-year College Degree	White/Caucasian	<br /> 5	62	Male	2	2.22222	2.5	2.54546
PCOMP 1.73	16011	3	4	5	5	4	3	6	5	4	6	4	5	5	2	5	4	6	5	3	3	6	5	6	3	6	5	5	4	7	2	6	5	3	4	Working for payment or profit	$40,000 - $49,999	$80,000 - $89,999	4-year College Degree	Some College	Some College	White/Caucasian	<br /> 2	68	Female	4.2	4.77778	5	4.54545
PCOMP 1.73	6866	2	2	2	2	2	6	4	5	5	2	2	2	2	2	3	3	3	2	2	2	2	2	2	1	1	2	2	1	1	1	1	1	1	2	Working for payment or profit	$20,000 - $29,999	$90,000 or more	4-year College Degree	Some College	High School / GED	White/Caucasian	Very liberal <br /> 1	31	Female	2	2.33333	2	1.27273
PCOMP 1.73	-307	2	5	2	4	5	4	3	3	3	4	4	2	3	2	4	5	5	3	2	4	4	4	3	4	4	4	4	4	3	4	3	4	4	5	Working for payment or profit	$30,000 - $39,999	$30,000 - $39,999	4-year College Degree	Some College	4-year College Degree	White/Caucasian	<br /> 5	26	Female	3.6	3.55556	3.75	3.90909
PCOMP 1.73	22269	1	2	1	1	4	4	4	3	3	3	3	2	1	2	2	1	1	1	1	4	4	2	2	2	3	2	1	1	1	2	2	1	3	3	Working for payment or profit	$40,000 - $49,999	$40,000 - $49,999	4-year College Degree	High School / GED	High School / GED	White/Caucasian	<br /> 4	52	Female	1.8	1.66667	3	1.90909
PCOMP 1.73	37979	2	1	1	1	1	4	5	6	7	1	1	1	1	2	1	1	1	1	1	1	1	1	1	1	1	1	1	1	1	1	1	1	1	1	Working for payment or profit	$30,000 - $39,999	$30,000 - $39,999	4-year College Degree	Some College	Some College	White/Caucasian	<br /> 2	24	Female	1.2	1	1	1
PCOMP 6.27	13766	1	1	1	1	1	4	4	4	4	3	3	3	2	2	4	2	2	3	2	2	2	2	2	2	2	2	4	3	2	1	1	2	3	2	Working for payment or profit	$80,000 - $89,999	$80,000 - $89,999	High School / GED	High School / GED	Masters Degree	White/Caucasian	<br /> 3	38	Male	1	2.66667	2	2.18182
PCOMP 1.73	#NULL!	1	1	1	1	1	7	7	7	7	4	4	2	2	2	2	2	2	1	1	1	1	1	1	1	1	1	1	1	1	1	1	1	1	1	Other	Below $20,000	$30,000 - $39,999	Some College	Some College	Some College	White/Caucasian	<br /> 6	46	Female	1	2.22222	1	1
PCOMP 1.73	-2254	1	1	1	1	1	6	6	6	6	2	2	2	1	2	2	4	4	2	2	2	2	2	2	2	2	2	2	2	2	2	2	2	2	2	Working for payment or profit	$40,000 - $49,999	$40,000 - $49,999	4-year College Degree	High School / GED	High School / GED	White/Caucasian	<br /> 2	25	Male	1	2.33333	2	2
PCOMP 1.73	36071	5	6	6	5	5	4	4	4	5	3	4	4	5	2	3	4	5	5	5	6	6	6	3	5	4	5	5	4	4	5	5	4	4	4	Looking after home/family	$80,000 - $89,999	$80,000 - $89,999	Masters Degree	Masters Degree	Doctoral Degree	Native American	<br /> 6	30	Male	5.4	4.22222	5.25	4.45455
PCOMP 1.73	5172	2	2	2	1	2	4	3	5	5	3	4	3	4	2	5	5	6	4	3	3	2	2	2	1	1	1	2	3	2	2	2	2	2	2	Working for payment or profit	Below $20,000	$70,000 - $79,999	Some College	Less than High School	Some College	White/Caucasian	<br /> 6	27	Female	1.8	4.11111	2.25	1.81818
PCOMP 1.73	10253	1	1	1	1	1	6	6	6	6	2	2	2	2	2	2	2	2	2	2	1	1	1	1	1	1	1	1	1	1	1	1	1	1	1	Working for payment or profit	$40,000 - $49,999	$90,000 or more	Some College	Some College	4-year College Degree	White/Caucasian	<br /> 4	22	Female	1	2	1	1
PCOMP 1.73	6573	3	3	4	3	5	5	5	5	5	4	4	3	3	2	3	3	3	2	2	2	2	2	2	2	2	2	2	2	1	1	1	1	1	1	Working for payment or profit	$60,000 - $69,999	$90,000 or more	Masters Degree	High School / GED	High School / GED	White/Caucasian	<br /> 4	26	Female	3.6	3	2	1.45454
PCOMP 1.73	-4689	4	4	4	4	4	6	6	6	6	2	2	2	2	2	2	2	2	2	2	4	4	4	4	2	2	2	2	2	2	4	3	4	5	5	Working for payment or profit	$50,000 - $59,999	$50,000 - $59,999	Some College	Less than High School	Less than High School	Hispanic	<br /> 6	29	Male	4	2	4	3
PCOMP 6.27	7267	2	2	2	2	2	6	6	6	6	2	2	2	1	2	1	1	1	1	1	1	1	1	1	1	1	1	1	1	1	1	1	1	1	1	Working for payment or profit	Below $20,000	Below $20,000	Some College	Masters Degree	Masters Degree	White/Caucasian	<br /> 6	33	Female	2	1.33333	1	1
PCOMP 1.73	20220	2	2	2	2	2	4	4	3	3	3	3	3	3	2	4	4	4	3	2	3	3	3	3	2	2	2	2	2	2	2	2	2	2	2	Other	Below $20,000	$90,000 or more	4-year College Degree	High School / GED	High School / GED	White/Caucasian	<br /> 4	47	Female	2	3.22222	3	2
PCOMP 6.27	15160	4	4	3	3	4	4	4	4	4	4	4	3	4	2	4	4	3	3	3	2	2	2	2	5	4	3	4	4	3	3	3	3	3	3	Working for payment or profit	$70,000 - $79,999	$90,000 or more	4-year College Degree	Less than High School	Less than High School	White/Caucasian	<br /> 4	33	Male	3.6	3.55556	2	3.45454
PCOMP 6.27	13014	2	2	2	2	5	2	3	3	3	5	5	5	4	2	6	4	5	3	3	5	5	5	5	5	4	4	4	3	2	3	2	6	6	6	Working for payment or profit	$40,000 - $49,999	$40,000 - $49,999	4-year College Degree	4-year College Degree	2-year College Degree	White/Caucasian	<br /> 4	28	Male	2.6	4.44444	5	4.09091
PCOMP 6.27	14233	2	2	1	2	2	4	3	2	2	6	6	6	5	2	6	5	5	2	2	5	5	6	5	6	6	5	4	5	1	2	3	2	3	3	Working for payment or profit	$70,000 - $79,999	$70,000 - $79,999	Masters Degree	Professional Degree (JD, MD)	2-year College Degree	White/Caucasian	<br /> 2	65	Female	1.8	4.77778	5.25	3.63636
PCOMP 1.73	22957	1	1	1	1	1	7	7	7	7	1	1	1	1	2	1	1	1	1	1	1	1	1	1	1	1	1	1	1	1	1	1	1	1	1	Looking after home/family	Below $20,000	$80,000 - $89,999	4-year College Degree	2-year College Degree	4-year College Degree	White/Caucasian	Very conservative<br /> 7	28	Female	1	1	1	1
PCOMP 1.73	3136	1	1	1	1	1	6	6	6	6	2	2	2	2	2	2	2	2	1	1	1	1	1	1	1	1	1	1	1	1	1	1	1	1	1	Working for payment or profit	$40,000 - $49,999	$90,000 or more	4-year College Degree	High School / GED	High School / GED	White/Caucasian	Very conservative<br /> 7	32	Female	1	1.77778	1	1
PCOMP 6.27	49200	2	4	1	5	2	4	5	7	5	5	5	4	4	2	4	5	5	4	4	1	1	1	1	1	1	1	1	1	1	1	1	1	1	1	Working for payment or profit	$60,000 - $69,999	$60,000 - $69,999	Some College	High School / GED	High School / GED	White/Caucasian	<br /> 2	33	Male	2.8	4.44444	1	1
PCOMP 1.73	2379	2	1	1	1	4	4	4	6	4	4	4	1	1	2	4	4	6	3	2	1	1	1	1	1	1	1	1	1	1	1	1	1	1	1	Working for payment or profit	Below $20,000	$70,000 - $79,999	High School / GED	Some College	Some College	White/Caucasian	<br /> 2	28	Female	1.8	3.22222	1	1
PCOMP 1.73	5304	1	3	2	2	3	6	6	7	6	1	1	1	1	2	2	3	1	1	1	1	1	1	1	4	1	1	1	1	1	1	1	2	1	2	Working for payment or profit	$20,000 - $29,999	$40,000 - $49,999	2-year College Degree	Some College	4-year College Degree	White/Caucasian	<br /> 3	29	Female	2.2	1.33333	1	1.45454
PCOMP 1.73	5992	3	3	2	2	3	4	4	4	4	3	3	2	3	2	4	3	2	3	3	2	2	2	2	3	2	2	2	2	2	2	2	2	3	3	Working for payment or profit	Below $20,000	$40,000 - $49,999	Some College	High School / GED	High School / GED	White/Caucasian	<br /> 4	20	Female	2.6	2.88889	2	2.27273
PCOMP 6.27	23635	4	5	5	5	5	3	4	4	4	7	7	7	7	2	6	6	6	5	5	4	4	4	4	4	4	3	3	5	3	3	3	3	3	3	Student or pupil	$20,000 - $29,999	$20,000 - $29,999	4-year College Degree	Doctoral Degree	Doctoral Degree	White/Caucasian	<br /> 2	25	Female	4.8	6.22222	4	3.36364
PCOMP 6.27	8724	1	1	1	1	2	6	6	6	6	3	3	2	3	2	3	4	4	2	2	1	1	1	1	1	1	1	1	1	1	1	1	1	1	1	Working for payment or profit	$40,000 - $49,999	$90,000 or more	Some College	Professional Degree (JD, MD)	High School / GED	White/Caucasian	Very liberal <br /> 1	35	Female	1.2	2.88889	1	1
PCOMP 1.73	29129	1	1	1	1	1	6	6	6	6	2	2	2	2	2	2	2	2	2	2	2	2	2	2	1	1	1	1	1	1	1	1	1	1	1	Working for payment or profit	$50,000 - $59,999	$50,000 - $59,999	2-year College Degree	High School / GED	High School / GED	White/Caucasian	<br /> 4	57	Female	1	2	2	1
PCOMP 1.73	6468	3	4	3	3	3	7	7	7	7	1	1	1	1	2	1	1	1	1	1	1	1	1	1	1	1	1	1	1	1	1	1	1	1	1	Working for payment or profit	$40,000 - $49,999	$90,000 or more	4-year College Degree	Less than High School	High School / GED	White/Caucasian	<br /> 4	32	Female	3.2	1	1	1
PCOMP 1.73	14555	1	1	1	1	1	6	5	6	5	3	4	3	3	2	2	4	3	2	2	2	3	2	2	2	2	2	3	2	1	1	1	1	1	1	Looking after home/family	Below $20,000	$40,000 - $49,999	High School / GED	Less than High School	High School / GED	White/Caucasian	Very liberal <br /> 1	34	Female	1	2.88889	2.25	1.54546
PCOMP 1.73	7667	2	2	2	1	5	4	2	3	2	6	6	4	4	2	5	4	5	6	2	2	3	3	2	3	3	3	4	3	2	2	2	2	2	3	Student or pupil	Below $20,000	$70,000 - $79,999	2-year College Degree	Some College	2-year College Degree	Other	<br /> 3	20	Female	2.4	4.66667	2.5	2.63636
PCOMP 6.27	13810	2	1	1	1	3	5	4	5	4	3	3	2	3	2	3	3	3	2	2	1	1	1	1	1	1	1	1	1	1	1	1	1	1	1	Working for payment or profit	Below $20,000	$20,000 - $29,999	Some College	Some College	Some College	White/Caucasian	Very liberal <br /> 1	23	Female	1.6	2.66667	1	1
PCOMP 1.73	4554	1	2	2	2	2	7	6	6	6	1	1	2	1	2	1	1	1	1	1	1	1	1	1	1	1	1	1	1	1	1	1	1	1	1	Working for payment or profit	$20,000 - $29,999	$30,000 - $39,999	2-year College Degree	High School / GED	High School / GED	White/Caucasian	<br /> 2	35	Female	1.8	1.11111	1	1
PCOMP 6.27	8727	6	7	6	5	2	7	6	7	6	6	5	5	6	2	4	5	5	4	4	5	6	6	5	6	5	4	5	5	7	6	7	6	5	5	Working for payment or profit	$20,000 - $29,999	$50,000 - $59,999	Masters Degree	4-year College Degree	2-year College Degree	White/Caucasian	<br /> 6	36	Male	5.2	4.88889	5.5	5.54545
PCOMP 6.27	20483	4	6	6	4	5	4	6	4	6	5	4	3	5	2	5	6	3	3	2	1	4	5	4	7	5	4	5	7	5	4	3	1	4	5	Working for payment or profit	$60,000 - $69,999	$70,000 - $79,999	4-year College Degree	Masters Degree	Masters Degree	White/Caucasian	<br /> 4	26	Male	5	4	3.5	4.54545
PCOMP 1.73	36949	1	1	1	1	1	7	6	6	6	4	4	4	4	2	5	4	4	2	1	4	3	2	1	1	1	1	1	2	1	1	1	1	1	1	Student or pupil	$30,000 - $39,999	$30,000 - $39,999	Masters Degree	Some College	Masters Degree	White/Caucasian	Very liberal <br /> 1	32	Female	1	3.55556	2.5	1.09091
PCOMP 1.73	5451	2	4	2	4	4	2	2	2	2	6	6	6	6	2	6	6	6	6	6	3	3	3	3	2	2	2	2	4	2	2	2	4	4	3	Working for payment or profit	$50,000 - $59,999	$80,000 - $89,999	4-year College Degree	4-year College Degree	4-year College Degree	White/Caucasian	<br /> 2	28	Female	3.2	6	3	2.63636
PCOMP 1.73	29403	1	1	1	1	1	5	5	4	5	6	6	6	1	2	1	1	1	1	1	1	1	1	1	1	1	1	1	1	1	1	1	1	1	1	Working for payment or profit	$90,000 or more	$90,000 or more	4-year College Degree	Some College	High School / GED	Asian	<br /> 6	38	Male	1	2.66667	1	1
PCOMP 6.27	105	4	5	6	5	3	4	5	6	6	4	3	5	6	2	4	5	6	3	3	4	5	6	6	3	4	5	6	5	4	3	4	5	6	5	Working for payment or profit	$20,000 - $29,999	$20,000 - $29,999	4-year College Degree	Some College	High School / GED	White/Caucasian	<br /> 4	58	Male	4.6	4.33333	5.25	4.54545
PCOMP 6.27	#NULL!	2	1	1	1	1	2	2	2	2	2	2	2	2	2	4	2	2	2	2	4	4	4	4	4	4	4	6	7	2	4	4	4	4	4	Student or pupil	Below $20,000	$90,000 or more	2-year College Degree	High School / GED	High School / GED	White/Caucasian	<br /> 2	23	Female	1.2	2.22222	4	4.27273
PCOMP 6.27	-1017	5	4	4	4	4	4	4	4	4	3	3	3	3	2	2	4	2	3	3	3	3	3	3	2	2	2	2	2	2	2	2	2	2	2	Working for payment or profit	$30,000 - $39,999	$30,000 - $39,999	High School / GED	Less than High School	Less than High School	Hispanic	<br /> 2	74	Male	4.2	2.88889	3	2
PCOMP 1.73	8881	2	2	2	2	2	5	5	5	5	2	2	2	2	2	2	2	2	2	2	2	2	2	2	2	2	2	2	2	2	2	2	2	2	2	Working for payment or profit	$30,000 - $39,999	$30,000 - $39,999	Some College	High School / GED	Doctoral Degree	Black/African American	<br /> 4	33	Female	2	2	2	2
PCOMP 1.73	21620	2	2	1	1	4	2	2	4	4	1	1	1	1	2	1	1	1	1	1	1	1	1	1	1	1	1	1	1	1	1	1	1	1	1	Unemployed	Below $20,000	$20,000 - $29,999	4-year College Degree	2-year College Degree	Less than High School	Black/African American	<br /> 4	39	Female	2	1	1	1
PCOMP 6.27	3729	1	1	2	1	2	4	4	4	4	2	2	2	2	2	3	2	2	2	2	2	2	2	2	1	1	1	1	1	1	1	1	1	1	1	Working for payment or profit	Below $20,000	$20,000 - $29,999	High School / GED	4-year College Degree	4-year College Degree	Black/African American	<br /> 4	24	Male	1.4	2.11111	2	1
PCOMP 6.27	21293	3	3	3	3	6	4	3	3	4	3	5	4	5	2	6	6	6	6	6	4	5	5	4	4	6	6	6	6	3	5	6	4	6	6	Working for payment or profit	$50,000 - $59,999	$50,000 - $59,999	High School / GED	High School / GED	High School / GED	White/Caucasian	<br /> 4	28	Male	3.6	5.22222	4.5	5.27273
PCOMP 1.73	1128	3	5	5	3	6	3	6	5	5	3	6	6	2	2	3	5	6	3	3	3	3	6	4	3	3	2	6	5	5	6	2	2	4	5	Working for payment or profit	$40,000 - $49,999	$50,000 - $59,999	4-year College Degree	High School / GED	Some College	White/Caucasian	Very liberal <br /> 1	28	Male	4.4	4.11111	4	3.90909
PCOMP 1.73	15799	4	1	2	2	1	6	6	6	6	2	2	1	1	2	1	2	2	2	2	1	1	1	1	2	2	2	1	1	1	1	1	2	2	2	Looking after home/family	Below $20,000	$70,000 - $79,999	Some College	Masters Degree	Some College	White/Caucasian	<br /> 4	35	Female	2	1.66667	1	1.54546
PCOMP 1.73	24799	3	3	5	5	4	4	3	4	4	3	3	3	3	2	3	3	2	2	3	3	4	3	4	2	5	5	5	3	4	4	5	3	3	4	Working for payment or profit	$70,000 - $79,999	$70,000 - $79,999	4-year College Degree	4-year College Degree	4-year College Degree	Asian	<br /> 6	33	Male	4	2.77778	3.5	3.90909
PCOMP 6.27	-53980	4	5	5	6	6	5	5	5	6	2	2	1	4	2	5	5	4	1	1	4	4	5	5	5	3	3	3	2	2	3	4	3	5	4	Student or pupil	Below $20,000	Below $20,000	4-year College Degree	4-year College Degree	Some College	White/Caucasian	Very conservative<br /> 7	22	Male	5.2	2.77778	4.5	3.36364
PCOMP 6.27	16470	4	4	5	5	5	5	5	5	5	5	6	6	5	2	5	6	5	3	3	5	5	5	5	5	5	5	5	5	5	3	3	3	3	3	Working for payment or profit	$40,000 - $49,999	$50,000 - $59,999	4-year College Degree	4-year College Degree	Some College	White/Caucasian	<br /> 2	24	Female	4.6	4.88889	5	4.09091
PCOMP 6.27	6950	4	5	6	5	6	3	3	3	2	5	6	5	4	2	4	4	5	5	4	5	5	6	5	4	5	4	4	5	5	5	4	4	4	4	Working for payment or profit	$70,000 - $79,999	$70,000 - $79,999	Professional Degree (JD, MD)	Professional Degree (JD, MD)	Less than High School	White/Caucasian	Very conservative<br /> 7	30	Male	5.2	4.66667	5.25	4.36364
PCOMP 1.73	4632	1	1	1	1	4	1	1	1	1	5	5	5	5	2	5	5	5	3	3	5	5	5	5	5	4	5	5	5	3	4	4	5	5	5	Working for payment or profit	$60,000 - $69,999	$90,000 or more	4-year College Degree	Masters Degree	Professional Degree (JD, MD)	Hispanic	<br /> 2	30	Female	1.6	4.55556	5	4.54545
PCOMP 1.73	-1799	2	2	1	2	2	6	6	6	6	2	2	2	2	2	1	2	2	1	1	1	1	1	1	6	2	2	4	2	1	2	1	1	1	1	Working for payment or profit	Below $20,000	Below $20,000	4-year College Degree	High School / GED	2-year College Degree	Hispanic	<br /> 4	46	Female	1.8	1.66667	1	2.09091
PCOMP 1.73	21313	1	1	1	1	2	6	6	6	7	1	1	1	2	2	2	2	2	1	1	2	2	2	1	1	2	3	4	2	1	1	1	1	1	1	Working for payment or profit	$30,000 - $39,999	$70,000 - $79,999	4-year College Degree	Masters Degree	4-year College Degree	White/Caucasian	<br /> 4	26	Male	1.2	1.44444	1.75	1.63636
PCOMP 1.73	-2278	2	2	2	2	3	5	3	4	3	6	6	6	6	2	6	5	6	3	3	3	3	4	3	3	2	2	2	4	4	2	2	2	2	2	Working for payment or profit	Below $20,000	$20,000 - $29,999	Some College	Less than High School	Less than High School	Asian	<br /> 2	24	Female	2.2	5.22222	3.25	2.45454
PCOMP 1.73	1160	4	1	2	1	4	6	6	6	6	3	3	1	1	2	1	1	1	1	1	2	1	2	2	1	2	2	1	1	1	1	1	1	2	1	Working for payment or profit	$30,000 - $39,999	$70,000 - $79,999	4-year College Degree	High School / GED	High School / GED	White/Caucasian	<br /> 4	49	Female	2.4	1.44444	1.75	1.27273
PCOMP 6.27	14000	1	1	1	1	1	7	7	7	7	2	2	2	1	2	1	2	1	1	2	1	1	1	1	1	1	1	1	1	1	1	1	1	1	1	Looking after home/family	Below $20,000	$90,000 or more	Some College	Some College	4-year College Degree	White/Caucasian	Very liberal <br /> 1	43	Female	1	1.55556	1	1
PCOMP 1.73	11222	4	6	6	6	6	4	4	4	4	3	3	3	3	2	3	3	3	3	3	4	4	4	4	4	3	4	5	3	3	4	4	4	4	4	Working for payment or profit	$30,000 - $39,999	$50,000 - $59,999	4-year College Degree	High School / GED	4-year College Degree	White/Caucasian	<br /> 3	28	Male	5.6	3	4	3.81818
PCOMP 1.73	-3675	5	6	7	6	7	5	6	7	7	5	6	6	6	2	6	7	6	6	7	5	6	6	7	5	6	7	6	6	7	6	7	6	6	7	Looking for first regular job	$20,000 - $29,999	$30,000 - $39,999	2-year College Degree	2-year College Degree	2-year College Degree	White/Caucasian	<br /> 5	30	Female	6.2	6.11111	6	6.27273
PCOMP 1.73	1524	4	2	4	2	2	6	6	6	6	4	4	3	4	2	1	3	1	1	1	2	2	2	1	1	1	1	1	1	1	1	1	1	1	1	Unemployed	Below $20,000	Below $20,000	2-year College Degree	2-year College Degree	2-year College Degree	White/Caucasian	<br /> 6	53	Female	2.8	2.44444	1.75	1
PCOMP 1.73	3700	5	6	5	6	6	4	4	4	4	5	6	5	6	2	5	5	5	6	6	5	6	5	6	3	3	3	4	4	4	4	4	5	5	5	Working for payment or profit	$50,000 - $59,999	$40,000 - $49,999	4-year College Degree	4-year College Degree	4-year College Degree	White/Caucasian	<br /> 5	46	Male	5.6	5.44444	5.5	4
PCOMP 1.73	14611	5	4	6	5	4	5	3	5	4	5	4	5	3	2	4	3	5	4	3	4	5	4	3	4	3	7	5	6	5	4	5	5	4	4	Working for payment or profit	$60,000 - $69,999	$80,000 - $89,999	Masters Degree	Masters Degree	Masters Degree	White/Caucasian	<br /> 5	30	Male	4.8	4	4	4.72727
PCOMP 6.27	1916	1	1	1	1	1	5	6	6	6	5	6	5	5	2	4	6	5	5	6	1	1	1	1	1	1	1	1	1	1	1	1	1	1	1	Student or pupil	Below $20,000	Below $20,000	4-year College Degree	Doctoral Degree	Masters Degree	White/Caucasian	<br /> 3	29	Male	1	5.22222	1	1
PCOMP 6.27	9943	5	5	5	5	5	4	4	4	4	3	3	3	3	2	3	3	3	3	3	4	4	4	4	1	2	2	2	2	2	3	3	3	3	3	Unemployed	Below $20,000	Below $20,000	High School / GED	Some College	Some College	White/Caucasian	<br /> 4	23	Male	5	3	4	2.36364
PCOMP 1.73	7301	1	2	1	2	1	6	5	6	5	5	5	4	6	2	3	6	7	4	4	1	1	1	1	1	1	1	1	1	1	1	1	1	1	1	Unemployed	Below $20,000	Below $20,000	Some College	Some College	High School / GED	White/Caucasian	<br /> 4	50	Female	1.4	4.88889	1	1
PCOMP 6.27	9199	6	7	5	5	5	3	2	4	2	6	4	5	4	2	5	4	6	5	6	6	4	5	6	5	4	7	5	4	6	4	6	5	5	5	Working for payment or profit	$50,000 - $59,999	$90,000 or more	2-year College Degree	4-year College Degree	2-year College Degree	White/Caucasian	<br /> 2	30	Male	5.6	5	5.25	5.09091
PCOMP 1.73	8802	1	1	1	1	1	6	6	6	6	1	1	1	1	2	1	1	1	1	1	1	1	1	1	1	1	1	1	1	1	1	1	1	1	1	Working for payment or profit	$30,000 - $39,999	$30,000 - $39,999	High School / GED	High School / GED	High School / GED	White/Caucasian	Very liberal <br /> 1	23	Female	1	1	1	1
PCOMP 1.73	#NULL!	1	1	1	1	1	4	5	5	5	2	2	2	2	2	1	2	2	2	2	2	2	2	2	2	2	2	2	2	2	2	1	1	2	2	Working for payment or profit	$60,000 - $69,999	$50,000 - $59,999	4-year College Degree	2-year College Degree	High School / GED	White/Caucasian	Very liberal <br /> 1	48	Female	1	1.88889	2	1.81818
PCOMP 1.73	15050	4	5	4	4	4	3	4	4	4	2	3	4	2	2	4	3	4	4	3	3	4	4	4	3	4	3	4	4	4	3	4	4	3	4	Working for payment or profit	$20,000 - $29,999	$20,000 - $29,999	4-year College Degree	High School / GED	4-year College Degree	Other	<br /> 4	32	Male	4.2	3.22222	3.75	3.63636
PCOMP 1.73	7987	1	1	1	2	2	6	5	6	5	3	3	1	2	2	3	1	2	2	1	3	3	3	3	3	3	3	4	3	1	1	1	3	3	3	Working for payment or profit	Below $20,000	Below $20,000	4-year College Degree	Masters Degree	Masters Degree	White/Caucasian	<br /> 4	32	Male	1.4	2	3	2.54546
PCOMP 1.73	4080	2	2	2	2	2	1	1	1	1	7	7	7	7	2	7	7	7	7	7	7	6	6	7	6	6	6	6	3	6	7	5	5	6	5	Unemployed	Below $20,000	Below $20,000	High School / GED	High School / GED	High School / GED	White/Caucasian	<br /> 5	23	Male	2	7	6.5	5.54545
PCOMP 6.27	13315	4	5	5	6	3	3	5	4	5	4	5	5	6	2	5	5	6	6	5	2	2	3	3	1	1	1	1	1	1	1	1	3	2	3	Working for payment or profit	$50,000 - $59,999	$50,000 - $59,999	Some College	Some College	4-year College Degree	White/Caucasian	<br /> 3	30	Male	4.6	5.22222	2.5	1.45454
PCOMP 1.73	18890	2	2	2	2	4	4	4	4	4	1	1	1	1	2	1	1	4	1	1	1	1	1	1	2	2	6	2	2	2	2	2	2	2	2	Working for payment or profit	$20,000 - $29,999	$50,000 - $59,999	2-year College Degree	Masters Degree	4-year College Degree	White/Caucasian	<br /> 5	40	Female	2.4	1.33333	1	2.36364
PCOMP 1.73	11240	1	1	1	1	1	6	6	6	6	1	1	2	1	2	1	2	2	1	1	2	2	3	2	2	2	3	4	2	1	1	1	2	4	1	Working for payment or profit	$30,000 - $39,999	$30,000 - $39,999	Some College	High School / GED	4-year College Degree	White/Caucasian	<br /> 3	31	Male	1	1.33333	2.25	2.09091
PCOMP 1.73	23130	2	4	2	4	6	5	3	3	3	4	4	3	4	2	5	6	6	4	2	4	4	4	5	5	4	7	5	5	3	6	4	5	6	4	Working for payment or profit	$40,000 - $49,999	$50,000 - $59,999	Some College	High School / GED	High School / GED	White/Caucasian	Very conservative<br /> 7	25	Male	3.6	4.22222	4.25	4.90909
PCOMP 1.73	-2870	1	1	1	1	1	6	6	6	6	2	2	2	2	2	2	2	2	2	2	2	2	2	2	1	1	1	1	1	1	1	1	1	1	1	Working for payment or profit	$50,000 - $59,999	$50,000 - $59,999	4-year College Degree	Masters Degree	4-year College Degree	White/Caucasian	Very liberal <br /> 1	24	Male	1	2	2	1
PCOMP 6.27	20309	3	2	2	2	6	4	3	3	2	5	5	4	2	2	2	2	3	1	1	3	3	3	1	1	7	1	1	1	1	1	1	1	1	1	Looking after home/family	Below $20,000	$90,000 or more	Some College	Less than High School	High School / GED	Hispanic	<br /> 5	32	Female	3	2.77778	2.5	1.54546
PCOMP 6.27	12332	5	3	6	3	5	5	3	2	5	6	6	6	6	2	7	5	5	3	5	4	4	3	2	3	3	2	2	1	1	3	1	1	3	2	Working for payment or profit	$30,000 - $39,999	$30,000 - $39,999	4-year College Degree	Masters Degree	4-year College Degree	White/Caucasian	Very liberal <br /> 1	32	Female	4.4	5.44444	3.25	2
PCOMP 6.27	10667	1	1	1	1	1	6	6	6	6	4	4	2	2	2	2	4	4	2	4	1	1	1	1	1	1	1	1	1	1	1	1	1	1	1	Looking after home/family	$90,000 or more	$90,000 or more	4-year College Degree	High School / GED	Less than High School	White/Caucasian	<br /> 6	42	Female	1	3.11111	1	1
PCOMP 6.27	19176	4	4	4	4	5	3	4	4	4	4	4	5	4	2	4	4	4	5	4	4	6	5	5	4	4	4	4	5	4	4	4	4	4	4	Working for payment or profit	$20,000 - $29,999	$30,000 - $39,999	Some College	High School / GED	High School / GED	Hispanic	<br /> 4	23	Male	4.2	4.22222	5	4.09091
PCOMP 6.27	13052	3	2	2	2	2	4	4	4	4	2	2	2	2	2	2	2	2	2	2	2	2	2	2	2	2	2	2	2	2	2	2	2	2	2	Working for payment or profit	$80,000 - $89,999	$80,000 - $89,999	4-year College Degree	High School / GED	High School / GED	White/Caucasian	<br /> 2	35	Male	2.2	2	2	2
PCOMP 1.73	5831	6	6	6	6	6	6	6	6	6	7	7	4	4	2	5	6	5	4	4	6	6	7	7	6	7	7	6	6	6	7	7	7	7	7	Unemployed	Below $20,000	Below $20,000	High School / GED	High School / GED	High School / GED	Black/African American	<br /> 4	22	Female	6	5.11111	6.5	6.63636
PCOMP 1.73	22068	1	1	1	1	1	4	4	4	4	2	2	2	2	2	2	2	2	2	2	2	2	2	2	3	3	3	3	3	3	2	2	2	2	2	Working for payment or profit	$90,000 or more	$90,000 or more	Masters Degree	4-year College Degree	4-year College Degree	White/Caucasian	<br /> 6	37	Male	1	2	2	2.54546
PCOMP 6.27	15917	1	7	1	7	1	1	1	1	1	7	7	7	7	2	7	7	7	7	7	7	7	7	7	7	7	7	7	7	7	7	7	7	7	7	Unemployed	Below $20,000	Below $20,000	High School / GED	Less than High School	Less than High School	White/Caucasian	Very conservative<br /> 7	22	Male	3.4	7	7	7
PCOMP 1.73	36237	2	2	2	2	4	3	3	4	3	5	5	4	4	2	4	4	3	5	5	4	4	3	3	4	3	4	3	2	3	1	1	2	2	2	Working for payment or profit	$40,000 - $49,999	$90,000 or more	4-year College Degree	High School / GED	2-year College Degree	White/Caucasian	<br /> 2	31	Female	2.4	4.33333	3.5	2.45454
PCOMP 1.73	2688	1	1	1	1	1	6	6	6	6	1	1	1	1	2	1	1	1	1	1	1	1	1	1	1	1	1	2	1	1	1	1	1	1	1	Working for payment or profit	Below $20,000	$40,000 - $49,999	2-year College Degree	High School / GED	Some College	White/Caucasian	<br /> 5	61	Male	1	1	1	1.09091
PCOMP 1.73	18621	2	4	4	3	2	3	2	3	3	3	3	3	2	2	3	3	3	2	3	4	3	4	3	1	2	3	2	3	3	2	3	1	2	2	Unemployed	Below $20,000	Below $20,000	High School / GED	High School / GED	High School / GED	White/Caucasian	<br /> 4	23	Male	3	2.77778	3.5	2.18182
PCOMP 1.73	-4234	2	2	2	2	2	4	4	4	4	2	2	2	2	2	2	2	2	2	2	2	2	2	2	2	2	2	2	2	2	2	2	2	2	2	Working for payment or profit	$30,000 - $39,999	$30,000 - $39,999	High School / GED	High School / GED	High School / GED	Hispanic	<br /> 2	53	Female	2	2	2	2
PCOMP 6.27	14092	6	5	5	6	5	4	5	4	6	4	5	5	4	2	4	3	5	4	5	4	5	5	6	4	5	6	5	4	5	5	5	6	5	4	Working for payment or profit	$40,000 - $49,999	$70,000 - $79,999	4-year College Degree	High School / GED	2-year College Degree	White/Caucasian	<br /> 6	35	Male	5.4	4.33333	5	4.90909
PCOMP 1.73	10538	2	3	2	3	4	2	1	2	1	2	3	5	6	2	4	4	4	3	4	2	2	1	4	2	3	4	2	2	1	1	1	3	3	3	Working for payment or profit	$80,000 - $89,999	$80,000 - $89,999	4-year College Degree	4-year College Degree	4-year College Degree	Asian	<br /> 2	25	Female	2.8	3.88889	2.25	2.27273
PCOMP 6.27	5123	2	2	2	2	2	6	6	6	6	2	2	2	2	2	2	2	2	2	2	2	2	2	2	2	2	2	2	2	2	2	2	2	2	2	Working for payment or profit	$60,000 - $69,999	$60,000 - $69,999	Professional Degree (JD, MD)	Professional Degree (JD, MD)	Professional Degree (JD, MD)	White/Caucasian	<br /> 2	27	Female	2	2	2	2
PCOMP 1.73	27076	1	1	1	1	1	5	6	6	6	2	2	2	2	2	2	2	2	2	2	1	1	1	1	1	1	1	1	1	1	1	1	1	1	1	Working for payment or profit	$30,000 - $39,999	$30,000 - $39,999	4-year College Degree	2-year College Degree	4-year College Degree	White/Caucasian	<br /> 5	46	Female	1	2	1	1
PCOMP 6.27	16845	1	1	1	1	6	6	6	6	5	3	3	2	3	2	1	4	3	2	2	2	2	2	2	3	3	4	5	1	1	1	1	2	2	2	Looking after home/family	Below $20,000	$70,000 - $79,999	4-year College Degree	Some College	Some College	White/Caucasian	<br /> 6	32	Female	2	2.55556	2	2.27273
PCOMP 6.27	-175	2	3	3	4	3	6	4	3	6	4	3	5	3	5	5	5	3	3	6	4	2	3	3	5	5	4	5	2	3	2	3	3	3	3	Working for payment or profit	$20,000 - $29,999	$50,000 - $59,999	Some College	High School / GED	High School / GED	White/Caucasian	<br /> 6	20	Female	3	4.11111	3	3.45454
PCOMP 1.73	-10937	2	1	2	2	2	4	4	5	4	5	6	4	4	2	4	6	4	1	1	4	2	1	1	1	1	1	1	1	1	1	1	1	1	1	Working for payment or profit	$40,000 - $49,999	$50,000 - $59,999	4-year College Degree	Masters Degree	4-year College Degree	Other	<br /> 2	28	Female	1.8	3.88889	2	1
PCOMP 6.27	16192	2	2	2	2	2	3	3	3	3	3	3	3	3	2	3	3	3	3	3	2	2	2	2	2	2	2	4	2	1	2	2	2	2	2	Working for payment or profit	$80,000 - $89,999	$90,000 or more	4-year College Degree	Some College	Some College	Asian	<br /> 3	26	Female	2	3	2	2.09091
PCOMP 1.73	12478	3	3	2	3	4	3	3	3	4	5	5	5	6	2	5	5	4	4	5	4	3	4	4	5	4	4	3	4	4	4	4	4	5	5	Working for payment or profit	$70,000 - $79,999	$70,000 - $79,999	Masters Degree	4-year College Degree	4-year College Degree	Black/African American	<br /> 3	29	Female	3	4.88889	3.75	4.18182
PCOMP 1.73	1737	6	7	6	6	7	6	7	6	6	6	7	6	6	2	6	6	6	7	7	6	7	6	7	6	7	6	6	7	7	6	7	6	6	6	Working for payment or profit	$60,000 - $69,999	$60,000 - $69,999	Doctoral Degree	Masters Degree	Masters Degree	White/Caucasian	<br /> 6	27	Female	6.4	6.33333	6.5	6.36364
PCOMP 6.27	66077	3	5	5	6	6	3	2	3	3	6	6	6	6	2	4	5	6	6	5	3	4	5	2	4	3	3	2	2	2	3	2	2	3	3	Working for payment or profit	$30,000 - $39,999	$90,000 or more	4-year College Degree	Less than High School	High School / GED	Hispanic	<br /> 2	29	Female	5	5.55556	3.5	2.63636
PCOMP 6.27	-38579	1	3	3	2	2	6	4	5	3	3	2	1	3	2	1	1	2	4	3	5	2	2	3	2	3	3	4	4	3	3	3	1	1	2	Working for payment or profit	Below $20,000	$20,000 - $29,999	4-year College Degree	4-year College Degree	2-year College Degree	Native American	<br /> 2	23	Female	2.2	2.22222	3	2.63636
PCOMP 6.27	10055	4	5	4	5	5	4	5	5	5	4	5	5	5	4	4	5	5	4	4	4	5	5	4	4	5	5	5	4	5	4	5	6	6	6	Working for payment or profit	Below $20,000	Below $20,000	Some College	Some College	Some College	Asian	<br /> 5	20	Female	4.6	4.55556	4.5	5
PCOMP 6.27	11527	3	3	3	3	4	5	3	4	5	4	4	4	3	2	2	4	4	3	2	2	2	2	2	2	3	3	2	2	1	1	1	2	2	2	Working for payment or profit	$50,000 - $59,999	$50,000 - $59,999	4-year College Degree	High School / GED	Some College	Black/African American	<br /> 3	36	Female	3.2	3.33333	2	1.90909
PCOMP 6.27	8407	2	1	2	1	1	3	2	2	3	5	6	7	4	2	2	6	2	4	5	3	4	3	3	3	2	2	3	3	1	1	1	4	6	7	Unemployed	Below $20,000	$50,000 - $59,999	4-year College Degree	Less than High School	Less than High School	Asian	<br /> 4	32	Female	1.4	4.55556	3.25	3
PCOMP 1.73	11386	5	6	6	7	6	4	6	5	6	6	5	5	6	2	4	5	5	6	7	5	6	5	6	6	5	5	6	5	6	6	5	6	5	6	Working for payment or profit	$30,000 - $39,999	$40,000 - $49,999	4-year College Degree	Some College	Some College	Native American	Very conservative<br /> 7	26	Male	6	5.44444	5.5	5.54545
PCOMP 6.27	6306	4	5	4	4	4	5	4	5	4	5	5	5	4	2	4	4	5	4	3	5	5	5	4	4	3	4	4	4	3	4	3	4	4	4	Unable to work due to permanent sickness or disability	$20,000 - $29,999	$20,000 - $29,999	4-year College Degree	4-year College Degree	High School / GED	White/Caucasian	<br /> 5	55	Male	4.2	4.33333	4.75	3.72727
PCOMP 1.73	15341	1	1	1	1	4	4	2	4	3	4	4	4	5	2	7	7	5	3	3	5	6	4	2	5	5	6	1	5	1	1	1	1	1	2	Working for payment or profit	Below $20,000	$40,000 - $49,999	Some College	2-year College Degree	High School / GED	White/Caucasian	<br /> 3	26	Female	1.6	4.66667	4.25	2.63636
PCOMP 1.73	8137	2	1	2	1	2	6	6	5	6	5	3	5	4	2	4	3	3	2	2	3	2	2	2	1	1	1	2	1	1	1	1	1	1	2	Working for payment or profit	Below $20,000	$20,000 - $29,999	4-year College Degree	4-year College Degree	4-year College Degree	White/Caucasian	Very liberal <br /> 1	24	Male	1.6	3.44444	2.25	1.18182
PCOMP 1.73	-208	1	1	1	1	1	7	7	7	7	1	1	1	1	2	1	1	1	1	1	1	1	1	1	1	1	1	1	1	1	1	1	1	1	1	Working for payment or profit	$20,000 - $29,999	$20,000 - $29,999	Some College	High School / GED	High School / GED	White/Caucasian	<br /> 5	45	Female	1	1	1	1
PCOMP 6.27	19391	4	6	3	7	7	2	1	2	1	7	7	7	4	2	6	6	6	6	6	7	7	7	7	6	4	4	2	5	2	2	2	7	7	6	Working for payment or profit	$40,000 - $49,999	$70,000 - $79,999	4-year College Degree	High School / GED	Some College	Black/African American	<br /> 2	29	Female	5.4	6.11111	7	4.27273
PCOMP 1.73	7975	4	4	4	4	4	4	4	4	4	2	3	2	3	2	2	2	2	2	3	1	1	1	1	2	2	2	1	1	1	1	1	1	1	1	Working for payment or profit	$50,000 - $59,999	$50,000 - $59,999	Some College	High School / GED	High School / GED	White/Caucasian	<br /> 2	46	Female	4	2.33333	1	1.27273
PCOMP 1.73	15016	4	2	3	3	7	4	2	1	2	7	7	7	7	2	5	6	5	5	5	5	5	5	5	1	1	1	1	1	1	1	1	1	2	1	Student or pupil	Below $20,000	$30,000 - $39,999	High School / GED	Less than High School	Less than High School	Hispanic	<br /> 3	20	Female	3.8	6	5	1.09091
PCOMP 6.27	16666	5	3	5	5	5	5	5	5	4	3	3	3	4	2	3	4	4	3	3	6	4	4	3	2	3	2	1	1	1	2	1	1	1	1	Student or pupil	Below $20,000	$90,000 or more	4-year College Degree	Some College	Professional Degree (JD, MD)	White/Caucasian	<br /> 6	20	Male	4.6	3.33333	4.25	1.45454
PCOMP 6.27	2388	2	2	2	2	2	6	6	6	6	2	2	2	2	2	1	2	1	1	1	2	2	2	2	2	1	2	1	1	1	1	1	1	1	1	Working for payment or profit	$90,000 or more	$90,000 or more	2-year College Degree	High School / GED	2-year College Degree	White/Caucasian	Very conservative<br /> 7	49	Male	2	1.55556	2	1.18182
PCOMP 1.73	26580	1	1	1	1	1	6	6	6	6	2	2	2	1	2	2	1	1	1	1	2	2	2	1	1	1	1	1	1	1	1	1	1	1	1	Working for payment or profit	$50,000 - $59,999	$50,000 - $59,999	4-year College Degree	4-year College Degree	4-year College Degree	White/Caucasian	<br /> 2	21	Male	1	1.44444	1.75	1
PCOMP 1.73	10471	2	3	3	2	4	3	2	4	4	4	4	4	5	2	4	6	4	6	5	3	3	3	3	2	2	2	2	2	1	2	1	2	2	2	Other	$20,000 - $29,999	$70,000 - $79,999	High School / GED	Masters Degree	High School / GED	White/Caucasian	<br /> 4	28	Male	2.8	4.66667	3	1.81818
PCOMP 6.27	24402	4	6	4	5	5	4	4	4	2	5	5	5	5	2	5	5	5	5	5	5	5	5	5	4	4	4	4	4	4	4	4	4	4	4	Working for payment or profit	$20,000 - $29,999	$20,000 - $29,999	Some College	High School / GED	High School / GED	White/Caucasian	Very liberal <br /> 1	26	Male	4.8	5	5	4
PCOMP 1.73	19023	1	1	1	1	1	6	6	7	6	2	2	2	1	2	1	2	2	1	1	1	1	1	1	2	2	2	2	2	2	2	1	1	1	1	Working for payment or profit	$90,000 or more	$90,000 or more	2-year College Degree	Less than High School	Less than High School	White/Caucasian	<br /> 6	44	Male	1	1.55556	1	1.63636
PCOMP 6.27	1388	6	6	5	6	4	4	4	5	4	4	4	4	5	2	5	4	5	2	2	4	4	4	3	3	3	3	7	7	4	4	2	2	3	3	Working for payment or profit	$30,000 - $39,999	$30,000 - $39,999	4-year College Degree	High School / GED	4-year College Degree	Black/African American	<br /> 2	27	Male	5.4	3.88889	3.75	3.72727
PCOMP 6.27	16568	5	5	5	5	5	4	3	3	3	5	5	5	5	2	5	5	5	5	4	5	4	4	3	2	3	2	1	1	1	1	1	1	1	1	Working for payment or profit	$30,000 - $39,999	$90,000 or more	4-year College Degree	4-year College Degree	Some College	White/Caucasian	<br /> 4	31	Female	5	4.88889	4	1.36364
PCOMP 6.27	2323	2	2	2	2	2	6	6	6	6	2	2	4	2	2	4	2	2	4	3	2	2	2	2	2	2	2	2	2	2	2	2	2	2	2	Working for payment or profit	$30,000 - $39,999	$30,000 - $39,999	4-year College Degree	Less than High School	Less than High School	Hispanic	<br /> 4	34	Female	2	2.77778	2	2
PCOMP 1.73	10985	1	1	1	1	4	6	6	6	6	2	2	2	1	2	2	1	1	1	1	2	2	1	1	1	1	1	1	1	1	1	1	1	1	1	Student or pupil	Below $20,000	Below $20,000	4-year College Degree	4-year College Degree	High School / GED	Asian	Very liberal <br /> 1	28	Female	1.6	1.44444	1.5	1
PCOMP 1.73	19056	5	6	5	6	5	5	6	7	5	5	6	7	6	2	6	7	6	6	7	5	6	7	6	4	5	6	5	6	5	5	6	7	6	6	Looking after home/family	$20,000 - $29,999	$20,000 - $29,999	Some College	High School / GED	Less than High School	Native American	<br /> 5	32	Male	5.4	6.22222	6	5.54545
PCOMP 1.73	16981	2	2	2	1	1	6	5	6	5	2	2	2	1	2	2	1	1	1	2	2	2	2	2	1	2	2	2	2	1	1	2	2	1	2	Looking after home/family	Below $20,000	$30,000 - $39,999	4-year College Degree	Masters Degree	Some College	White/Caucasian	<br /> 3	55	Female	1.6	1.55556	2	1.63636
PCOMP 6.27	9900	4	3	3	3	3	4	3	3	3	4	4	4	3	2	4	4	4	3	3	4	4	3	3	5	4	4	3	3	3	2	1	3	5	5	Working for payment or profit	$80,000 - $89,999	$90,000 or more	4-year College Degree	High School / GED	High School / GED	White/Caucasian	<br /> 4	41	Male	3.2	3.66667	3.5	3.45454
PCOMP 1.73	5629	4	2	2	2	2	6	6	6	6	2	2	2	2	2	2	2	2	2	2	1	1	1	1	1	1	1	1	1	1	1	1	1	1	1	Working for payment or profit	Below $20,000	$60,000 - $69,999	High School / GED	High School / GED	Less than High School	White/Caucasian	<br /> 4	36	Female	2.4	2	1	1
PCOMP 6.27	1348	2	2	2	2	2	5	5	4	5	2	2	5	2	2	4	3	2	2	2	2	2	2	2	2	2	2	2	5	5	5	2	5	5	3	Working for payment or profit	$80,000 - $89,999	$90,000 or more	2-year College Degree	High School / GED	High School / GED	Hispanic	<br /> 2	32	Male	2	2.66667	2	3.45454
PCOMP 6.27	18589	4	5	4	5	5	2	2	4	3	5	5	4	4	2	6	3	4	3	5	3	3	4	3	4	4	4	5	4	3	3	2	2	3	3	Working for payment or profit	$60,000 - $69,999	$60,000 - $69,999	4-year College Degree	High School / GED	4-year College Degree	White/Caucasian	Very conservative<br /> 7	40	Female	4.6	4.33333	3.25	3.36364
PCOMP 6.27	8418	5	6	6	6	6	5	6	6	5	3	3	4	4	2	4	4	4	4	4	5	5	5	3	5	5	5	4	4	2	3	2	3	5	5	Working for payment or profit	$30,000 - $39,999	$60,000 - $69,999	2-year College Degree	High School / GED	2-year College Degree	Asian	<br /> 4	34	Male	5.8	3.77778	4.5	3.90909
PCOMP 6.27	3595	4	5	4	5	5	4	3	3	3	6	6	6	6	2	7	6	6	3	3	4	4	4	4	3	3	3	4	5	3	3	3	4	4	5	Working for payment or profit	$40,000 - $49,999	$40,000 - $49,999	2-year College Degree	Some College	High School / GED	Asian	<br /> 3	21	Female	4.6	5.44444	4	3.63636
PCOMP 6.27	2811	3	4	4	3	4	7	6	6	7	4	5	4	5	2	4	5	4	4	4	4	3	4	3	4	3	4	4	3	3	4	5	4	5	4	Working for payment or profit	$60,000 - $69,999	$80,000 - $89,999	4-year College Degree	4-year College Degree	4-year College Degree	Native American	<br /> 5	27	Male	3.6	4.33333	3.5	3.90909
PCOMP 6.27	15356	1	1	1	1	1	7	7	7	7	1	1	1	1	2	1	1	1	1	1	1	1	1	1	1	1	1	1	1	1	1	1	1	1	1	Working for payment or profit	$70,000 - $79,999	$80,000 - $89,999	2-year College Degree	2-year College Degree	2-year College Degree	White/Caucasian	<br /> 6	32	Male	1	1	1	1
PCOMP 1.73	#NULL!	1	2	1	1	1	1	1	1	1	6	6	6	6	2	6	7	7	6	6	4	5	5	6	7	7	7	7	7	7	7	7	7	7	7	Looking after home/family	$90,000 or more	$90,000 or more	Professional Degree (JD, MD)	Professional Degree (JD, MD)	Professional Degree (JD, MD)	White/Caucasian	Very conservative<br /> 7	30	Male	1.2	6.22222	5	7
PCOMP 1.73	3415	3	4	3	6	5	4	6	5	4	3	5	2	4	2	3	3	4	2	3	6	3	5	4	5	6	3	4	4	5	6	4	5	5	4	Working for payment or profit	$50,000 - $59,999	$60,000 - $69,999	High School / GED	High School / GED	Some College	White/Caucasian	Very liberal <br /> 1	33	Male	4.2	3.22222	4.5	4.63636
PCOMP 1.73	11280	3	5	2	6	5	3	3	3	3	5	5	4	6	2	6	6	6	3	6	6	5	5	5	5	5	5	3	4	2	5	3	5	5	6	Retired from employment	$30,000 - $39,999	$60,000 - $69,999	2-year College Degree	Less than High School	Less than High School	White/Caucasian	<br /> 5	65	Female	4.2	5.22222	5.25	4.36364
PCOMP 6.27	10828	1	3	3	2	5	5	5	6	4	4	6	4	4	2	5	6	5	2	2	4	4	4	3	3	2	2	5	2	4	2	2	2	4	5	Working for payment or profit	$50,000 - $59,999	$70,000 - $79,999	Some College	High School / GED	Some College	White/Caucasian	Very liberal <br /> 1	32	Male	2.8	4.22222	3.75	3
PCOMP 6.27	11567	4	6	5	5	6	5	4	5	4	5	5	6	5	2	6	6	6	5	5	4	3	3	3	3	2	2	3	2	2	3	4	4	4	2	Working for payment or profit	$30,000 - $39,999	$30,000 - $39,999	4-year College Degree	High School / GED	High School / GED	Asian	<br /> 4	25	Male	5.2	5.44444	3.25	2.81818
PCOMP 6.27	33788	6	7	6	7	7	5	2	2	1	7	7	7	7	2	7	7	7	7	7	7	7	7	7	5	5	7	3	1	2	2	1	3	1	1	Looking after home/family	Below $20,000	$70,000 - $79,999	Some College	Some College	Some College	Black/African American	<br /> 3	45	Female	6.6	7	7	2.81818
PCOMP 6.27	#NULL!	3	2	3	2	3	5	5	5	5	2	2	2	2	2	1	3	2	1	1	2	2	2	2	2	2	2	3	2	1	1	1	2	2	2	Working for payment or profit	$70,000 - $79,999	$70,000 - $79,999	4-year College Degree	Professional Degree (JD, MD)	High School / GED	White/Caucasian	<br /> 4	49	Male	2.6	1.77778	2	1.81818
PCOMP 6.27	24743	5	4	5	5	6	6	6	5	6	6	5	5	5	2	6	6	7	5	5	6	5	6	6	6	5	6	6	5	6	6	5	6	6	6	Working for payment or profit	$20,000 - $29,999	$30,000 - $39,999	4-year College Degree	2-year College Degree	Some College	White/Caucasian	<br /> 4	28	Male	5	5.55556	5.75	5.72727
PCOMP 6.27	3546	1	1	1	1	1	6	5	6	5	2	2	1	1	2	1	2	2	2	2	1	1	1	1	1	1	1	1	1	1	1	1	1	1	1	Working for payment or profit	Below $20,000	Below $20,000	Some College	High School / GED	High School / GED	White/Caucasian	Very conservative<br /> 7	55	Female	1	1.66667	1	1
PCOMP 6.27	#NULL!	7	7	7	7	1	2	3	1	1	7	7	7	7	2	5	7	6	7	7	7	7	7	7	7	7	7	6	7	2	6	7	7	7	6	Working for payment or profit	$50,000 - $59,999	$30,000 - $39,999	Doctoral Degree	Doctoral Degree	Doctoral Degree	White/Caucasian	Very conservative<br /> 7	30	Male	5.8	6.66667	7	6.27273
PCOMP 1.73	3892	1	1	1	1	1	7	4	4	4	7	7	7	7	2	7	7	7	7	7	1	1	1	1	7	7	4	7	1	7	7	7	4	1	1	Looking after home/family	$70,000 - $79,999	$70,000 - $79,999	Some College	High School / GED	4-year College Degree	White/Caucasian	Very liberal <br /> 1	35	Female	1	7	1	4.81818
PCOMP 6.27	13583	3	1	1	1	2	5	5	6	5	1	1	1	1	2	1	1	1	1	1	1	1	1	1	2	2	2	1	1	1	1	1	1	1	1	Working for payment or profit	$50,000 - $59,999	$60,000 - $69,999	4-year College Degree	2-year College Degree	Some College	White/Caucasian	<br /> 4	34	Male	1.6	1	1	1.27273
PCOMP 1.73	#NULL!	6	5	6	5	6	6	6	6	6	2	2	2	2	2	2	2	2	2	2	2	2	2	2	2	2	2	2	2	2	6	2	2	2	2	Working for payment or profit	Below $20,000	Below $20,000	2-year College Degree	4-year College Degree	4-year College Degree	White/Caucasian	<br /> 5	31	Female	5.6	2	2	2.36364
PCOMP 6.27	9860	3	4	3	4	4	6	4	5	4	4	5	4	5	2	6	4	4	3	4	3	3	2	2	2	2	3	3	1	2	1	2	2	1	2	Working for payment or profit	$40,000 - $49,999	$40,000 - $49,999	Professional Degree (JD, MD)	4-year College Degree	4-year College Degree	White/Caucasian	<br /> 2	30	Male	3.6	4.33333	2.5	1.90909
PCOMP 6.27	10430	4	4	4	4	5	6	6	6	6	1	1	1	1	2	1	1	1	1	1	2	2	2	2	2	2	2	2	2	2	2	2	2	2	2	Working for payment or profit	$70,000 - $79,999	$90,000 or more	Some College	4-year College Degree	Masters Degree	White/Caucasian	<br /> 3	35	Male	4.2	1	2	2
PCOMP 6.27	14294	3	3	2	4	5	4	2	2	2	7	7	5	5	2	7	7	7	5	5	4	4	5	4	4	4	4	3	3	1	2	1	2	5	4	Working for payment or profit	$40,000 - $49,999	$70,000 - $79,999	4-year College Degree	2-year College Degree	High School / GED	White/Caucasian	<br /> 4	45	Female	3.4	6.11111	4.25	3
PCOMP 6.27	#NULL!	2	2	1	2	1	7	7	7	7	2	2	1	1	2	1	2	1	1	1	1	1	1	1	1	1	1	1	1	1	1	1	1	1	1	Working for payment or profit	$30,000 - $39,999	$30,000 - $39,999	Some College	High School / GED	High School / GED	White/Caucasian	<br /> 4	59	Female	1.6	1.33333	1	1
PCOMP 6.27	-1448	4	4	5	5	5	4	4	7	7	1	1	4	3	2	4	4	3	4	3	1	1	7	7	1	7	7	1	1	1	1	7	1	7	1	Student or pupil	$80,000 - $89,999	$90,000 or more	Doctoral Degree	Masters Degree	Doctoral Degree	White/Caucasian	Very liberal <br /> 1	30	Female	4.6	3	4	3.18182
PCOMP 1.73	-306	2	2	2	2	2	6	6	6	6	2	2	2	2	2	2	2	2	2	2	2	2	2	2	2	2	2	2	2	2	2	2	2	2	2	Working for payment or profit	$70,000 - $79,999	$90,000 or more	Masters Degree	4-year College Degree	Masters Degree	White/Caucasian	<br /> 3	35	Male	2	2	2	2
PCOMP 1.73	10260	4	3	3	2	3	4	3	3	3	5	5	5	5	2	5	5	5	4	4	4	3	3	4	4	5	5	5	4	3	3	3	4	5	4	Working for payment or profit	$60,000 - $69,999	$90,000 or more	Masters Degree	4-year College Degree	High School / GED	Black/African American	<br /> 2	28	Female	3	4.77778	3.5	4.09091
PCOMP 6.27	17744	2	2	2	1	4	4	2	2	2	4	4	4	4	2	5	5	5	4	4	5	5	5	5	5	5	5	5	2	2	5	2	5	5	5	Working for payment or profit	$20,000 - $29,999	$50,000 - $59,999	4-year College Degree	2-year College Degree	2-year College Degree	White/Caucasian	<br /> 2	39	Female	2.2	4.33333	5	4.18182
PCOMP 1.73	13449	5	4	5	3	4	4	5	4	5	4	5	3	4	2	3	4	3	4	3	5	4	5	4	4	5	4	5	4	5	4	5	4	3	4	Working for payment or profit	$60,000 - $69,999	$60,000 - $69,999	4-year College Degree	4-year College Degree	4-year College Degree	White/Caucasian	<br /> 5	54	Male	4.2	3.66667	4.5	4.27273
PCOMP 1.73	9508	6	4	6	5	6	6	5	5	7	5	4	6	5	2	6	4	7	5	4	5	4	7	6	5	7	5	3	6	5	7	4	7	4	5	Looking for first regular job	$60,000 - $69,999	$80,000 - $89,999	2-year College Degree	Less than High School	High School / GED	White/Caucasian	<br /> 4	28	Female	5.4	5.11111	5.5	5.27273
PCOMP 6.27	5451	2	2	2	2	1	4	4	5	5	1	2	2	2	2	2	3	2	1	1	2	3	3	3	2	3	2	3	3	3	2	2	3	2	1	Working for payment or profit	$60,000 - $69,999	$80,000 - $89,999	4-year College Degree	Some College	4-year College Degree	White/Caucasian	Very liberal <br /> 1	27	Male	1.8	1.77778	2.75	2.36364
PCOMP 1.73	34915	3	2	2	2	1	3	5	6	6	3	1	2	3	2	4	6	2	4	5	2	2	5	3	3	5	3	6	2	3	2	3	5	4	6	Looking after home/family	$70,000 - $79,999	$50,000 - $59,999	Doctoral Degree	4-year College Degree	2-year College Degree	White/Caucasian	<br /> 5	28	Male	2	3.33333	3	3.81818
PCOMP 1.73	11284	3	2	2	1	1	7	7	7	7	1	2	2	1	2	3	3	2	2	2	1	1	1	1	1	1	1	2	1	1	1	1	1	1	1	Working for payment or profit	Below $20,000	$40,000 - $49,999	Some College	4-year College Degree	Some College	White/Caucasian	<br /> 6	42	Female	1.8	2	1	1.09091
PCOMP 6.27	5011	4	7	7	7	5	6	6	6	6	3	3	3	3	3	2	3	3	3	3	3	3	3	3	7	7	7	7	7	7	1	1	1	1	1	Working for payment or profit	Below $20,000	$20,000 - $29,999	Less than High School	High School / GED	Some College	White/Caucasian	<br /> 5	27	Female	6	2.88889	3	4.27273
PCOMP 6.27	-1448	1	7	6	7	6	7	6	7	6	7	6	7	6	7	6	7	6	7	6	7	6	7	6	7	6	7	6	7	6	7	6	7	6	7	Working for payment or profit	$80,000 - $89,999	$80,000 - $89,999	Doctoral Degree	Professional Degree (JD, MD)	Professional Degree (JD, MD)	Native American	Very conservative<br /> 7	30	Female	5.4	6.44444	6.5	6.54545
PCOMP 1.73	10223	2	2	2	2	3	6	5	6	6	3	3	2	2	2	1	3	2	5	3	1	1	1	1	1	2	2	3	1	1	1	1	1	2	1	Looking after home/family	Below $20,000	$50,000 - $59,999	4-year College Degree	Some College	Some College	Native American	Very conservative<br /> 7	28	Female	2.2	2.66667	1	1.45454
PCOMP 1.73	#NULL!	1	1	1	1	1	4	4	4	4	4	4	4	4	2	4	4	4	4	4	4	4	4	4	4	4	4	4	4	4	4	4	4	4	4	Student or pupil	Below $20,000	$20,000 - $29,999	Some College	High School / GED	High School / GED	White/Caucasian	<br /> 2	20	Female	1	4	4	4
PCOMP 6.27	11208	1	1	1	1	3	6	4	4	4	4	4	4	4	2	5	6	6	4	3	6	6	6	6	2	2	4	6	3	1	1	1	2	5	5	Working for payment or profit	$80,000 - $89,999	$90,000 or more	4-year College Degree	High School / GED	2-year College Degree	Native American	<br /> 3	39	Female	1.4	4.44444	6	2.90909
PCOMP 1.73	4616	7	6	7	6	1	7	6	6	6	6	6	5	6	2	5	6	5	6	6	7	6	6	6	6	6	5	6	6	5	5	7	6	5	6	Looking for first regular job	$90,000 or more	$60,000 - $69,999	4-year College Degree	Some College	Some College	White/Caucasian	Very conservative<br /> 7	23	Male	5.4	5.66667	6.25	5.72727
PCOMP 6.27	26095	2	2	2	2	2	5	5	5	5	3	3	3	3	2	3	3	2	2	2	2	2	2	2	2	2	2	2	2	2	2	2	2	2	2	Working for payment or profit	$50,000 - $59,999	$50,000 - $59,999	4-year College Degree	Masters Degree	4-year College Degree	White/Caucasian	Very liberal <br /> 1	24	Male	2	2.66667	2	2
PCOMP 1.73	#NULL!	5	4	6	4	5	5	4	7	2	5	3	5	4	2	5	3	6	4	5	5	3	5	6	5	4	7	4	6	5	4	6	4	6	5	Working for payment or profit	$90,000 or more	$90,000 or more	Professional Degree (JD, MD)	Professional Degree (JD, MD)	Professional Degree (JD, MD)	White/Caucasian	<br /> 6	31	Female	4.8	4.44444	4.75	5.09091
PCOMP 1.73	1768	3	4	2	3	4	6	4	5	5	4	4	3	5	2	4	3	4	2	2	3	2	3	2	2	2	1	3	1	1	2	2	2	3	2	Other	Below $20,000	Below $20,000	2-year College Degree	High School / GED	Some College	White/Caucasian	Very liberal <br /> 1	32	Male	3.2	3.44444	2.5	1.90909
PCOMP 6.27	-8749	2	1	1	1	1	5	6	6	6	2	2	2	2	2	2	3	2	2	2	1	1	1	1	1	1	1	1	1	1	1	1	1	1	1	Working for payment or profit	$20,000 - $29,999	$50,000 - $59,999	Some College	High School / GED	High School / GED	White/Caucasian	<br /> 2	29	Male	1.2	2.11111	1	1
PCOMP 1.73	7862	3	3	2	3	5	5	4	4	4	4	4	2	2	2	3	5	5	2	2	3	3	3	2	3	2	5	4	4	2	4	2	2	3	2	Working for payment or profit	Below $20,000	Below $20,000	Professional Degree (JD, MD)	Less than High School	Less than High School	White/Caucasian	<br /> 2	46	Male	3.2	3.22222	2.75	3
PCOMP 6.27	4166	7	6	1	1	1	4	4	4	4	2	2	3	3	2	4	3	4	3	3	6	5	5	6	4	3	5	5	4	4	2	2	4	3	2	Working for payment or profit	$40,000 - $49,999	$90,000 or more	Some College	Less than High School	High School / GED	White/Caucasian	<br /> 3	38	Female	3.2	3	5.5	3.45454
PCOMP 1.73	9207	1	1	1	1	1	6	6	6	6	4	4	4	4	2	4	3	4	4	4	2	2	2	2	4	3	3	2	2	2	2	2	2	2	2	Working for payment or profit	$30,000 - $39,999	$30,000 - $39,999	2-year College Degree	Some College	2-year College Degree	Native American	<br /> 2	22	Male	1	3.88889	2	2.36364
PCOMP 1.73	5918	1	1	1	1	1	2	2	2	2	3	2	3	3	2	1	2	3	3	4	3	3	3	3	1	4	3	4	4	3	3	4	5	4	4	Working for payment or profit	$20,000 - $29,999	$30,000 - $39,999	High School / GED	High School / GED	High School / GED	White/Caucasian	Very liberal <br /> 1	21	Female	1	2.66667	3	3.54546
PCOMP 1.73	34904	3	1	2	1	1	6	6	6	6	3	2	1	1	2	1	3	2	1	1	1	1	1	1	1	1	1	1	1	1	1	1	1	2	1	Working for payment or profit	$90,000 or more	$90,000 or more	2-year College Degree	Masters Degree	4-year College Degree	White/Caucasian	<br /> 2	29	Male	1.6	1.66667	1	1.09091
PCOMP 6.27	6420	4	7	4	7	5	4	3	4	3	4	4	4	4	2	3	4	4	6	5	2	2	2	2	4	3	3	5	2	1	4	1	3	4	2	Unable to work due to permanent sickness or disability	Below $20,000	Below $20,000	4-year College Degree	Some College	2-year College Degree	White/Caucasian	<br /> 6	45	Female	5.4	4.22222	2	2.90909
PCOMP 1.73	1445	1	1	1	1	1	6	5	6	5	1	1	1	1	2	1	1	1	1	1	2	2	1	1	1	1	1	1	1	1	1	1	1	1	1	Working for payment or profit	$20,000 - $29,999	$20,000 - $29,999	Some College	Less than High School	High School / GED	White/Caucasian	<br /> 6	30	Male	1	1	1.5	1
PCOMP 6.27	10059	5	4	4	6	5	3	5	5	4	5	4	3	6	2	5	4	5	6	5	3	5	4	6	3	4	5	5	4	3	6	5	6	5	3	Working for payment or profit	$30,000 - $39,999	$70,000 - $79,999	4-year College Degree	High School / GED	High School / GED	White/Caucasian	<br /> 6	44	Male	4.8	4.77778	4.5	4.45455
PCOMP 1.73	20196	5	3	6	4	5	2	5	3	6	3	6	4	5	2	4	5	3	6	4	5	3	2	5	3	4	6	2	6	3	3	6	4	2	6	Working for payment or profit	$70,000 - $79,999	$60,000 - $69,999	4-year College Degree	Masters Degree	4-year College Degree	White/Caucasian	<br /> 5	24	Male	4.6	4.44444	3.75	4.09091
PCOMP 6.27	1976	4	3	3	2	2	5	4	4	3	4	4	4	4	2	3	3	3	2	2	3	3	3	4	1	1	2	2	1	1	1	1	1	1	1	Looking after home/family	Below $20,000	Below $20,000	High School / GED	Masters Degree	Masters Degree	White/Caucasian	<br /> 2	35	Female	2.8	3.22222	3.25	1.18182
PCOMP 6.27	15633	2	2	2	2	2	5	5	5	5	2	2	2	2	2	2	3	2	2	2	3	2	2	2	2	3	3	3	1	1	1	1	2	2	2	Working for payment or profit	$60,000 - $69,999	$60,000 - $69,999	4-year College Degree	Some College	Some College	White/Caucasian	<br /> 5	26	Male	2	2.11111	2.25	1.90909
PCOMP 6.27	10885	7	6	6	6	6	6	5	6	6	5	6	6	6	5	5	6	6	7	7	7	6	6	7	6	6	6	5	5	6	6	6	6	7	7	Working for payment or profit	$20,000 - $29,999	$20,000 - $29,999	Some College	High School / GED	High School / GED	White/Caucasian	Very liberal <br /> 1	31	Female	6.2	6	6.5	6
PCOMP 1.73	#NULL!	1	1	1	1	1	6	6	6	6	1	1	1	1	2	1	1	1	1	1	1	1	1	1	1	1	1	1	1	1	1	1	1	1	1	Working for payment or profit	$30,000 - $39,999	$40,000 - $49,999	Some College	Less than High School	High School / GED	White/Caucasian	<br /> 6	42	Female	1	1	1	1
PCOMP 6.27	13520	2	3	1	2	7	3	2	3	2	6	7	2	7	2	5	6	7	4	6	7	6	6	6	4	2	6	1	5	1	6	5	4	5	2	Looking after home/family	$20,000 - $29,999	$20,000 - $29,999	High School / GED	High School / GED	Some College	White/Caucasian	Very liberal <br /> 1	25	Female	3	5.55556	6.25	3.72727
PCOMP 6.27	-36355	5	4	4	4	6	6	6	6	6	5	5	5	5	2	5	5	5	5	5	1	1	1	2	2	1	1	2	1	1	1	2	1	1	1	Working for payment or profit	$40,000 - $49,999	$80,000 - $89,999	4-year College Degree	4-year College Degree	4-year College Degree	White/Caucasian	<br /> 2	26	Female	4.6	5	1.25	1.27273
PCOMP 1.73	15845	1	1	1	1	1	6	6	6	6	1	1	1	1	2	1	1	1	1	1	1	1	1	1	1	1	1	1	1	1	1	1	1	1	1	Working for payment or profit	$30,000 - $39,999	$30,000 - $39,999	Some College	Some College	Some College	White/Caucasian	<br /> 5	34	Male	1	1	1	1
PCOMP 1.73	15812	1	1	1	1	1	4	4	4	4	6	6	6	6	2	2	7	7	1	2	6	6	6	6	7	7	7	5	7	7	7	5	6	6	6	Working for payment or profit	$30,000 - $39,999	$30,000 - $39,999	4-year College Degree	Less than High School	Less than High School	White/Caucasian	<br /> 4	47	Male	1	4.77778	6	6.36364
PCOMP 6.27	#NULL!	1	4	1	4	4	1	1	1	1	1	1	1	1	2	1	1	1	1	1	4	4	4	4	7	7	7	7	7	7	7	7	7	7	7	Looking after home/family	$40,000 - $49,999	$40,000 - $49,999	4-year College Degree	Less than High School	Some College	White/Caucasian	<br /> 6	35	Female	2.8	1	4	7
PCOMP 6.27	1598	6	6	6	6	5	3	3	4	3	5	5	5	6	2	5	6	5	5	5	3	4	4	3	4	4	4	2	3	1	2	2	3	3	3	Working for payment or profit	$40,000 - $49,999	$90,000 or more	2-year College Degree	High School / GED	High School / GED	White/Caucasian	<br /> 6	32	Male	5.8	5.22222	3.5	2.81818
PCOMP 1.73	14029	4	4	5	5	5	4	4	5	5	4	4	4	3	2	4	4	4	4	4	4	4	5	5	4	4	5	5	5	5	4	4	5	5	5	Working for payment or profit	$40,000 - $49,999	$40,000 - $49,999	4-year College Degree	4-year College Degree	4-year College Degree	White/Caucasian	<br /> 5	40	Male	4.6	3.88889	4.5	4.63636
PCOMP 1.73	2842	5	5	6	6	5	5	6	5	4	2	1	2	2	2	3	2	1	1	1	5	4	4	4	5	4	2	2	2	3	2	1	2	4	4	Working for payment or profit	$40,000 - $49,999	$90,000 or more	4-year College Degree	4-year College Degree	4-year College Degree	Asian	<br /> 4	22	Female	5.4	1.66667	4.25	2.81818
PCOMP 6.27	#NULL!	4	5	6	7	6	4	5	6	7	4	5	6	3	2	6	5	4	6	5	4	5	6	5	4	5	6	6	5	4	4	3	4	5	6	Working for payment or profit	$90,000 or more	$90,000 or more	Professional Degree (JD, MD)	Masters Degree	Doctoral Degree	White/Caucasian	Very conservative<br /> 7	31	Male	5.6	4.88889	5	4.72727
PCOMP 1.73	4090	1	1	1	1	1	7	7	7	7	1	1	1	2	2	1	1	1	1	1	1	1	1	1	1	1	2	3	1	1	1	1	2	1	1	Working for payment or profit	$90,000 or more	$90,000 or more	4-year College Degree	2-year College Degree	2-year College Degree	Black/African American	<br /> 3	27	Male	1	1.11111	1	1.36364
PCOMP 1.73	3700	4	5	4	3	4	4	5	5	4	4	5	5	4	2	4	5	5	4	4	4	5	5	4	4	5	5	5	4	4	4	5	5	5	4	Working for payment or profit	$30,000 - $39,999	$30,000 - $39,999	4-year College Degree	4-year College Degree	4-year College Degree	White/Caucasian	<br /> 4	46	Male	4	4.44444	4.5	4.54545
PCOMP 1.73	10297	2	5	2	5	5	2	2	2	2	6	6	4	5	2	5	5	5	5	4	4	4	5	5	5	5	6	7	5	3	6	4	2	6	6	Working for payment or profit	$20,000 - $29,999	$20,000 - $29,999	High School / GED	Less than High School	Less than High School	White/Caucasian	<br /> 4	41	Male	3.8	5	4.5	5
PCOMP 6.27	10978	4	4	4	4	4	4	4	4	4	4	4	3	3	2	4	3	4	2	2	6	6	5	4	3	2	2	1	3	1	2	1	2	2	2	Working for payment or profit	Below $20,000	$50,000 - $59,999	2-year College Degree	Masters Degree	4-year College Degree	White/Caucasian	<br /> 5	42	Female	4	3.22222	5.25	1.90909
PCOMP 1.73	22870	4	6	5	5	5	5	5	5	5	5	5	5	4	2	4	5	4	3	3	2	4	4	3	2	3	3	3	2	1	2	2	2	2	2	Working for payment or profit	Below $20,000	Below $20,000	4-year College Degree	High School / GED	2-year College Degree	White/Caucasian	Very liberal <br /> 1	25	Female	5	4.22222	3.25	2.18182
PCOMP 1.73	15127	2	2	3	2	2	5	5	5	5	2	2	2	2	2	4	2	2	2	2	3	3	3	3	7	2	2	4	2	2	2	2	2	3	2	Working for payment or profit	Below $20,000	$70,000 - $79,999	2-year College Degree	2-year College Degree	4-year College Degree	White/Caucasian	<br /> 3	24	Male	2.2	2.22222	3	2.72727
PCOMP 6.27	24052	4	4	3	1	6	4	4	6	5	1	1	1	1	2	1	1	3	1	1	1	1	1	1	2	1	1	4	1	1	1	1	1	2	2	Working for payment or profit	$30,000 - $39,999	$70,000 - $79,999	Some College	High School / GED	High School / GED	Black/African American	<br /> 4	52	Female	3.6	1.22222	1	1.54546
PCOMP 6.27	15341	4	4	4	4	4	5	5	5	5	3	3	3	3	2	3	3	3	3	3	3	3	3	3	3	3	3	3	3	3	3	3	3	3	3	Working for payment or profit	$40,000 - $49,999	$40,000 - $49,999	Some College	Some College	High School / GED	White/Caucasian	<br /> 6	50	Female	4	3	3	3
PCOMP 6.27	1524	1	1	1	1	1	4	3	3	3	4	4	2	4	2	1	3	3	2	3	3	6	4	4	7	6	6	4	1	1	1	6	6	4	4	Unable to work due to permanent sickness or disability	Below $20,000	Below $20,000	2-year College Degree	Some College	High School / GED	White/Caucasian	<br /> 3	57	Female	1	2.88889	4.25	4.18182
PCOMP 1.73	26401	2	1	3	2	2	6	5	5	5	2	2	2	1	2	1	3	3	1	2	1	1	1	1	1	1	1	2	1	1	1	1	2	1	1	Working for payment or profit	$50,000 - $59,999	$90,000 or more	2-year College Degree	Masters Degree	Masters Degree	White/Caucasian	<br /> 3	46	Female	2	1.88889	1	1.18182
PCOMP 6.27	#NULL!	4	5	5	5	6	5	5	4	5	6	5	6	5	2	5	6	5	3	3	5	5	6	6	6	5	6	5	5	6	5	6	5	5	6	Working for payment or profit	$20,000 - $29,999	Below $20,000	Some College	High School / GED	2-year College Degree	Black/African American	<br /> 2	37	Male	5	4.88889	5.5	5.45455
PCOMP 1.73	10318	4	3	3	3	2	4	4	4	4	2	2	2	2	2	2	2	2	3	2	2	2	2	2	2	2	2	2	2	2	2	2	2	2	4	Retired from employment	Below $20,000	Below $20,000	Some College	2-year College Degree	High School / GED	White/Caucasian	<br /> 4	63	Female	3	2.11111	2	2.18182
PCOMP 6.27	16283	7	6	6	6	7	6	7	7	7	7	6	6	7	2	7	6	7	6	7	7	6	7	7	6	5	7	7	6	7	7	7	7	6	5	Working for payment or profit	$40,000 - $49,999	$20,000 - $29,999	Masters Degree	4-year College Degree	4-year College Degree	Hispanic	Very conservative<br /> 7	32	Male	6.4	6.55556	6.75	6.36364
PCOMP 6.27	6215	5	6	6	6	6	2	1	1	1	7	6	6	7	2	6	6	5	4	4	6	6	7	7	6	5	5	5	6	6	4	4	5	5	6	Working for payment or profit	$50,000 - $59,999	$50,000 - $59,999	4-year College Degree	High School / GED	High School / GED	White/Caucasian	<br /> 2	38	Male	5.8	5.66667	6.5	5.18182
PCOMP 1.73	21337	4	2	2	2	2	4	4	4	4	3	3	3	3	2	3	3	3	3	3	2	2	2	2	3	4	4	3	3	3	3	3	3	4	4	Working for payment or profit	Below $20,000	$80,000 - $89,999	Less than High School	Masters Degree	Some College	Black/African American	<br /> 2	34	Male	2.4	3	2	3.36364
PCOMP 1.73	#NULL!	1	1	1	1	1	5	6	6	6	1	1	1	1	2	1	1	1	1	1	2	1	1	1	2	2	2	2	1	1	1	1	1	1	1	Working for payment or profit	$30,000 - $39,999	$70,000 - $79,999	2-year College Degree	High School / GED	2-year College Degree	White/Caucasian	<br /> 6	46	Female	1	1	1.25	1.36364
PCOMP 6.27	-6726	1	1	1	1	4	6	5	6	5	4	4	4	4	2	2	4	3	3	4	4	3	2	1	3	3	3	2	2	2	2	1	1	1	1	Looking after home/family	Below $20,000	Below $20,000	Some College	Masters Degree	4-year College Degree	Asian	Very liberal <br /> 1	29	Male	1.6	3.55556	2.5	1.90909
PCOMP 6.27	17837	2	1	1	1	1	6	5	5	5	5	4	2	1	2	1	4	2	1	2	1	1	1	2	1	1	2	3	1	1	1	1	3	5	4	Working for payment or profit	Below $20,000	Below $20,000	Some College	High School / GED	2-year College Degree	White/Caucasian	<br /> 2	32	Female	1.2	2.44444	1.25	2.09091
PCOMP 1.73	29129	1	1	1	1	1	7	7	7	7	1	1	1	1	2	1	1	1	1	1	1	1	1	1	1	1	1	1	1	1	1	1	1	1	1	Working for payment or profit	$60,000 - $69,999	$60,000 - $69,999	4-year College Degree	4-year College Degree	4-year College Degree	White/Caucasian	<br /> 2	22	Female	1	1	1	1
PCOMP 1.73	5449	1	1	4	1	1	6	5	5	5	7	7	7	7	2	7	7	7	7	7	4	4	4	4	7	3	6	6	6	6	6	6	6	6	6	Unemployed	$30,000 - $39,999	$30,000 - $39,999	High School / GED	Less than High School	Less than High School	Hispanic	<br /> 4	22	Female	1.6	7	4	5.81818
PCOMP 1.73	-1881	4	4	3	3	4	6	6	6	6	3	3	3	4	2	2	3	3	3	2	1	1	1	1	7	7	2	4	2	1	2	2	2	1	1	Working for payment or profit	$30,000 - $39,999	$30,000 - $39,999	4-year College Degree	Professional Degree (JD, MD)	Masters Degree	White/Caucasian	<br /> 3	28	Male	3.6	2.88889	1	2.81818
PCOMP 6.27	#NULL!	4	6	7	6	1	1	1	2	1	4	7	4	6	2	4	7	4	7	7	6	6	6	6	5	6	7	7	4	4	6	3	7	7	7	Working for payment or profit	$40,000 - $49,999	$60,000 - $69,999	High School / GED	High School / GED	High School / GED	White/Caucasian	<br /> 4	30	Female	4.8	5.55556	6	5.72727
PCOMP 6.27	12447	5	5	5	5	4	2	3	4	3	7	7	7	7	2	6	5	6	5	6	6	6	5	6	5	3	4	6	5	2	2	4	5	5	4	Looking after home/family	Below $20,000	$90,000 or more	Masters Degree	4-year College Degree	Masters Degree	White/Caucasian	Very liberal <br /> 1	36	Female	4.8	6.22222	5.75	4.09091
PCOMP 1.73	7533	1	1	1	1	4	4	4	4	4	2	2	2	2	2	2	2	2	2	2	1	1	1	1	1	1	1	1	1	1	1	1	1	1	1	Working for payment or profit	$40,000 - $49,999	$40,000 - $49,999	4-year College Degree	4-year College Degree	2-year College Degree	White/Caucasian	<br /> 3	32	Female	1.6	2	1	1
PCOMP 6.27	-2785	5	5	4	3	2	2	1	1	1	7	7	4	4	2	5	5	6	5	5	7	7	7	7	4	6	7	7	7	5	5	5	5	7	7	Looking after home/family	$40,000 - $49,999	$40,000 - $49,999	Some College	Less than High School	Less than High School	White/Caucasian	<br /> 2	33	Female	3.8	5.33333	7	5.90909
PCOMP 1.73	41371	2	2	2	2	2	3	3	3	3	5	5	5	6	2	4	5	5	2	3	5	5	5	5	5	3	4	5	4	5	3	3	5	5	5	Working for payment or profit	$40,000 - $49,999	$80,000 - $89,999	4-year College Degree	2-year College Degree	High School / GED	White/Caucasian	<br /> 2	28	Female	2	4.44444	5	4.27273
PCOMP 6.27	5711	1	3	1	1	4	3	3	1	1	4	4	4	4	2	4	4	4	4	4	3	3	3	3	3	3	3	5	4	1	4	1	2	1	1	Student or pupil	Below $20,000	Below $20,000	2-year College Degree	High School / GED	High School / GED	White/Caucasian	<br /> 2	34	Female	2	4	3	2.54546
PCOMP 6.27	#NULL!	4	4	4	4	4	4	3	4	4	7	7	7	6	2	3	4	5	6	5	4	4	4	4	5	5	5	5	5	5	4	5	5	4	6	Working for payment or profit	$70,000 - $79,999	$90,000 or more	Professional Degree (JD, MD)	4-year College Degree	4-year College Degree	White/Caucasian	Very liberal <br /> 1	31	Female	4	5.55556	4	4.90909
PCOMP 6.27	18589	4	6	6	6	6	2	5	3	3	4	5	5	5	2	6	6	6	5	4	4	4	4	3	3	3	2	2	2	2	1	2	2	2	1	Working for payment or profit	$30,000 - $39,999	$30,000 - $39,999	Some College	High School / GED	High School / GED	White/Caucasian	<br /> 2	36	Female	5.6	5.11111	3.75	2
PCOMP 1.73	4624	2	2	2	2	2	5	5	5	5	2	2	2	2	2	2	4	3	2	2	1	1	1	1	1	1	1	1	1	1	1	1	1	1	1	Looking for first regular job	Below $20,000	$50,000 - $59,999	High School / GED	Less than High School	Less than High School	White/Caucasian	<br /> 4	21	Male	2	2.33333	1	1
PCOMP 1.73	1181	4	2	3	3	3	4	4	5	4	3	2	3	4	2	3	2	2	3	4	2	2	1	1	2	2	2	1	2	2	2	2	2	2	2	Working for payment or profit	$50,000 - $59,999	$60,000 - $69,999	4-year College Degree	High School / GED	Less than High School	White/Caucasian	<br /> 6	33	Male	3	2.88889	1.5	1.90909
PCOMP 6.27	15204	4	4	3	4	5	5	3	2	2	3	5	5	1	2	5	5	5	3	3	2	2	2	2	2	2	2	2	2	2	2	2	2	4	2	Working for payment or profit	$90,000 or more	$90,000 or more	4-year College Degree	Some College	2-year College Degree	Black/African American	<br /> 2	31	Female	4	3.88889	2	2.18182
PCOMP 6.27	#NULL!	2	1	2	1	1	6	5	5	5	2	2	2	2	2	2	1	2	1	1	1	1	1	1	1	1	1	3	1	1	1	1	1	1	1	Retired from employment	$20,000 - $29,999	$20,000 - $29,999	4-year College Degree	High School / GED	High School / GED	White/Caucasian	<br /> 3	53	Male	1.4	1.66667	1	1.18182
PCOMP 6.27	34186	2	1	1	1	4	6	3	5	4	2	2	2	5	2	6	1	3	1	1	6	6	6	4	2	1	1	3	4	1	1	1	2	1	1	Working for payment or profit	$90,000 or more	$90,000 or more	Masters Degree	High School / GED	High School / GED	White/Caucasian	Very liberal <br /> 1	45	Male	1.8	2.55556	5.5	1.63636
PCOMP 6.27	9130	3	3	3	3	3	3	3	3	3	6	6	7	7	2	7	6	7	7	6	4	4	4	3	5	5	4	4	2	2	5	5	4	4	4	Working for payment or profit	$70,000 - $79,999	$90,000 or more	Masters Degree	High School / GED	Some College	Black/African American	<br /> 2	46	Female	3	6.55556	3.75	4
PCOMP 6.27	427	1	4	3	3	5	3	2	2	2	7	7	7	7	2	7	7	7	7	7	6	6	7	7	7	6	7	7	6	5	6	5	7	7	6	Working for payment or profit	$20,000 - $29,999	$90,000 or more	2-year College Degree	4-year College Degree	4-year College Degree	White/Caucasian	Very liberal <br /> 1	35	Female	3.2	7	6.5	6.27273
PCOMP 6.27	91638	6	5	5	6	6	6	5	5	6	6	5	4	5	2	6	5	6	6	7	6	5	5	6	6	5	5	7	7	6	5	6	6	5	6	Looking after home/family	$40,000 - $49,999	$90,000 or more	4-year College Degree	Masters Degree	Masters Degree	White/Caucasian	Very conservative<br /> 7	30	Male	5.6	5.55556	5.5	5.81818
PCOMP 1.73	10422	2	2	1	1	2	3	4	3	2	4	4	4	4	2	3	3	3	2	2	2	1	1	1	1	1	2	1	2	1	2	1	2	1	1	Working for payment or profit	$30,000 - $39,999	$30,000 - $39,999	4-year College Degree	High School / GED	2-year College Degree	White/Caucasian	<br /> 2	56	Female	1.6	3.22222	1.25	1.36364
PCOMP 6.27	2013	5	4	5	5	4	4	5	5	4	4	5	5	4	2	4	5	4	4	5	4	5	5	5	4	5	4	4	5	5	5	5	4	4	4	Working for payment or profit	$90,000 or more	$90,000 or more	Masters Degree	High School / GED	4-year College Degree	White/Caucasian	Very conservative<br /> 7	25	Male	4.6	4.44444	4.75	4.45455
PCOMP 6.27	14611	2	5	2	3	5	1	4	5	4	2	3	2	3	2	5	4	4	4	3	1	4	3	4	1	3	3	4	3	4	4	3	4	4	3	Student or pupil	$20,000 - $29,999	$20,000 - $29,999	High School / GED	2-year College Degree	2-year College Degree	White/Caucasian	<br /> 4	22	Male	3.4	3.33333	3	3.27273
PCOMP 1.73	827	1	1	1	1	1	6	6	5	6	1	1	1	1	2	1	1	1	1	1	1	1	1	1	1	1	1	1	1	1	1	1	1	1	1	Working for payment or profit	$30,000 - $39,999	$60,000 - $69,999	Some College	Some College	High School / GED	Hispanic	<br /> 6	26	Male	1	1	1	1
PCOMP 1.73	14259	4	5	3	3	4	3	3	4	3	3	4	3	2	2	4	3	4	5	5	6	5	4	6	5	6	5	5	6	6	5	3	3	4	4	Working for payment or profit	$90,000 or more	$90,000 or more	Professional Degree (JD, MD)	Professional Degree (JD, MD)	Some College	Black/African American	Very conservative<br /> 7	45	Female	3.8	3.66667	5.25	4.72727
PCOMP 6.27	33213	6	7	6	6	7	6	7	6	7	6	7	6	7	6	5	6	7	6	6	6	7	6	7	6	5	6	7	6	5	6	7	6	6	7	Working for payment or profit	$20,000 - $29,999	Below $20,000	4-year College Degree	2-year College Degree	High School / GED	White/Caucasian	<br /> 6	27	Male	6.4	6.22222	6.5	6.09091
PCOMP 1.73	1104	1	2	1	1	4	6	5	5	5	3	2	2	2	2	2	3	3	2	2	3	2	1	1	1	1	1	1	1	1	1	2	2	2	3	Looking after home/family	Below $20,000	Below $20,000	2-year College Degree	High School / GED	High School / GED	Black/African American	<br /> 4	24	Male	1.8	2.33333	1.75	1.45454
PCOMP 6.27	5954	4	5	5	5	4	3	4	4	4	5	5	4	6	2	6	5	5	4	4	5	6	6	6	3	2	5	2	3	3	3	2	4	5	2	Working for payment or profit	$40,000 - $49,999	$60,000 - $69,999	High School / GED	High School / GED	High School / GED	White/Caucasian	<br /> 5	29	Male	4.6	4.88889	5.75	3.09091
PCOMP 6.27	-2593	5	5	4	5	4	6	6	6	6	5	5	5	6	2	3	5	4	6	4	4	4	4	3	2	2	2	3	2	1	3	2	3	1	2	Working for payment or profit	$20,000 - $29,999	$70,000 - $79,999	Some College	4-year College Degree	High School / GED	Asian	<br /> 4	30	Female	4.6	4.77778	3.75	2.09091
PCOMP 6.27	-475	4	3	3	3	4	5	5	5	5	4	4	4	4	2	4	4	4	4	4	4	3	3	3	2	2	2	2	2	2	2	2	2	2	2	Working for payment or profit	$30,000 - $39,999	$60,000 - $69,999	4-year College Degree	4-year College Degree	High School / GED	White/Caucasian	Very liberal <br /> 1	28	Female	3.4	4	3.25	2
PCOMP 6.27	#NULL!	1	1	1	1	1	6	6	6	6	1	1	1	1	2	1	1	1	1	1	2	2	2	2	2	1	1	2	2	1	1	1	1	1	1	Working for payment or profit	$60,000 - $69,999	$50,000 - $59,999	Masters Degree	High School / GED	4-year College Degree	White/Caucasian	<br /> 4	29	Male	1	1	2	1.27273
PCOMP 6.27	3700	6	3	4	3	3	5	6	6	5	4	5	3	4	2	4	5	5	6	5	4	2	2	2	4	3	5	4	2	5	5	4	4	5	4	Working for payment or profit	$20,000 - $29,999	$20,000 - $29,999	Some College	Less than High School	4-year College Degree	Hispanic	<br /> 3	32	Male	3.8	4.55556	2.5	4.09091
PCOMP 6.27	78	2	2	2	2	1	5	6	6	5	3	2	4	2	2	5	5	3	1	1	2	2	1	1	2	1	1	1	1	1	1	1	1	1	1	Working for payment or profit	$50,000 - $59,999	$50,000 - $59,999	4-year College Degree	Professional Degree (JD, MD)	4-year College Degree	White/Caucasian	<br /> 3	33	Female	1.8	2.88889	1.5	1.09091
PCOMP 6.27	3623	3	6	2	6	6	2	3	2	2	7	7	7	7	2	5	7	6	6	5	3	6	5	6	6	6	6	5	6	2	6	3	6	6	6	Working for payment or profit	$40,000 - $49,999	$80,000 - $89,999	Masters Degree	4-year College Degree	Less than High School	Black/African American	<br /> 5	41	Female	4.6	6.33333	5	5.27273
PCOMP 1.73	15308	2	3	1	3	4	1	5	4	3	5	5	6	3	2	4	6	5	3	3	5	5	3	2	1	1	1	1	1	1	1	1	2	3	2	Working for payment or profit	$30,000 - $39,999	$30,000 - $39,999	Some College	Masters Degree	High School / GED	White/Caucasian	<br /> 4	21	Male	2.6	4.44444	3.75	1.36364
PCOMP 6.27	7362	5	3	4	2	5	5	4	4	4	2	2	1	5	2	2	4	3	4	3	2	2	1	2	2	2	2	1	1	1	2	2	1	3	2	Working for payment or profit	$60,000 - $69,999	$90,000 or more	4-year College Degree	2-year College Degree	Masters Degree	White/Caucasian	Very conservative<br /> 7	48	Male	3.8	2.88889	1.75	1.72727
PCOMP 1.73	23311	2	1	2	1	2	6	6	6	6	1	1	2	2	2	1	1	1	1	1	2	1	1	1	1	1	1	1	1	1	1	1	1	1	1	Working for payment or profit	$90,000 or more	$90,000 or more	Masters Degree	Less than High School	4-year College Degree	Asian	<br /> 2	29	Female	1.6	1.22222	1.25	1
PCOMP 1.73	20073	1	1	1	1	2	7	6	6	5	2	2	2	3	2	1	1	2	2	2	1	2	2	1	1	1	1	1	1	2	2	1	1	2	2	Student or pupil	Below $20,000	$90,000 or more	Some College	Professional Degree (JD, MD)	Masters Degree	Asian	<br /> 3	20	Female	1.2	1.88889	1.5	1.36364
PCOMP 1.73	24373	2	2	2	2	2	6	6	6	6	2	3	2	2	2	3	2	2	3	3	1	2	2	2	3	2	2	3	2	2	1	1	2	2	2	Student or pupil	Below $20,000	$30,000 - $39,999	Some College	Masters Degree	Doctoral Degree	White/Caucasian	Very liberal <br /> 1	21	Female	2	2.44444	1.75	2
PCOMP 1.73	10495	1	1	1	1	1	7	7	7	7	4	4	1	1	2	1	1	1	1	1	1	1	1	1	1	1	1	1	1	1	1	1	1	1	1	Working for payment or profit	$90,000 or more	$90,000 or more	Masters Degree	High School / GED	2-year College Degree	White/Caucasian	<br /> 4	35	Female	1	1.66667	1	1
PCOMP 1.73	-1984	2	2	2	2	3	3	3	3	3	5	5	4	5	2	6	5	6	4	3	4	4	4	4	4	3	4	6	3	3	3	3	3	3	3	Student or pupil	$20,000 - $29,999	$20,000 - $29,999	Masters Degree	Masters Degree	2-year College Degree	Black/African American	<br /> 3	42	Female	2.2	4.77778	4	3.45454
PCOMP 1.73	5405	1	1	1	1	2	6	6	5	5	3	3	2	3	2	2	3	2	1	2	1	1	1	1	2	1	1	2	2	1	1	1	1	1	1	Working for payment or profit	Below $20,000	$50,000 - $59,999	High School / GED	Some College	4-year College Degree	Black/African American	<br /> 5	19	Female	1.2	2.33333	1	1.27273
PCOMP 1.73	20887	1	1	1	1	2	5	3	4	3	2	2	2	2	2	2	3	2	1	1	2	2	2	2	2	2	1	1	1	1	1	1	1	1	1	Unemployed	Below $20,000	$80,000 - $89,999	Some College	Some College	High School / GED	White/Caucasian	Very liberal <br /> 1	38	Male	1.2	1.88889	2	1.18182
PCOMP 6.27	25640	4	4	4	4	4	4	4	4	4	4	4	4	4	4	4	4	4	4	4	4	4	4	4	4	4	4	4	4	4	4	4	4	4	4	Unemployed	Below $20,000	$20,000 - $29,999	Some College	Masters Degree	4-year College Degree	Black/African American	<br /> 4	38	Female	4	4	4	4
PCOMP 1.73	7686	1	1	1	1	1	5	4	5	5	2	4	2	2	2	2	2	2	1	1	2	2	2	2	1	1	1	1	1	1	1	1	1	1	1	Unemployed	$30,000 - $39,999	$20,000 - $29,999	Some College	Some College	Some College	White/Caucasian	<br /> 4	39	Female	1	2	2	1
PCOMP 6.27	5089	6	5	5	4	3	7	6	7	7	5	6	5	3	2	2	4	2	3	2	1	2	2	2	5	5	6	4	5	3	6	5	6	5	5	Working for payment or profit	$40,000 - $49,999	$60,000 - $69,999	4-year College Degree	4-year College Degree	2-year College Degree	White/Caucasian	<br /> 2	26	Male	4.6	3.55556	1.75	5
PCOMP 1.73	1737	6	7	6	6	6	6	7	6	6	6	5	6	4	2	5	6	5	6	6	7	6	6	6	6	7	6	6	6	6	6	7	6	6	6	Working for payment or profit	$40,000 - $49,999	$60,000 - $69,999	4-year College Degree	4-year College Degree	High School / GED	Hispanic	<br /> 2	27	Male	6.2	5.44444	6.25	6.18182
PCOMP 1.73	7589	5	6	7	6	7	5	6	6	7	5	6	7	6	7	6	7	6	7	6	5	6	7	6	5	6	7	6	7	6	5	6	7	6	7	Retired from employment	$30,000 - $39,999	$50,000 - $59,999	High School / GED	High School / GED	High School / GED	White/Caucasian	<br /> 6	20	Female	6.2	6.22222	6	6.18182
PCOMP 6.27	10049	3	1	1	1	4	6	4	5	5	4	4	4	6	2	6	4	6	4	4	1	1	1	1	2	2	2	2	1	1	1	1	1	1	4	Working for payment or profit	$60,000 - $69,999	$90,000 or more	4-year College Degree	Some College	2-year College Degree	Pacific Islander	<br /> 6	42	Female	2	4.66667	1	1.63636
PCOMP 6.27	20117	7	6	6	7	6	7	6	7	6	7	6	6	7	6	7	6	7	6	7	7	6	7	6	7	6	7	6	7	6	7	6	7	6	7	Working for payment or profit	$30,000 - $39,999	$30,000 - $39,999	High School / GED	High School / GED	High School / GED	Black/African American	Very conservative<br /> 7	27	Female	6.4	6.55556	6.5	6.54545
PCOMP 6.27	17274	5	6	7	6	7	5	6	7	6	5	6	7	6	5	6	7	6	5	6	5	6	7	6	5	6	7	6	5	7	6	5	6	7	6	Retired from employment	$40,000 - $49,999	$20,000 - $29,999	High School / GED	Less than High School	Less than High School	White/Caucasian	<br /> 6	27	Female	6.2	6	6	6
PCOMP 1.73	6955	2	2	2	2	2	6	6	6	6	4	4	4	4	2	4	4	4	4	4	2	2	2	2	1	1	1	1	1	1	1	1	1	1	1	Looking after home/family	Below $20,000	$80,000 - $89,999	2-year College Degree	2-year College Degree	Some College	White/Caucasian	Very liberal <br /> 1	34	Female	2	4	2	1
PCOMP 1.73	#NULL!	1	1	1	1	1	7	7	7	7	2	1	1	1	2	1	1	2	1	1	1	1	1	1	1	1	1	2	1	1	1	1	1	1	1	Working for payment or profit	$50,000 - $59,999	$50,000 - $59,999	Some College	Professional Degree (JD, MD)	4-year College Degree	White/Caucasian	<br /> 2	25	Female	1	1.22222	1	1.09091
PCOMP 1.73	2045	2	2	1	2	6	5	3	4	3	4	2	2	3	2	4	3	2	1	2	4	3	3	2	2	1	2	1	1	1	1	1	2	3	3	Student or pupil	$30,000 - $39,999	$50,000 - $59,999	Masters Degree	Professional Degree (JD, MD)	Professional Degree (JD, MD)	Asian	<br /> 4	28	Male	2.6	2.55556	3	1.63636
PCOMP 1.73	6131	1	1	1	1	1	5	5	5	5	2	2	1	1	2	2	2	2	1	1	1	1	1	1	2	2	2	2	1	1	1	1	2	2	2	Other	$40,000 - $49,999	$40,000 - $49,999	Some College	2-year College Degree	High School / GED	White/Caucasian	<br /> 2	44	Female	1	1.55556	1	1.63636
PCOMP 1.73	3890	2	2	2	2	2	6	6	4	5	4	4	2	4	2	3	6	5	3	2	4	5	5	5	4	5	5	7	3	1	1	2	4	4	5	Student or pupil	$30,000 - $39,999	$90,000 or more	2-year College Degree	Masters Degree	4-year College Degree	Pacific Islander	<br /> 6	22	Male	2	3.66667	4.75	3.72727
PCOMP 6.27	#NULL!	3	2	2	1	3	4	5	6	5	3	3	4	2	2	4	5	3	2	2	4	4	5	3	3	2	2	1	1	1	1	1	2	2	1	Working for payment or profit	$60,000 - $69,999	$60,000 - $69,999	High School / GED	High School / GED	Less than High School	White/Caucasian	<br /> 5	52	Male	2.2	3.11111	4	1.54546
PCOMP 1.73	18	1	1	1	1	1	7	7	7	7	2	2	2	1	2	2	3	2	1	1	1	1	1	1	1	1	1	1	1	1	1	1	1	1	1	Student or pupil	Below $20,000	$40,000 - $49,999	4-year College Degree	High School / GED	Less than High School	Hispanic	<br /> 4	22	Male	1	1.77778	1	1
PCOMP 1.73	450	4	5	4	5	4	4	5	4	5	4	5	4	5	2	4	5	4	5	4	3	2	3	2	3	2	2	2	2	2	2	2	2	3	2	Working for payment or profit	$20,000 - $29,999	Below $20,000	High School / GED	High School / GED	Less than High School	White/Caucasian	<br /> 4	35	Male	4.4	4.44444	2.5	2.18182
PCOMP 1.73	14235	1	1	1	1	1	5	4	6	6	4	4	4	4	2	2	2	4	3	2	2	2	1	2	2	6	6	1	1	1	1	1	1	2	2	Looking after home/family	Below $20,000	$90,000 or more	2-year College Degree	4-year College Degree	4-year College Degree	White/Caucasian	<br /> 2	32	Female	1	3.22222	1.75	2.18182
PCOMP 6.27	11715	4	5	2	5	6	5	3	3	3	6	6	6	4	2	6	5	5	2	2	5	5	4	2	5	6	6	4	6	5	5	4	4	6	6	Working for payment or profit	$90,000 or more	$90,000 or more	4-year College Degree	4-year College Degree	4-year College Degree	White/Caucasian	<br /> 4	36	Female	4.4	4.66667	4	5.18182
PCOMP 6.27	13597	5	2	2	6	2	4	4	3	4	5	4	5	4	2	6	5	7	6	5	3	4	2	3	5	4	3	4	3	5	5	4	5	4	3	Working for payment or profit	$50,000 - $59,999	$60,000 - $69,999	2-year College Degree	4-year College Degree	Masters Degree	White/Caucasian	<br /> 4	26	Male	3.4	5.22222	3	4.09091
PCOMP 6.27	14827	2	2	2	2	2	6	6	6	6	2	2	2	2	2	2	2	2	1	1	2	2	2	2	2	2	2	3	2	2	2	2	2	2	2	Working for payment or profit	$20,000 - $29,999	$80,000 - $89,999	4-year College Degree	High School / GED	2-year College Degree	White/Caucasian	<br /> 3	36	Female	2	1.77778	2	2.09091
PCOMP 1.73	4969	1	1	1	1	1	2	4	4	2	2	2	2	2	2	3	2	3	2	3	4	2	2	2	1	2	2	1	1	1	1	1	1	2	1	Working for payment or profit	$20,000 - $29,999	$40,000 - $49,999	Some College	High School / GED	High School / GED	White/Caucasian	<br /> 5	46	Female	1	2.33333	2.5	1.27273
PCOMP 1.73	15580	1	1	1	1	1	7	7	7	7	1	1	1	1	2	1	1	1	1	1	1	1	1	1	1	1	1	1	1	1	1	1	1	1	1	Working for payment or profit	$20,000 - $29,999	$40,000 - $49,999	4-year College Degree	4-year College Degree	Some College	White/Caucasian	<br /> 3	22	Female	1	1	1	1
PCOMP 6.27	5900	4	3	4	3	2	5	5	5	5	1	1	1	1	2	1	1	1	1	1	1	1	1	1	2	1	1	2	1	1	1	1	1	1	1	Working for payment or profit	$30,000 - $39,999	$90,000 or more	Some College	2-year College Degree	4-year College Degree	White/Caucasian	<br /> 6	33	Male	3.2	1	1	1.18182
PCOMP 6.27	5771	5	4	5	3	4	4	4	3	5	4	3	4	3	2	4	4	5	3	4	3	3	4	5	3	4	4	3	5	5	4	3	4	3	5	Working for payment or profit	$70,000 - $79,999	$70,000 - $79,999	Some College	Some College	Some College	Black/African American	<br /> 2	26	Female	4.2	3.77778	3.75	3.90909
PCOMP 1.73	2223	5	6	4	5	6	4	3	5	4	4	5	5	6	2	6	4	5	3	3	5	4	4	5	3	4	4	2	3	3	2	3	5	4	4	Working for payment or profit	$50,000 - $59,999	$50,000 - $59,999	Doctoral Degree	Masters Degree	2-year College Degree	White/Caucasian	<br /> 5	50	Female	5.2	4.55556	4.5	3.36364
PCOMP 6.27	9361	3	5	2	5	6	2	3	3	4	4	5	3	2	2	3	6	4	2	2	3	4	5	3	5	3	4	2	5	2	4	2	3	5	5	Working for payment or profit	$30,000 - $39,999	$70,000 - $79,999	Some College	Some College	Masters Degree	White/Caucasian	<br /> 3	44	Male	4.2	3.44444	3.75	3.63636
PCOMP 6.27	31243	2	2	2	2	2	5	4	5	4	2	2	2	3	2	2	3	3	2	2	1	1	2	1	3	2	2	2	3	1	1	1	2	2	2	Working for payment or profit	$60,000 - $69,999	$70,000 - $79,999	4-year College Degree	Masters Degree	Masters Degree	White/Caucasian	<br /> 2	36	Male	2	2.33333	1.25	1.90909
PCOMP 6.27	13992	1	1	1	1	2	6	5	5	4	2	2	3	3	2	3	1	2	3	2	2	2	2	1	1	1	1	3	1	1	2	1	2	2	2	Working for payment or profit	$40,000 - $49,999	$50,000 - $59,999	Some College	High School / GED	High School / GED	Native American	<br /> 2	27	Male	1.2	2.33333	1.75	1.54546
PCOMP 6.27	3219	7	7	7	7	7	7	7	7	7	1	1	2	2	2	1	1	1	1	1	1	1	1	1	1	1	1	1	1	1	1	1	2	4	1	Working for payment or profit	Below $20,000	Below $20,000	High School / GED	Less than High School	Less than High School	White/Caucasian	Very liberal <br /> 1	66	Male	7	1.22222	1	1.36364
PCOMP 6.27	-2870	4	7	6	7	7	7	7	7	7	1	1	1	3	2	3	3	4	2	2	1	1	1	1	2	2	2	5	1	1	1	1	1	1	1	Working for payment or profit	$30,000 - $39,999	$50,000 - $59,999	Masters Degree	Masters Degree	4-year College Degree	White/Caucasian	Very conservative<br /> 7	29	Male	6.2	2.22222	1	1.63636
PCOMP 6.27	10704	2	2	2	2	2	4	4	4	4	3	3	2	2	2	3	5	4	3	2	2	2	2	2	2	2	2	2	2	3	2	2	2	2	2	Working for payment or profit	$40,000 - $49,999	$70,000 - $79,999	Some College	4-year College Degree	High School / GED	Asian	<br /> 3	30	Male	2	3	2	2.09091
PCOMP 6.27	8025	2	2	4	2	4	6	6	6	6	2	2	2	2	2	2	2	2	1	1	2	2	2	2	1	1	1	1	1	1	1	1	1	1	1	Working for payment or profit	$40,000 - $49,999	$90,000 or more	2-year College Degree	High School / GED	High School / GED	White/Caucasian	<br /> 3	41	Female	2.8	1.77778	2	1
PCOMP 1.73	-600	7	7	7	7	7	7	7	7	7	1	1	1	1	2	1	1	2	1	2	1	1	1	1	1	1	1	1	1	1	1	1	1	1	1	Working for payment or profit	$20,000 - $29,999	$60,000 - $69,999	4-year College Degree	Masters Degree	Masters Degree	White/Caucasian	Very conservative<br /> 7	29	Male	7	1.22222	1	1
PCOMP 1.73	#NULL!	4	4	4	4	4	4	4	4	4	4	4	4	4	2	4	4	4	4	4	4	4	4	4	4	4	4	4	4	4	4	4	4	4	4	Looking after home/family	$20,000 - $29,999	$20,000 - $29,999	High School / GED	High School / GED	High School / GED	White/Caucasian	<br /> 4	22	Female	4	4	4	4
PCOMP 1.73	15028	1	1	1	1	1	5	5	5	5	2	2	2	2	2	2	2	2	2	2	1	1	1	1	1	1	1	1	1	1	1	1	1	1	1	Working for payment or profit	$60,000 - $69,999	$90,000 or more	4-year College Degree	High School / GED	High School / GED	White/Caucasian	<br /> 5	31	Male	1	2	1	1
PCOMP 1.73	21620	1	1	1	1	4	4	4	4	4	3	3	2	1	2	1	4	2	3	2	2	2	2	2	1	1	1	1	1	1	1	1	1	1	1	Student or pupil	Below $20,000	$50,000 - $59,999	Some College	Some College	4-year College Degree	Black/African American	<br /> 4	25	Female	1.6	2.33333	2	1
PCOMP 6.27	12445	1	5	2	6	6	5	3	3	2	4	2	2	2	2	2	2	2	5	3	4	5	5	4	5	3	5	3	2	1	2	1	5	5	3	Working for payment or profit	$70,000 - $79,999	$70,000 - $79,999	Masters Degree	2-year College Degree	4-year College Degree	Black/African American	<br /> 2	27	Male	4	2.66667	4.5	3.18182
PCOMP 1.73	2540	1	1	1	1	2	4	2	2	2	7	7	2	7	2	7	7	4	7	5	6	6	6	7	7	6	7	7	4	1	4	1	6	6	6	Working for payment or profit	$60,000 - $69,999	$90,000 or more	Some College	4-year College Degree	Some College	White/Caucasian	<br /> 2	43	Female	1.2	5.88889	6.25	5
PCOMP 6.27	-543	6	6	6	6	6	5	4	6	5	5	5	4	3	2	4	5	5	6	6	3	3	3	3	4	4	5	2	5	2	3	2	4	5	5	Working for payment or profit	$30,000 - $39,999	$70,000 - $79,999	Some College	4-year College Degree	High School / GED	White/Caucasian	<br /> 3	44	Female	6	4.77778	3	3.72727
PCOMP 1.73	8065	2	2	2	1	1	5	4	5	5	4	3	2	2	2	1	3	2	2	1	1	2	2	1	1	2	2	2	1	1	2	1	1	2	3	Working for payment or profit	Below $20,000	$30,000 - $39,999	Some College	Less than High School	High School / GED	White/Caucasian	Very liberal <br /> 1	45	Female	1.6	2.22222	1.5	1.63636
PCOMP 6.27	241	3	2	2	1	2	5	4	4	4	2	2	1	2	2	1	3	3	1	1	3	2	2	3	1	3	4	6	4	3	3	1	3	5	4	Working for payment or profit	Below $20,000	Below $20,000	Some College	High School / GED	Some College	White/Caucasian	Very conservative<br /> 7	30	Male	2	1.77778	2.5	3.36364
PCOMP 6.27	4208	1	1	1	1	7	2	2	2	2	5	5	5	5	2	5	5	5	6	5	4	4	4	4	4	4	4	4	4	4	4	4	4	4	4	Working for payment or profit	Below $20,000	$20,000 - $29,999	4-year College Degree	4-year College Degree	Masters Degree	White/Caucasian	<br /> 4	24	Female	2.2	5.11111	4	4
PCOMP 1.73	11618	5	5	4	5	4	4	4	4	4	5	5	5	5	2	7	5	5	4	4	5	5	5	4	3	3	3	3	3	3	3	3	4	3	3	Working for payment or profit	Below $20,000	$30,000 - $39,999	2-year College Degree	High School / GED	2-year College Degree	White/Caucasian	<br /> 2	22	Female	4.6	5	4.75	3.09091
PCOMP 6.27	1783	4	5	4	4	5	4	4	4	4	4	4	3	5	2	5	5	5	3	3	5	5	5	6	6	5	5	4	5	3	4	4	4	5	4	Looking after home/family	Below $20,000	$90,000 or more	4-year College Degree	4-year College Degree	Masters Degree	White/Caucasian	<br /> 5	39	Female	4.4	4.11111	5.25	4.45455
PCOMP 6.27	1557	1	1	1	1	1	1	1	1	1	7	7	7	7	2	1	7	7	7	7	1	1	1	1	4	4	4	4	4	4	4	4	4	5	4	Working for payment or profit	Below $20,000	Below $20,000	High School / GED	4-year College Degree	High School / GED	White/Caucasian	<br /> 5	47	Female	1	6.33333	1	4.09091
PCOMP 1.73	3791	1	1	1	1	1	2	2	2	2	2	2	1	1	2	1	1	1	1	1	2	2	2	2	1	1	1	1	1	1	1	1	1	1	1	Working for payment or profit	$70,000 - $79,999	$90,000 or more	4-year College Degree	High School / GED	High School / GED	White/Caucasian	<br /> 4	47	Female	1	1.22222	2	1
PCOMP 1.73	11953	1	1	1	1	1	6	6	6	6	4	4	1	1	2	4	4	4	1	1	1	1	1	1	1	1	1	1	1	1	1	1	1	1	1	Unemployed	$90,000 or more	$90,000 or more	4-year College Degree	4-year College Degree	Some College	White/Caucasian	<br /> 2	40	Female	1	2.66667	1	1
PCOMP 6.27	17451	3	3	1	2	6	4	3	3	3	7	7	7	7	2	7	7	7	7	7	4	4	5	5	4	4	4	4	4	4	5	4	4	4	4	Working for payment or profit	$90,000 or more	$90,000 or more	4-year College Degree	Professional Degree (JD, MD)	Masters Degree	White/Caucasian	<br /> 2	29	Female	3	7	4.5	4.09091
PCOMP 6.27	22201	1	1	1	1	1	4	4	4	4	6	6	6	6	2	6	6	6	6	6	2	2	2	2	1	1	1	1	1	1	1	1	1	1	1	Working for payment or profit	$40,000 - $49,999	$80,000 - $89,999	Masters Degree	4-year College Degree	Some College	White/Caucasian	Very liberal <br /> 1	36	Female	1	6	2	1
PCOMP 1.73	14470	1	1	1	1	4	7	7	7	7	4	4	4	4	2	4	4	4	4	4	1	1	1	1	1	1	1	1	1	1	1	1	1	1	1	Working for payment or profit	$20,000 - $29,999	$60,000 - $69,999	High School / GED	Less than High School	Less than High School	White/Caucasian	<br /> 4	36	Female	1.6	4	1	1
PCOMP 6.27	23573	3	4	5	6	7	3	4	5	6	4	5	6	7	6	5	4	3	4	5	5	6	7	6	3	4	5	6	5	6	3	4	5	6	7	Looking after home/family	$50,000 - $59,999	$60,000 - $69,999	Masters Degree	Masters Degree	Masters Degree	Asian	<br /> 5	35	Male	5	4.77778	6	4.90909
PCOMP 1.73	#NULL!	3	2	3	2	2	5	4	5	5	3	3	3	3	2	3	4	3	3	2	3	3	3	3	4	3	2	4	2	3	2	2	4	4	4	Working for payment or profit	$30,000 - $39,999	$80,000 - $89,999	4-year College Degree	4-year College Degree	4-year College Degree	White/Caucasian	<br /> 6	41	Male	2.4	3	3	3.09091
PCOMP 1.73	8325	2	2	1	1	2	6	6	6	6	2	2	2	2	2	1	2	1	1	1	1	2	1	1	1	1	1	2	1	1	1	1	1	1	1	Working for payment or profit	$70,000 - $79,999	$70,000 - $79,999	Masters Degree	Masters Degree	High School / GED	White/Caucasian	Very conservative<br /> 7	39	Male	1.6	1.55556	1.25	1.09091
PCOMP 6.27	3507	4	6	5	6	5	3	1	1	1	7	7	5	6	2	5	5	4	5	6	5	6	6	5	7	7	7	4	7	7	6	5	3	5	5	Working for payment or profit	Below $20,000	Below $20,000	2-year College Degree	High School / GED	High School / GED	Hispanic	<br /> 4	26	Female	5.2	5.55556	5.5	5.72727
PCOMP 1.73	4224	1	1	1	1	2	6	5	6	5	3	3	4	2	2	3	3	3	4	4	2	2	1	2	2	2	1	3	1	1	1	1	1	1	1	Working for payment or profit	$70,000 - $79,999	$70,000 - $79,999	4-year College Degree	Masters Degree	Masters Degree	White/Caucasian	<br /> 3	34	Male	1.2	3.22222	1.75	1.36364
PCOMP 6.27	11187	5	5	5	5	3	4	4	4	4	3	3	3	3	2	3	3	4	3	4	3	3	3	3	3	3	3	3	3	4	4	4	4	4	4	Working for payment or profit	$50,000 - $59,999	$50,000 - $59,999	4-year College Degree	High School / GED	High School / GED	White/Caucasian	<br /> 3	39	Male	4.6	3.22222	3	3.54546
PCOMP 6.27	17440	4	6	5	6	7	2	2	3	2	4	6	7	7	2	5	7	6	7	7	7	7	7	4	3	3	2	1	4	5	3	2	2	3	5	Looking after home/family	Below $20,000	$30,000 - $39,999	Some College	Masters Degree	High School / GED	White/Caucasian	<br /> 5	29	Female	5.6	6.22222	6.25	3
PCOMP 6.27	11716	4	4	4	4	4	4	4	4	4	4	4	4	4	2	4	4	4	4	4	4	4	4	4	4	4	4	4	4	4	4	4	4	4	4	Working for payment or profit	$50,000 - $59,999	$70,000 - $79,999	Professional Degree (JD, MD)	2-year College Degree	Masters Degree	Black/African American	<br /> 2	29	Male	4	4	4	4
PCOMP 1.73	3276	2	1	1	1	1	6	6	6	6	2	2	1	1	2	1	1	1	1	1	1	1	1	1	1	1	1	1	1	1	1	1	1	1	1	Working for payment or profit	$40,000 - $49,999	$40,000 - $49,999	High School / GED	4-year College Degree	High School / GED	White/Caucasian	<br /> 4	22	Male	1.2	1.22222	1	1
PCOMP 1.73	14777	1	1	1	1	1	5	5	5	5	1	1	1	1	2	1	1	1	1	1	1	1	1	1	1	1	1	1	1	1	1	1	1	1	1	Unemployed	Below $20,000	$20,000 - $29,999	2-year College Degree	4-year College Degree	Some College	White/Caucasian	<br /> 5	36	Female	1	1	1	1
PCOMP 1.73	6125	4	4	3	5	5	3	2	3	3	2	2	2	2	2	3	4	3	3	3	4	3	4	4	2	2	3	4	4	4	3	3	4	5	4	Working for payment or profit	$50,000 - $59,999	$50,000 - $59,999	4-year College Degree	4-year College Degree	4-year College Degree	White/Caucasian	Very liberal <br /> 1	23	Female	4.2	2.66667	3.75	3.45454
PCOMP 6.27	29129	2	4	3	5	6	1	3	4	3	2	3	4	3	5	4	6	5	4	6	2	3	4	3	2	3	3	4	3	4	4	5	3	5	4	Working for payment or profit	$70,000 - $79,999	$60,000 - $69,999	Masters Degree	Less than High School	High School / GED	White/Caucasian	<br /> 2	32	Male	4	4.11111	3	3.63636
PCOMP 1.73	17721	1	1	1	1	1	6	7	7	7	1	1	1	1	2	1	1	1	1	1	1	1	1	1	1	1	1	1	1	1	1	1	1	1	1	Unemployed	$40,000 - $49,999	$40,000 - $49,999	High School / GED	Less than High School	Less than High School	White/Caucasian	<br /> 2	21	Male	1	1	1	1
PCOMP 1.73	34300	4	5	3	1	5	3	3	3	3	5	6	6	6	2	6	6	6	6	6	3	3	3	3	3	3	3	3	4	3	3	3	3	4	4	Working for payment or profit	Below $20,000	$20,000 - $29,999	4-year College Degree	Masters Degree	4-year College Degree	White/Caucasian	Very liberal <br /> 1	34	Female	3.6	5.88889	3	3.27273
PCOMP 6.27	12217	3	2	2	2	2	6	6	6	5	4	4	4	4	2	4	4	4	2	2	2	2	2	2	2	7	2	2	2	2	2	2	2	2	2	Working for payment or profit	$80,000 - $89,999	$90,000 or more	Professional Degree (JD, MD)	High School / GED	4-year College Degree	Asian	<br /> 4	30	Male	2.2	3.55556	2	2.45454
PCOMP 1.73	16660	1	1	1	1	1	5	5	6	6	3	2	4	3	2	4	4	4	3	3	2	2	2	2	3	3	2	2	3	1	1	1	1	1	1	Working for payment or profit	$60,000 - $69,999	$90,000 or more	4-year College Degree	4-year College Degree	Masters Degree	Asian	<br /> 2	32	Male	1	3.33333	2	1.72727
PCOMP 1.73	9545	1	2	1	2	3	4	4	4	4	4	4	4	4	2	4	4	4	4	4	4	4	4	4	2	2	2	2	2	1	2	2	2	2	2	Working for payment or profit	Below $20,000	Below $20,000	Some College	2-year College Degree	High School / GED	Other	<br /> 2	40	Female	1.8	4	4	1.90909
PCOMP 6.27	5821	7	6	6	7	7	7	7	6	6	7	6	6	7	2	7	6	6	7	7	6	7	7	7	6	5	7	6	7	7	6	7	6	7	7	Working for payment or profit	$40,000 - $49,999	$20,000 - $29,999	Masters Degree	2-year College Degree	2-year College Degree	Hispanic	Very conservative<br /> 7	34	Male	6.6	6.55556	6.75	6.45455
PCOMP 1.73	16008	1	3	5	2	3	5	6	7	6	2	3	4	2	2	6	4	5	2	2	1	1	1	1	1	1	1	1	1	1	2	1	3	1	2	Working for payment or profit	$40,000 - $49,999	$40,000 - $49,999	Some College	Less than High School	High School / GED	White/Caucasian	<br /> 4	30	Male	2.8	3.33333	1	1.36364
PCOMP 6.27	14611	6	3	5	4	6	6	5	4	6	6	4	4	5	2	6	3	4	5	4	5	4	5	5	5	4	5	4	6	4	3	3	3	2	4	Working for payment or profit	$30,000 - $39,999	$20,000 - $29,999	Masters Degree	Masters Degree	Masters Degree	White/Caucasian	<br /> 2	34	Male	4.8	4.55556	4.75	3.90909
PCOMP 6.27	52880	5	5	5	5	5	5	5	5	5	4	4	4	4	2	4	4	3	3	3	2	2	2	2	3	3	3	3	3	3	2	2	2	2	2	Looking for first regular job	Below $20,000	Below $20,000	4-year College Degree	4-year College Degree	4-year College Degree	White/Caucasian	<br /> 2	22	Female	5	3.66667	2	2.54546
PCOMP 1.73	#NULL!	1	1	1	1	1	7	6	6	6	2	2	1	1	2	1	1	2	1	1	1	1	1	1	1	1	1	1	1	1	1	1	1	1	1	Working for payment or profit	$20,000 - $29,999	$30,000 - $39,999	Some College	Less than High School	Less than High School	White/Caucasian	<br /> 5	58	Female	1	1.33333	1	1
PCOMP 1.73	#NULL!	1	1	1	1	1	6	3	4	4	5	6	6	6	2	5	6	5	6	5	4	4	4	4	6	5	5	5	6	2	2	1	4	4	5	Working for payment or profit	$50,000 - $59,999	$50,000 - $59,999	Doctoral Degree	Less than High School	High School / GED	White/Caucasian	<br /> 4	39	Male	1	5.55556	4	4.09091
PCOMP 1.73	1376	2	2	5	2	2	5	6	6	6	5	5	4	5	2	3	3	4	4	4	2	2	2	2	3	3	2	2	2	3	3	2	3	3	2	Working for payment or profit	$50,000 - $59,999	$80,000 - $89,999	4-year College Degree	Some College	Some College	Asian	<br /> 3	21	Female	2.6	4.11111	2	2.54546
PCOMP 1.73	14270	1	1	1	1	1	7	7	7	7	1	1	1	1	2	1	1	1	3	1	1	1	1	1	1	1	1	1	1	1	1	1	1	1	1	Working for payment or profit	$30,000 - $39,999	$30,000 - $39,999	Masters Degree	Some College	High School / GED	White/Caucasian	<br /> 4	25	Male	1	1.22222	1	1
PCOMP 6.27	52534	4	3	4	4	7	3	2	4	3	5	5	5	6	2	7	7	5	3	5	4	4	5	2	2	2	3	2	1	1	1	2	3	2	4	Working for payment or profit	$50,000 - $59,999	$60,000 - $69,999	Professional Degree (JD, MD)	Some College	Some College	Asian	<br /> 3	26	Male	4.4	5.33333	3.75	2.09091
PCOMP 6.27	8448	3	1	1	2	1	5	5	5	4	2	2	2	2	2	2	2	2	2	2	1	2	1	1	1	1	1	1	1	1	1	1	1	1	1	Working for payment or profit	$20,000 - $29,999	$80,000 - $89,999	Some College	4-year College Degree	4-year College Degree	Hispanic	<br /> 6	21	Female	1.6	2	1.25	1
PCOMP 6.27	-2492	4	3	4	4	4	4	4	5	4	4	4	4	3	2	3	3	4	4	4	1	1	1	1	2	1	1	1	1	2	1	1	1	1	1	Working for payment or profit	$50,000 - $59,999	$70,000 - $79,999	Some College	Some College	Some College	Black/African American	<br /> 4	39	Male	3.8	3.66667	1	1.18182
PCOMP 1.73	13597	2	2	2	2	2	6	6	6	6	2	2	2	2	2	2	2	2	2	2	2	2	2	2	2	2	2	2	2	2	2	2	2	2	2	Working for payment or profit	$50,000 - $59,999	$90,000 or more	2-year College Degree	4-year College Degree	High School / GED	Hispanic	<br /> 2	30	Female	2	2	2	2
PCOMP 1.73	7339	2	2	2	2	4	6	6	6	6	4	3	2	2	2	2	2	2	2	2	2	3	3	2	2	2	2	1	1	1	1	1	2	2	2	Working for payment or profit	$20,000 - $29,999	$90,000 or more	Some College	Some College	Some College	White/Caucasian	<br /> 4	41	Female	2.4	2.33333	2.5	1.54546
PCOMP 1.73	13570	1	1	1	1	1	2	2	1	1	7	7	7	7	2	7	7	7	7	7	7	7	7	7	7	7	7	7	7	7	7	7	7	7	7	Working for payment or profit	$50,000 - $59,999	$50,000 - $59,999	4-year College Degree	Less than High School	High School / GED	White/Caucasian	<br /> 3	38	Male	1	7	7	7
PCOMP 1.73	5995	2	2	2	2	3	3	3	3	3	4	4	4	3	2	7	5	4	4	4	1	1	1	1	2	2	2	3	2	2	1	1	1	1	1	Working for payment or profit	$40,000 - $49,999	$40,000 - $49,999	4-year College Degree	Professional Degree (JD, MD)	Doctoral Degree	White/Caucasian	<br /> 4	29	Male	2.2	4.33333	1	1.63636
PCOMP 1.73	4720	2	1	1	1	5	6	5	6	6	2	2	2	3	2	4	3	5	2	2	2	2	1	1	5	1	5	6	2	1	1	1	1	1	1	Looking after home/family	Below $20,000	$50,000 - $59,999	Some College	High School / GED	High School / GED	White/Caucasian	Very conservative<br /> 7	27	Female	2	2.77778	1.5	2.27273
PCOMP 1.73	20434	1	2	1	1	5	5	4	4	4	4	4	4	4	2	3	4	3	2	2	2	4	3	4	3	3	3	5	1	1	5	2	4	4	5	Unable to work due to permanent sickness or disability	Below $20,000	Below $20,000	Masters Degree	High School / GED	High School / GED	White/Caucasian	<br /> 3	57	Female	2	3.33333	3.25	3.27273
PCOMP 6.27	21839	4	4	3	3	5	5	5	5	5	4	4	5	6	2	3	3	4	5	2	2	2	2	1	2	1	1	1	1	1	1	1	2	1	1	Working for payment or profit	$30,000 - $39,999	$50,000 - $59,999	Some College	High School / GED	4-year College Degree	White/Caucasian	Very liberal <br /> 1	33	Male	3.8	4	1.75	1.18182
PCOMP 1.73	10375	2	2	1	1	2	5	5	5	5	2	2	2	2	2	2	2	2	1	1	2	1	1	1	2	2	3	4	3	2	3	2	2	2	2	Working for payment or profit	$30,000 - $39,999	$40,000 - $49,999	4-year College Degree	High School / GED	2-year College Degree	White/Caucasian	Very liberal <br /> 1	45	Male	1.6	1.77778	1.25	2.45454
PCOMP 1.73	#NULL!	5	4	4	4	4	5	4	4	4	5	4	4	4	2	5	4	4	4	4	5	4	4	5	5	4	4	4	4	4	5	4	4	4	4	Looking for first regular job	$30,000 - $39,999	$30,000 - $39,999	High School / GED	High School / GED	High School / GED	White/Caucasian	<br /> 4	31	Female	4.2	4.22222	4.5	4.18182
PCOMP 1.73	1133	3	3	3	3	3	4	4	4	4	4	4	4	4	2	3	4	4	4	4	3	3	3	3	4	4	4	4	4	4	3	2	4	4	4	Working for payment or profit	$40,000 - $49,999	$40,000 - $49,999	Some College	Some College	Some College	Hispanic	<br /> 4	36	Male	3	3.88889	3	3.72727
PCOMP 6.27	359	2	1	1	1	2	6	6	5	5	3	2	2	2	2	1	3	2	2	2	2	1	2	1	1	1	1	1	1	1	1	1	1	1	1	Working for payment or profit	Below $20,000	$40,000 - $49,999	4-year College Degree	Some College	Some College	Hispanic	<br /> 2	27	Female	1.4	2.11111	1.5	1
PCOMP 1.73	-3889	1	1	1	1	1	7	7	7	7	1	1	1	1	2	1	1	1	1	1	1	1	1	1	1	1	1	1	1	1	1	1	1	1	1	Unemployed	Below $20,000	$30,000 - $39,999	Some College	Less than High School	Less than High School	Hispanic	<br /> 2	26	Female	1	1	1	1
PCOMP 1.73	7239	2	1	1	1	4	6	7	6	6	3	3	4	4	2	4	4	3	2	2	2	2	2	2	2	2	2	2	1	1	2	1	1	1	1	Working for payment or profit	$80,000 - $89,999	$80,000 - $89,999	Masters Degree	Masters Degree	4-year College Degree	White/Caucasian	<br /> 4	29	Male	1.8	3.22222	2	1.45454
PCOMP 6.27	8867	3	3	3	3	5	4	5	5	5	3	3	2	3	2	3	3	4	2	2	2	2	2	1	1	1	1	3	2	1	1	1	1	1	2	Working for payment or profit	$20,000 - $29,999	$30,000 - $39,999	4-year College Degree	4-year College Degree	4-year College Degree	White/Caucasian	Very conservative<br /> 7	71	Female	3.4	2.77778	1.75	1.36364
PCOMP 6.27	19720	1	1	1	1	1	7	7	7	7	1	1	1	1	2	1	1	1	1	1	1	1	1	1	1	1	1	1	1	1	1	1	1	1	1	Working for payment or profit	$50,000 - $59,999	$50,000 - $59,999	Professional Degree (JD, MD)	Doctoral Degree	2-year College Degree	White/Caucasian	Very liberal <br /> 1	52	Female	1	1	1	1
PCOMP 6.27	10987	6	6	6	6	7	6	6	6	6	3	3	4	3	2	2	3	3	1	1	2	2	2	2	3	2	3	1	2	1	2	2	2	2	2	Working for payment or profit	$40,000 - $49,999	$80,000 - $89,999	4-year College Degree	Less than High School	Less than High School	Hispanic	<br /> 2	28	Female	6.2	2.55556	2	2
PCOMP 6.27	33511	4	5	4	4	5	5	5	5	4	5	5	4	4	2	5	5	4	5	5	3	3	3	3	4	3	2	2	2	2	2	2	2	2	2	Student or pupil	$20,000 - $29,999	$20,000 - $29,999	4-year College Degree	Masters Degree	Masters Degree	White/Caucasian	Very liberal <br /> 1	28	Female	4.4	4.66667	3	2.27273
PCOMP 1.73	7533	1	1	1	1	1	6	6	7	6	2	2	1	1	2	1	1	2	1	1	2	2	2	1	2	2	2	1	1	1	1	1	1	1	1	Working for payment or profit	$40,000 - $49,999	$80,000 - $89,999	4-year College Degree	4-year College Degree	2-year College Degree	White/Caucasian	<br /> 3	54	Female	1	1.33333	1.75	1.27273
PCOMP 1.73	19369	1	1	1	1	1	4	4	4	4	1	1	1	1	2	1	1	1	1	1	1	1	1	1	1	1	1	1	1	1	1	1	1	1	1	Working for payment or profit	$20,000 - $29,999	$20,000 - $29,999	Some College	Some College	2-year College Degree	White/Caucasian	Very liberal <br /> 1	34	Female	1	1	1	1
PCOMP 1.73	-600	1	4	3	3	5	6	5	4	3	4	3	3	2	2	5	4	5	4	2	3	2	1	1	2	6	3	1	1	1	2	1	2	1	3	Working for payment or profit	$50,000 - $59,999	$90,000 or more	Masters Degree	Doctoral Degree	4-year College Degree	White/Caucasian	Very conservative<br /> 7	30	Male	3.2	3.55556	1.75	2.09091
PCOMP 6.27	6107	1	1	1	1	1	4	4	4	4	2	2	2	2	2	3	3	3	3	3	1	1	1	1	1	1	1	1	1	1	1	1	1	1	1	Other	$50,000 - $59,999	$50,000 - $59,999	High School / GED	Less than High School	Some College	White/Caucasian	<br /> 4	22	Female	1	2.55556	1	1
PCOMP 6.27	1996	1	1	1	1	3	5	3	3	3	7	7	7	7	2	7	7	7	7	7	5	6	6	2	4	2	2	2	4	3	2	2	3	2	3	Looking for first regular job	Below $20,000	Below $20,000	4-year College Degree	Some College	4-year College Degree	White/Caucasian	Very liberal <br /> 1	25	Female	1.4	7	4.75	2.63636
PCOMP 6.27	#NULL!	2	2	2	2	2	5	4	4	4	2	2	2	2	2	2	4	4	2	3	2	2	2	2	2	2	2	2	2	1	1	1	1	1	2	Retired from employment	$20,000 - $29,999	$40,000 - $49,999	Some College	Less than High School	Less than High School	White/Caucasian	<br /> 5	65	Male	2	2.55556	2	1.54546
PCOMP 1.73	14506	2	2	2	2	3	5	5	6	5	3	3	2	3	2	2	4	3	2	2	2	2	2	2	2	1	1	3	3	1	2	2	1	2	2	Working for payment or profit	$30,000 - $39,999	$30,000 - $39,999	4-year College Degree	High School / GED	Some College	Black/African American	<br /> 2	37	Female	2.2	2.66667	2	1.81818
PCOMP 6.27	6350	1	1	1	1	1	1	1	1	1	7	7	7	7	2	7	7	7	7	7	7	7	7	7	7	7	7	7	7	7	7	7	7	7	7	Unemployed	$20,000 - $29,999	$30,000 - $39,999	Some College	Less than High School	Less than High School	White/Caucasian	Very liberal <br /> 1	30	Male	1	7	7	7
PCOMP 1.73	1470	1	1	1	1	1	6	6	6	6	1	1	1	1	2	1	1	1	1	1	1	1	1	1	2	2	3	3	1	1	1	1	1	1	1	Working for payment or profit	$40,000 - $49,999	$40,000 - $49,999	Some College	Less than High School	High School / GED	White/Caucasian	<br /> 5	58	Female	1	1	1	1.54546
PCOMP 1.73	6711	3	2	2	2	2	4	3	4	3	4	4	5	3	2	3	4	3	4	4	2	2	2	2	5	3	2	2	2	1	2	1	1	1	2	Working for payment or profit	$40,000 - $49,999	$40,000 - $49,999	4-year College Degree	Masters Degree	2-year College Degree	White/Caucasian	<br /> 4	40	Male	2.2	3.77778	2	2
PCOMP 6.27	-1228	6	6	6	6	6	5	4	3	3	5	5	4	6	2	5	6	6	5	5	4	5	5	5	5	5	5	5	3	1	1	1	4	4	5	Working for payment or profit	$50,000 - $59,999	$50,000 - $59,999	4-year College Degree	High School / GED	High School / GED	Other	<br /> 5	55	Female	6	5.22222	4.75	3.54546
PCOMP 1.73	6089	2	2	1	1	1	3	2	2	2	6	6	5	7	2	7	6	5	3	3	6	6	6	5	3	2	4	4	5	4	4	4	4	4	4	Student or pupil	Below $20,000	$70,000 - $79,999	Masters Degree	High School / GED	High School / GED	White/Caucasian	<br /> 2	23	Female	1.4	5.33333	5.75	3.81818
PCOMP 1.73	#NULL!	1	1	1	1	4	4	2	2	2	4	4	4	4	2	4	4	4	7	7	4	4	4	4	4	2	4	4	2	2	4	1	3	3	3	Working for payment or profit	$70,000 - $79,999	$80,000 - $89,999	Masters Degree	Doctoral Degree	Masters Degree	White/Caucasian	<br /> 5	31	Male	1.6	4.66667	4	2.90909
PCOMP 1.73	-525	1	1	1	1	1	5	4	5	4	4	4	5	5	2	4	3	2	4	2	2	3	2	2	2	2	2	3	2	1	1	1	1	1	1	Student or pupil	$20,000 - $29,999	$20,000 - $29,999	4-year College Degree	Less than High School	Less than High School	Hispanic	<br /> 3	31	Female	1	3.66667	2.25	1.54546
PCOMP 6.27	19186	5	6	4	6	6	2	1	1	2	6	6	6	6	5	7	5	7	5	7	4	5	4	6	4	3	5	4	5	4	6	5	4	5	6	Looking after home/family	$20,000 - $29,999	$20,000 - $29,999	Some College	Masters Degree	Doctoral Degree	Black/African American	<br /> 3	43	Female	5.4	6.11111	4.75	4.63636
PCOMP 6.27	-4072	2	2	2	2	2	6	6	6	6	2	2	2	2	2	2	2	2	2	2	1	1	1	1	1	1	1	1	1	1	1	1	1	1	1	Working for payment or profit	$50,000 - $59,999	$60,000 - $69,999	Some College	High School / GED	High School / GED	White/Caucasian	<br /> 5	53	Female	2	2	1	1
PCOMP 1.73	-2182	5	4	4	5	6	5	5	5	5	5	6	6	6	5	5	5	5	5	5	5	5	4	4	3	3	4	4	5	4	5	4	4	4	4	Unemployed	$20,000 - $29,999	$20,000 - $29,999	Some College	High School / GED	4-year College Degree	White/Caucasian	<br /> 4	30	Female	4.8	5.33333	4.5	4
PCOMP 6.27	7145	1	1	1	1	1	7	7	7	7	1	1	1	1	2	1	1	1	1	1	4	3	3	3	5	5	5	4	5	5	4	5	5	4	5	Working for payment or profit	$60,000 - $69,999	$90,000 or more	Professional Degree (JD, MD)	Professional Degree (JD, MD)	4-year College Degree	White/Caucasian	<br /> 3	29	Male	1	1	3.25	4.72727
PCOMP 1.73	3092	1	1	1	1	1	7	6	7	6	2	2	2	3	2	1	2	1	4	2	1	1	1	1	1	1	1	1	1	1	1	1	1	1	1	Working for payment or profit	$30,000 - $39,999	$40,000 - $49,999	Some College	Less than High School	High School / GED	White/Caucasian	<br /> 2	53	Female	1	2.11111	1	1
PCOMP 1.73	13315	2	2	1	2	2	4	4	5	4	6	6	5	5	2	5	4	5	4	4	3	3	3	3	4	4	3	4	3	1	1	1	2	3	3	Working for payment or profit	$40,000 - $49,999	$70,000 - $79,999	4-year College Degree	High School / GED	4-year College Degree	White/Caucasian	<br /> 4	38	Female	1.8	4.88889	3	2.63636
PCOMP 6.27	-2331	4	4	4	4	4	4	4	4	4	4	4	4	4	2	4	4	4	4	4	4	4	4	4	4	4	3	5	4	5	4	4	3	5	4	Student or pupil	Below $20,000	Below $20,000	Some College	4-year College Degree	Masters Degree	White/Caucasian	<br /> 3	20	Male	4	4	4	4.09091
PCOMP 6.27	17721	1	1	1	1	1	6	6	5	4	4	4	3	2	2	4	3	3	2	1	3	3	3	3	4	6	4	3	4	2	2	2	3	3	4	Working for payment or profit	$20,000 - $29,999	$20,000 - $29,999	High School / GED	High School / GED	High School / GED	White/Caucasian	<br /> 2	35	Male	1	2.88889	3	3.36364
PCOMP 6.27	8961	1	1	1	1	1	4	4	4	3	2	2	1	2	2	2	2	2	2	2	2	2	2	2	1	2	2	3	4	1	1	1	1	3	2	Retired from employment	$60,000 - $69,999	$60,000 - $69,999	Some College	2-year College Degree	2-year College Degree	White/Caucasian	<br /> 6	67	Female	1	1.88889	2	1.90909
PCOMP 6.27	5501	2	3	3	3	3	4	5	5	4	4	5	5	3	2	4	3	4	4	4	3	3	4	3	5	4	3	4	3	4	4	3	4	4	4	Working for payment or profit	$20,000 - $29,999	$20,000 - $29,999	Some College	2-year College Degree	2-year College Degree	White/Caucasian	<br /> 2	26	Male	2.8	4	3.25	3.81818
PCOMP 6.27	#NULL!	5	5	6	5	6	2	3	1	1	6	6	6	4	7	6	7	7	7	7	7	7	7	6	6	6	6	7	6	4	6	5	6	7	7	Working for payment or profit	Below $20,000	$40,000 - $49,999	2-year College Degree	2-year College Degree	High School / GED	White/Caucasian	<br /> 5	40	Female	5.4	6.22222	6.75	6
PCOMP 6.27	7045	2	2	2	2	3	4	3	3	3	5	5	5	5	2	5	5	5	4	5	5	5	5	5	5	5	5	5	5	5	5	5	5	5	5	Working for payment or profit	Below $20,000	Below $20,000	Masters Degree	2-year College Degree	Less than High School	White/Caucasian	<br /> 2	28	Female	2.2	4.88889	5	5
PCOMP 6.27	2953	5	5	4	3	4	6	6	5	5	2	3	1	2	2	1	2	2	1	1	2	1	2	1	2	1	1	1	2	1	1	2	2	3	2	Working for payment or profit	$30,000 - $39,999	$90,000 or more	High School / GED	High School / GED	High School / GED	White/Caucasian	Very liberal <br /> 1	31	Male	4.2	1.66667	1.5	1.63636
PCOMP 6.27	8290	3	3	3	3	3	5	6	6	6	3	3	3	2	2	1	1	1	1	1	2	2	2	2	1	1	1	1	1	1	1	1	1	1	1	Working for payment or profit	$60,000 - $69,999	$70,000 - $79,999	2-year College Degree	4-year College Degree	Some College	Black/African American	Very conservative<br /> 7	43	Female	3	1.77778	2	1
PCOMP 1.73	#NULL!	4	2	2	2	2	5	5	5	5	3	3	3	3	2	3	3	3	2	2	2	2	1	1	2	2	4	4	3	1	1	1	1	2	2	Retired from employment	Below $20,000	$60,000 - $69,999	Some College	Masters Degree	Some College	White/Caucasian	<br /> 4	68	Female	2.4	2.77778	1.5	2.09091
PCOMP 1.73	7060	4	4	4	4	4	3	3	3	3	4	4	4	4	2	5	5	5	4	2	5	5	5	5	5	5	5	5	2	2	4	3	3	4	4	Working for payment or profit	$20,000 - $29,999	$30,000 - $39,999	4-year College Degree	Less than High School	High School / GED	White/Caucasian	<br /> 2	53	Female	4	4.11111	5	3.81818
PCOMP 6.27	14463	5	6	7	7	6	5	6	6	6	7	6	5	6	2	6	7	5	6	6	6	7	6	5	7	6	5	6	7	6	5	6	6	5	6	Working for payment or profit	$50,000 - $59,999	$90,000 or more	Masters Degree	4-year College Degree	Some College	White/Caucasian	Very conservative<br /> 7	27	Male	6.2	6	6	5.90909
PCOMP 6.27	-1014	6	5	6	7	6	5	6	7	6	5	6	7	6	2	6	5	7	6	5	5	6	6	7	5	6	7	6	5	5	5	6	7	6	5	Working for payment or profit	$30,000 - $39,999	$40,000 - $49,999	Masters Degree	2-year College Degree	4-year College Degree	White/Caucasian	<br /> 6	27	Female	6	5.88889	6	5.72727
PCOMP 6.27	16012	1	1	1	1	1	6	6	6	6	4	4	4	4	2	4	4	4	4	4	1	1	1	1	1	1	1	1	1	1	1	1	1	1	1	Working for payment or profit	$30,000 - $39,999	$70,000 - $79,999	4-year College Degree	Doctoral Degree	4-year College Degree	White/Caucasian	<br /> 2	45	Male	1	4	1	1
PCOMP 1.73	-15415	1	1	1	1	1	5	5	5	5	4	4	3	3	2	3	4	3	3	2	3	3	3	3	2	2	2	2	2	2	2	2	2	2	2	Working for payment or profit	$70,000 - $79,999	$70,000 - $79,999	Masters Degree	High School / GED	High School / GED	White/Caucasian	<br /> 2	51	Male	1	3.22222	3	2
PCOMP 1.73	27319	1	1	1	1	1	5	5	5	5	6	6	6	6	2	6	6	6	6	6	2	2	2	2	3	3	3	3	3	3	3	3	3	3	3	Student or pupil	Below $20,000	$50,000 - $59,999	Some College	Masters Degree	Masters Degree	Asian	<br /> 2	20	Female	1	6	2	3
PCOMP 1.73	13137	6	6	6	6	6	6	6	6	6	6	6	6	6	2	6	6	6	6	6	6	6	6	6	6	6	6	6	6	6	6	6	6	6	6	Working for payment or profit	$50,000 - $59,999	$60,000 - $69,999	4-year College Degree	Some College	Some College	White/Caucasian	<br /> 6	30	Male	6	6	6	6
PCOMP 1.73	16177	1	1	1	1	2	6	4	5	4	3	3	4	3	2	4	5	3	2	1	6	6	6	3	5	2	3	5	2	1	2	2	5	5	3	Looking for first regular job	Below $20,000	$50,000 - $59,999	4-year College Degree	Masters Degree	Doctoral Degree	White/Caucasian	<br /> 3	22	Male	1.2	3.11111	5.25	3.18182
PCOMP 1.73	13983	4	4	4	4	4	5	3	4	4	6	5	5	5	2	4	5	4	2	2	6	6	6	6	6	6	2	3	2	3	5	1	2	4	5	Working for payment or profit	$30,000 - $39,999	$30,000 - $39,999	2-year College Degree	High School / GED	High School / GED	Black/African American	<br /> 4	40	Female	4	4.22222	6	3.54546
PCOMP 6.27	#NULL!	3	6	2	6	7	5	3	4	4	4	4	3	5	2	6	5	4	4	3	7	7	6	5	5	5	6	5	6	4	5	3	7	7	7	Working for payment or profit	$20,000 - $29,999	$40,000 - $49,999	4-year College Degree	Masters Degree	High School / GED	White/Caucasian	<br /> 5	32	Male	4.8	4.22222	6.25	5.45455
PCOMP 6.27	-1380	6	6	6	5	6	4	2	3	2	4	4	4	4	2	5	6	6	2	2	5	5	5	4	4	4	5	6	5	4	4	3	3	5	5	Unable to work due to permanent sickness or disability	$20,000 - $29,999	$20,000 - $29,999	Some College	Some College	Masters Degree	White/Caucasian	<br /> 3	46	Female	5.8	4.11111	4.75	4.36364
PCOMP 1.73	4012	4	1	2	2	4	7	7	7	7	4	4	4	4	2	3	5	3	3	3	1	1	1	1	2	2	3	3	4	3	3	4	4	3	4	Working for payment or profit	Below $20,000	Below $20,000	2-year College Degree	2-year College Degree	2-year College Degree	White/Caucasian	<br /> 3	25	Male	2.6	3.66667	1	3.18182
PCOMP 1.73	7577	2	3	2	2	3	4	3	5	3	5	5	5	2	3	3	5	2	3	5	3	4	4	4	2	3	3	2	3	3	5	4	3	4	3	Working for payment or profit	$70,000 - $79,999	$90,000 or more	4-year College Degree	High School / GED	2-year College Degree	White/Caucasian	<br /> 3	26	Male	2.4	3.88889	3.75	3.18182
PCOMP 1.73	25553	7	7	7	7	7	7	7	7	7	4	4	4	4	2	4	4	4	4	4	5	5	5	4	2	2	2	2	2	2	2	2	2	2	2	Working for payment or profit	$30,000 - $39,999	$30,000 - $39,999	2-year College Degree	High School / GED	High School / GED	White/Caucasian	<br /> 4	45	Female	7	4	4.75	2
PCOMP 6.27	-11802	3	5	3	4	5	4	3	3	3	5	5	5	6	2	5	5	5	4	4	5	5	5	4	4	4	5	4	4	4	4	4	4	5	5	Student or pupil	$30,000 - $39,999	$70,000 - $79,999	4-year College Degree	Some College	4-year College Degree	Hispanic	Very liberal <br /> 1	21	Male	4	4.88889	4.75	4.27273
PCOMP 1.73	29172	1	1	1	1	1	4	4	4	4	4	4	1	1	2	4	4	4	2	3	1	1	1	1	1	1	1	1	1	1	1	1	1	1	1	Working for payment or profit	Below $20,000	$40,000 - $49,999	High School / GED	2-year College Degree	High School / GED	White/Caucasian	<br /> 4	34	Male	1	3	1	1
PCOMP 6.27	4630	5	3	4	5	3	6	5	5	4	3	2	4	5	2	3	6	4	3	2	2	3	2	1	2	2	1	3	3	2	2	1	3	2	3	Working for payment or profit	$20,000 - $29,999	$20,000 - $29,999	4-year College Degree	Less than High School	Less than High School	White/Caucasian	Very liberal <br /> 1	28	Male	4	3.55556	2	2.18182
PCOMP 6.27	9977	3	2	2	2	1	6	4	4	5	4	6	5	1	2	4	4	6	3	4	4	4	4	6	3	3	1	4	2	3	7	4	3	2	3	Looking after home/family	$20,000 - $29,999	$30,000 - $39,999	Some College	Some College	2-year College Degree	White/Caucasian	Very liberal <br /> 1	28	Male	2	4.11111	4.5	3.18182
PCOMP 1.73	#NULL!	2	2	2	2	3	5	5	5	5	3	3	3	3	2	3	3	3	2	2	2	2	2	2	2	2	2	2	2	1	1	1	1	2	2	Student or pupil	$20,000 - $29,999	$40,000 - $49,999	Some College	4-year College Degree	4-year College Degree	White/Caucasian	Very liberal <br /> 1	25	Female	2.2	2.77778	2	1.63636
PCOMP 1.73	7429	6	1	6	1	4	6	6	6	6	1	1	1	1	2	1	1	1	1	1	1	1	1	1	2	2	2	2	2	2	1	1	1	1	1	Working for payment or profit	$40,000 - $49,999	$80,000 - $89,999	Some College	Some College	High School / GED	White/Caucasian	<br /> 3	28	Male	3.6	1	1	1.54546
PCOMP 1.73	-15771	1	1	1	1	3	6	6	6	6	3	3	2	2	2	2	2	2	2	2	1	1	1	1	1	1	1	1	1	1	1	1	1	1	1	Working for payment or profit	Below $20,000	$20,000 - $29,999	Some College	4-year College Degree	High School / GED	White/Caucasian	<br /> 6	58	Female	1.4	2.22222	1	1
PCOMP 1.73	14021	1	1	1	1	1	5	5	2	5	6	4	4	3	2	5	4	5	5	4	1	1	1	1	2	3	3	3	3	3	2	5	3	4	5	Unable to work due to permanent sickness or disability	Below $20,000	$40,000 - $49,999	Some College	4-year College Degree	Some College	White/Caucasian	Very liberal <br /> 1	25	Male	1	4.44444	1	3.27273
PCOMP 1.73	14152	1	1	1	1	2	6	6	6	4	4	3	1	1	2	1	1	3	1	1	1	1	1	1	2	2	2	2	2	2	1	1	1	1	1	Working for payment or profit	Below $20,000	Below $20,000	2-year College Degree	High School / GED	2-year College Degree	Other	<br /> 4	37	Female	1.2	1.77778	1	1.54546
[truncated: 7 more columns]
