# Supplementary material for: The effect of perceived interracial competition on psychological outcomes
Source: PLoS One. 2021 Jan 29;16(1):e0245671. doi: 10.1371/journal.pone.0245671 (PMC7845962; doi:10.1371/journal.pone.0245671)
Supplement: S2 Data — (SPS) [file pone.0245671.s005.sps]

*Filter attention checks.
DATASET ACTIVATE DataSet1.
USE ALL.
COMPUTE filter_$=(AttentionCheck = 2).
VARIABLE LABELS filter_$ 'AttentionCheck = 2 (FILTER)'.
VALUE LABELS filter_$ 0 'Not Selected' 1 'Selected'.
FORMATS filter_$ (f1.0).
FILTER BY filter_$.
EXECUTE.

Compute Race = 0.
If Whatisyourrace = "Black/African American" Race = 1.
If Whatisyourrace = "White/Caucasian" Race = 1.
EXECUTE.

DATASET ACTIVATE DataSet1.
USE ALL.
COMPUTE filter_$=(AttentionCheck = 2 & Race = 1).
VALUE LABELS filter_$ 0 'Not Selected' 1 'Selected'.
FORMATS filter_$ (f1.0).
FILTER BY filter_$.
EXECUTE.

*Filter non-White/Black and attention checks.
DATASET ACTIVATE DataSet1.
FREQUENCIES VARIABLES=Whatisyourrace Whatisyoursex
  /ORDER=ANALYSIS.

DESCRIPTIVES VARIABLES=Whatisyourage RGAP2016
  /STATISTICS=MEAN STDDEV MIN MAX.

*Reliabilties (Alphas).
*For COMP.
RELIABILITY
  /VARIABLES=COMP1 COMP2 COMP3 COMP4 COMP5
  /SCALE('ALL VARIABLES') ALL
  /MODEL=ALPHA
  /STATISTICS=DESCRIPTIVE SCALE CORR
  /SUMMARY=TOTAL
  /ICC=MODEL(MIXED) TYPE(CONSISTENCY) CIN=95 TESTVAL=0.

*For DISCRIM.
RELIABILITY
  /VARIABLES=DISCRIM1 DISCRIM2 DISCRIM3 DISCRIM4 DISCRIM5 DISCRIM6 DISCRIM7 DISCRIM8 DISCRIM9
  /SCALE('ALL VARIABLES') ALL
  /MODEL=ALPHA
  /STATISTICS=DESCRIPTIVE SCALE CORR
  /SUMMARY=TOTAL
  /ICC=MODEL(MIXED) TYPE(CONSISTENCY) CIN=95 TESTVAL=0.

*For AVOID.
RELIABILITY
  /VARIABLES=AVOID1 AVOID2 AVOID3 AVOID4 AVOID5 AVOID6 AVOID7 AVOID8 AVOID9 AVOID10 AVOID11
  /SCALE('ALL VARIABLES') ALL
  /MODEL=ALPHA
  /STATISTICS=DESCRIPTIVE SCALE CORR
  /SUMMARY=TOTAL
  /ICC=MODEL(MIXED) TYPE(CONSISTENCY) CIN=95 TESTVAL=0.

*For ANX.
RELIABILITY
  /VARIABLES=ANX1 ANX2 ANX3 ANX4
  /SCALE('ALL VARIABLES') ALL
  /MODEL=ALPHA
  /STATISTICS=DESCRIPTIVE SCALE CORR
  /SUMMARY=TOTAL
  /ICC=MODEL(MIXED) TYPE(CONSISTENCY) CIN=95 TESTVAL=0.

*For Trust.
RELIABILITY
  /VARIABLES=TRUST1 TRUST2 TRUST3 TRUST4
  /SCALE('ALL VARIABLES') ALL
  /MODEL=ALPHA
  /STATISTICS=DESCRIPTIVE SCALE CORR
  /SUMMARY=TOTAL
  /ICC=MODEL(MIXED) TYPE(CONSISTENCY) CIN=95 TESTVAL=0.

Compute COMP_Condition = 1.
If Condition = "PCOMP 1.73" COMP_Condition = -1.
EXE.

*Compute means for main variables.
Compute COMP = MEAN(COMP1, COMP2, COMP3, COMP4, COMP5).
Compute DISCRIM = MEAN(DISCRIM1, DISCRIM2, DISCRIM3, DISCRIM4, DISCRIM5, DISCRIM6, DISCRIM7, DISCRIM8, DISCRIM9).
Compute ANX = MEAN(ANX1, ANX2, ANX3, ANX4).
Compute AVOID = MEAN(AVOID1, AVOID2, AVOID3, AVOID4, AVOID5, AVOID6, AVOID7, AVOID8, AVOID9, AVOID10, AVOID11).
Compute MISTRUST = MEAN(8-TRUST1, 8-TRUST2, 8-TRUST3, 8-TRUST4).
EXECUTE.


*General Descriptives.
DESCRIPTIVES VARIABLES=COMP DISCRIM AVOID ANX MISTRUST RGAP2016
  /STATISTICS=MEAN STDDEV MIN MAX.

*General Correlation.
CORRELATIONS
  /VARIABLES= COMP DISCRIM AVOID ANX MISTRUST
  /PRINT=TWOTAIL NOSIG
  /MISSING=PAIRWISE.

*T-Test Condition as IV, outcomes as DV.
DATASET ACTIVATE DataSet1.
T-TEST GROUPS=COMP_Condition(1 -1)
  /MISSING=ANALYSIS
  /VARIABLES= COMP DISCRIM AVOID ANX MISTRUST
  /CRITERIA=CI(.95).

*To test RGAP Moderation.
USE ALL.
COMPUTE filter_$=(AttentionCheck = 2  & ~SYSMIS(RGAP2016)).
VARIABLE LABELS filter_$ 'AttentionCheck = 2  & ~SYSMIS(RGAP2016) (FILTER)'.
VALUE LABELS filter_$ 0 'Not Selected' 1 'Selected'.
FORMATS filter_$ (f1.0).
FILTER BY filter_$.
EXECUTE.

DATASET ACTIVATE DataSet1.
DESCRIPTIVES VARIABLES=RGAP2016 COMP DISCRIM ANX AVOID MISTRUST COMP_Condition 
  /SAVE
  /STATISTICS=MEAN STDDEV MIN MAX.

Compute RGAP_Condition = ZRGAP2016*ZCOMP_Condition.
EXECUTE.

DATASET ACTIVATE DataSet1.
DESCRIPTIVES VARIABLES=RGAP_Condition
  /SAVE
  /STATISTICS=MEAN STDDEV MIN MAX.

REGRESSION
  /MISSING PAIRWISE
  /STATISTICS COEFF OUTS CI(95) R ANOVA CHANGE ZPP
  /CRITERIA=PIN(.05) POUT(.10)
  /NOORIGIN 
  /DEPENDENT ZCOMP ZDISCRIM ZAVOID ZANX ZMISTRUST
  /METHOD=ENTER ZCOMP_Condition ZRGAP2016
  /METHOD=ENTER ZRGAP_Condition.
