# Supplementary material for: The effect of perceived interracial competition on psychological outcomes
Source: PLoS One. 2021 Jan 29;16(1):e0245671. doi: 10.1371/journal.pone.0245671 (PMC7845962; doi:10.1371/journal.pone.0245671)
Supplement: S3 Data — (SPS) [file pone.0245671.s006.sps]

*Create Filter for wrong race and attention check.

DATASET ACTIVATE DataSet1.
USE ALL.
COMPUTE filter_$=(Race < 2 & AttentionCheck = 2).
VARIABLE LABELS filter_$ '1 & Race < 2 & AttentionCheck = 2 (FILTER)'.
VALUE LABELS filter_$ 0 'Not Selected' 1 'Selected'.
FORMATS filter_$ (f1.0).
FILTER BY filter_$.
EXECUTE.

*Filter non-White/Black and attention checks.
DATASET ACTIVATE DataSet1.
FREQUENCIES VARIABLES=Whatisyourrace Whatisyoursex
  /ORDER=ANALYSIS.

DESCRIPTIVES VARIABLES=Whatisyourage RGAP
  /STATISTICS=MEAN STDDEV MIN MAX.


*Compute Reliabilties MAIN VARIABLES.
*Perceived Racial Competition.
RELIABILITY
  /VARIABLES=COMP1 COMP2 COMP3 COMP4 COMP5
  /SCALE('ALL VARIABLES') ALL
  /MODEL=ALPHA
  /STATISTICS=DESCRIPTIVE SCALE CORR
  /SUMMARY=TOTAL
  /ICC=MODEL(MIXED) TYPE(CONSISTENCY) CIN=95 TESTVAL=0.

*Perceived Discrimination.
RELIABILITY
  /VARIABLES=DISCRIM1 DISCRIM2 DISCRIM3 DISCRIM4 DISCRIM5 DISCRIM6 DISCRIM7 DISCRIM8 DISCRIM9
  /SCALE('ALL VARIABLES') ALL
  /MODEL=ALPHA
  /STATISTICS=DESCRIPTIVE SCALE CORR
  /SUMMARY=TOTAL
  /ICC=MODEL(MIXED) TYPE(CONSISTENCY) CIN=95 TESTVAL=0.


*Perceived Avoidance.
RELIABILITY
  /VARIABLES=AVOID1 AVOID2 AVOID3 AVOID4 AVOID5 AVOID6 AVOID7 AVOID8 AVOID9 AVOID10 AVOID11
  /SCALE('ALL VARIABLES') ALL
  /MODEL=ALPHA
  /STATISTICS=DESCRIPTIVE SCALE CORR
  /SUMMARY=TOTAL
  /ICC=MODEL(MIXED) TYPE(CONSISTENCY) CIN=95 TESTVAL=0.


*Perceived Anxiety.
RELIABILITY
  /VARIABLES=ANX1 ANX2 ANX3 ANX4
  /SCALE('ALL VARIABLES') ALL
  /MODEL=ALPHA
  /STATISTICS=DESCRIPTIVE SCALE CORR
  /SUMMARY=TOTAL
  /ICC=MODEL(MIXED) TYPE(CONSISTENCY) CIN=95 TESTVAL=0.

*Perceived Trust.
RELIABILITY
  /VARIABLES=TRUST1 TRUST2 TRUST3 TRUST4
  /SCALE('ALL VARIABLES') ALL
  /MODEL=ALPHA
  /STATISTICS=DESCRIPTIVE SCALE CORR
  /SUMMARY=TOTAL
  /ICC=MODEL(MIXED) TYPE(CONSISTENCY) CIN=95 TESTVAL=0.

*Compute Reliabilties MODERATOR VARIABLES.
*Economic System Justification.

*ReserveScore.
Compute ESJ2R = 10-ESJ2_R.
Compute ESJ4R = 10-ESJ4_R.
Compute ESJ6R = 10-ESJ6_R.
Compute ESJ10R = 10-ESJ10_R.
Compute ESJ13R = 10-ESJ13_R.
Compute ESJ15R = 10-ESJ15_R.
Compute ESJ17R = 10-ESJ17_R.
EXECUTE.

RELIABILITY
  /VARIABLES=ESJ1 ESJ2R ESJ3 ESJ4R ESJ5 ESJ6R ESJ7 ESJ8 ESJ9 ESJ10R ESJ11 ESJ12 ESJ13R ESJ14 ESJ15R ESJ16 ESJ17R
  /SCALE('ALL VARIABLES') ALL
  /MODEL=ALPHA
  /STATISTICS=DESCRIPTIVE SCALE CORR
  /SUMMARY=TOTAL
  /ICC=MODEL(MIXED) TYPE(CONSISTENCY) CIN=95 TESTVAL=0.

*Social Dominance Orientation.
Compute SDO_CTD1R = 8-SDO_CTD1.
Compute SDO_CTD2R = 8-SDO_CTD2.
Compute SDO_CTA1R = 8-SDO_CTA1.
Compute SDO_CTA2R = 8-SDO_CTA2.
EXECUTE.

RELIABILITY
  /VARIABLES=SDO_PTD1 SDO_PTD2 SDO_CTD1R SDO_CTD2R SDO_PTA1 SDO_PTA2 SDO_CTA1R SDO_CTA2R
  /SCALE('ALL VARIABLES') ALL
  /MODEL=ALPHA
  /STATISTICS=DESCRIPTIVE SCALE CORR
  /SUMMARY=TOTAL
  /ICC=MODEL(MIXED) TYPE(CONSISTENCY) CIN=95 TESTVAL=0.

*Support for Economic Inequality.
Compute SEIS2R = 8-SEIS2_R.
Compute SEIS3R = 8-SEIS3_R.
Compute SEIS5R = 8-SEIS5_R.
EXECUTE.

RELIABILITY
  /VARIABLES=SEIS1 SEIS2R SEIS3R SEIS4 SEIS5R
  /SCALE('ALL VARIABLES') ALL
  /MODEL=ALPHA
  /STATISTICS=DESCRIPTIVE SCALE CORR
  /SUMMARY=TOTAL
  /ICC=MODEL(MIXED) TYPE(CONSISTENCY) CIN=95 TESTVAL=0.


RELIABILITY
  /VARIABLES=INGROUP1 INGROUP2 INGROUP3 INGROUP4
  /SCALE('ALL VARIABLES') ALL
  /MODEL=ALPHA
  /STATISTICS=DESCRIPTIVE SCALE CORR
  /SUMMARY=TOTAL
  /ICC=MODEL(MIXED) TYPE(CONSISTENCY) CIN=95 TESTVAL=0.

RELIABILITY
  /VARIABLES=TRAITCOMP1 TRAITCOMP2 TRAITCOMP3 TRAITCOMP4
  /SCALE('ALL VARIABLES') ALL
  /MODEL=ALPHA
  /STATISTICS=DESCRIPTIVE SCALE CORR
  /SUMMARY=TOTAL
  /ICC=MODEL(MIXED) TYPE(CONSISTENCY) CIN=95 TESTVAL=0.


*Main variables.
Compute COMP = MEAN(COMP1, COMP2, COMP3, COMP4, COMP5).
Compute DISCRIM = MEAN(DISCRIM1, DISCRIM2, DISCRIM3, DISCRIM4, DISCRIM5, DISCRIM6, DISCRIM7, DISCRIM8, DISCRIM9).
Compute ANX = MEAN(ANX1, ANX2, ANX3, ANX4).
Compute AVOID = MEAN(AVOID1, AVOID2, AVOID3, AVOID4, AVOID5, AVOID6, AVOID7, AVOID8, AVOID9, AVOID10, AVOID11).
Compute MISTRUST = MEAN(8-TRUST1, 8-TRUST2, 8-TRUST3, 8-TRUST4).
EXECUTE.

*Compute Moderators.
Compute ESJ = MEAN(ESJ1, ESJ2R, ESJ3, ESJ4R, ESJ5, ESJ6R, ESJ7, ESJ8, ESJ9, ESJ10R, ESJ11, ESJ12, ESJ13R, ESJ14, ESJ15R, ESJ16, ESJ17R).
Compute SDO = MEAN(SDO_PTD1, SDO_PTD2, SDO_CTD1R, SDO_CTD2R, SDO_PTA1, SDO_PTA2, SDO_CTA1R, SDO_CTA2R).
Compute SEIS = MEAN(SEIS1, SEIS2R, SEIS3R, SEIS4, SEIS5R).
Compute INGROUP = MEAN(INGROUP1, INGROUP2, INGROUP3, INGROUP4).
Compute TRAITCOMP = MEAN(TRAITCOMP1, TRAITCOMP2, TRAITCOMP3, TRAITCOMP4, TRAITCOMP5).
EXECUTE.

*Descriptives for Main variables and Moderators.
DATASET ACTIVATE DataSet1.
DESCRIPTIVES VARIABLES=COMP DISCRIM AVOID ANX MISTRUST ESJ SDO SEIS INGROUP TRAITCOMP RGAP
  /STATISTICS=MEAN STDDEV MIN MAX.

*Basic correlation of main variables and moderators.
CORRELATIONS
  /VARIABLES= RGAP COMP DISCRIM AVOID ANX MISTRUST ESJ SDO SEIS INGROUP TRAITCOMP
  /PRINT=TWOTAIL NOSIG
  /MISSING=PAIRWISE.

*Basic Main Effect Tests.
UNIANOVA COMP BY Condition Race
  /METHOD=SSTYPE(3)
  /INTERCEPT=INCLUDE
  /PRINT=ETASQ DESCRIPTIVE
  /CRITERIA=ALPHA(.05)
  /DESIGN=Condition Race Condition*Race.

**Marginal Interaction Effect Simple Slopes**.
Compute Condition_Race = Condition*Race.
EXECUTE.

REGRESSION
  /DESCRIPTIVES MEAN STDDEV CORR SIG N
  /MISSING LISTWISE
  /STATISTICS COEFF OUTS CI(95) R ANOVA CHANGE ZPP
  /CRITERIA=PIN(.05) POUT(.10)
  /NOORIGIN 
  /DEPENDENT COMP
  /METHOD=ENTER Condition Race
  /METHOD=ENTER Condition_Race.

Compute RaceSwap = 0.
If Race = 0 RaceSwap = 1.
Compute Condition_RaceSwap = Condition*RaceSwap.
EXECUTE.

REGRESSION
  /DESCRIPTIVES MEAN STDDEV CORR SIG N
  /MISSING LISTWISE
  /STATISTICS COEFF OUTS CI(95) R ANOVA CHANGE ZPP
  /CRITERIA=PIN(.05) POUT(.10)
  /NOORIGIN 
  /DEPENDENT COMP
  /METHOD=ENTER Condition RaceSwap
  /METHOD=ENTER Condition_RaceSwap.

*Split File by Race - T-test*

*Basic Manipulation Check
DATASET ACTIVATE DataSet1.
T-TEST GROUPS=Condition(1 -1)
  /MISSING=ANALYSIS
  /VARIABLES=COMP
  /CRITERIA=CI(.95).

UNIANOVA DISCRIM BY Condition Race
  /METHOD=SSTYPE(3)
  /INTERCEPT=INCLUDE
  /PRINT=ETASQ DESCRIPTIVE
  /CRITERIA=ALPHA(.05)
  /DESIGN=Condition Race Condition*Race.

UNIANOVA AVOID BY Condition Race
  /METHOD=SSTYPE(3)
  /INTERCEPT=INCLUDE
  /PRINT=ETASQ DESCRIPTIVE
  /CRITERIA=ALPHA(.05)
  /DESIGN=Condition Race Condition*Race.

UNIANOVA ANX BY Condition Race
  /METHOD=SSTYPE(3)
  /INTERCEPT=INCLUDE
  /PRINT=ETASQ DESCRIPTIVE
  /CRITERIA=ALPHA(.05)
  /DESIGN=Condition Race Condition*Race.

UNIANOVA MISTRUST BY Condition Race
  /METHOD=SSTYPE(3)
  /INTERCEPT=INCLUDE
  /PRINT=ETASQ DESCRIPTIVE
  /CRITERIA=ALPHA(.05)
  /DESIGN=Condition Race Condition*Race.

*Moderation tests. First, standardize.
DESCRIPTIVES VARIABLES= Condition Race COMP DISCRIM ANX AVOID MISTRUST SDO SEIS INGROUP TRAITCOMP ESJ
  /SAVE
  /STATISTICS=MEAN STDDEV MIN MAX.

*Basic 2-way interactions with condition and moderator and with race and moderator.
Compute Condition_ESJ = ZCondition*ZESJ.
Compute Condition_SDO = ZCondition*ZSDO.
Compute Condition_SEIS = ZCondition*ZSEIS.
Compute Condition_INGROUP = ZCondition*ZINGROUP.
Compute Condition_TRAITCOMP = ZCondition*ZTRAITCOMP.
Compute Race_ESJ = ZRace*ZESJ.
Compute Race_SDO = ZRace*ZSDO.
Compute Race_SEIS = ZRace*ZSEIS.
Compute Race_INGROUP = ZRace*ZINGROUP.
Compute Race_TRAITCOMP = ZRace*ZTRAITCOMP.
EXE.

*Standardize condition interaction terms.
DESCRIPTIVES VARIABLES=Condition_ESJ Condition_SDO Condition_SEIS Condition_INGROUP Condition_TRAITCOMP
  /SAVE
  /STATISTICS=MEAN STDDEV MIN MAX.

*Standardize race interaction terms.
DESCRIPTIVES VARIABLES=Race_ESJ Race_SDO Race_SEIS Race_INGROUP Race_TRAITCOMP
  /SAVE
  /STATISTICS=MEAN STDDEV MIN MAX.

*Race and Condition by Economic System Justification.
REGRESSION
  /DESCRIPTIVES MEAN STDDEV CORR SIG N
  /MISSING LISTWISE
  /STATISTICS COEFF OUTS CI(95) R ANOVA CHANGE ZPP
  /CRITERIA=PIN(.05) POUT(.10)
  /NOORIGIN 
  /DEPENDENT ZCOMP ZDISCRIM ZAVOID ZANX ZMISTRUST
  /METHOD=ENTER ZCondition ZRace ZESJ
  /METHOD=ENTER ZCondition_ESJ ZRace_ESJ.

***Simple Slopes for ESJ.

*Simple Slopes.
Compute LowESJ = ZESJ+1.
Compute HighESJ = ZESJ-1.
EXECUTE.

Compute Condition_LowESJ = ZCondition*LowESJ.
Compute Condition_HighESJ = ZCondition*HighESJ.
Compute Race_LowESJ = ZRace*LowESJ.
Compute Race_HighESJ = ZRace*HighESJ.
EXE.

*Restandardize Simple Slope Interaction Terms.
DESCRIPTIVES VARIABLES=Condition_LowESJ Condition_HighESJ Race_LowESJ Race_HighESJ
  /SAVE
  /STATISTICS=MEAN STDDEV MIN MAX.

*Low ESJ Condition effect.
REGRESSION
  /DESCRIPTIVES MEAN STDDEV CORR SIG N
  /MISSING LISTWISE
  /STATISTICS COEFF OUTS CI(95) R ANOVA CHANGE ZPP
  /CRITERIA=PIN(.05) POUT(.10)
  /NOORIGIN 
  /DEPENDENT ZCOMP ZDISCRIM
  /METHOD=ENTER ZCondition ZRace LowESJ
  /METHOD=ENTER ZCondition_LowESJ ZRace_ESJ.

*High ESJ Condition effect.
REGRESSION
  /DESCRIPTIVES MEAN STDDEV CORR SIG N
  /MISSING LISTWISE
  /STATISTICS COEFF OUTS CI(95) R ANOVA CHANGE ZPP
  /CRITERIA=PIN(.05) POUT(.10)
  /NOORIGIN 
  /DEPENDENT ZCOMP ZDISCRIM
  /METHOD=ENTER ZCondition ZRace HighESJ
  /METHOD=ENTER ZCondition_HighESJ ZRace_ESJ.

*Low ESJ Race effect.
REGRESSION
  /DESCRIPTIVES MEAN STDDEV CORR SIG N
  /MISSING LISTWISE
  /STATISTICS COEFF OUTS CI(95) R ANOVA CHANGE ZPP
  /CRITERIA=PIN(.05) POUT(.10)
  /NOORIGIN 
  /DEPENDENT ZMISTRUST
  /METHOD=ENTER ZCondition ZRace LowESJ
  /METHOD=ENTER ZCondition_ESJ ZRace_LowESJ.

*High ESJ Race effect.
REGRESSION
  /DESCRIPTIVES MEAN STDDEV CORR SIG N
  /MISSING LISTWISE
  /STATISTICS COEFF OUTS CI(95) R ANOVA CHANGE ZPP
  /CRITERIA=PIN(.05) POUT(.10)
  /NOORIGIN 
  /DEPENDENT ZMISTRUST
  /METHOD=ENTER ZCondition ZRace HighESJ
  /METHOD=ENTER ZCondition_ESJ ZRace_HighESJ.

*Race and Condition by SDO.
REGRESSION
  /DESCRIPTIVES MEAN STDDEV CORR SIG N
  /MISSING LISTWISE
  /STATISTICS COEFF OUTS CI(95) R ANOVA CHANGE ZPP
  /CRITERIA=PIN(.05) POUT(.10)
  /NOORIGIN 
  /DEPENDENT ZCOMP ZDISCRIM ZAVOID ZANX ZMISTRUST
  /METHOD=ENTER ZCondition ZRace ZSDO
  /METHOD=ENTER ZCondition_SDO ZRace_SDO.

***Simple Slopes for SDO.

*Simple Slopes.
Compute LowSDO = ZSDO+1.
Compute HighSDO = ZSDO-1.
EXECUTE.

Compute Condition_LowSDO = ZCondition*LowSDO.
Compute Condition_HighSDO = ZCondition*HighSDO.
Compute Race_LowSDO = ZRace*LowSDO.
Compute Race_HighSDO = ZRace*HighSDO.
EXE.

*Restandardize Simple Slope Interaction Terms.
DESCRIPTIVES VARIABLES=Condition_LowSDO Condition_HighSDO Race_LowSDO Race_HighSDO
  /SAVE
  /STATISTICS=MEAN STDDEV MIN MAX.

*Low SDO Condition effect.
REGRESSION
  /DESCRIPTIVES MEAN STDDEV CORR SIG N
  /MISSING LISTWISE
  /STATISTICS COEFF OUTS CI(95) R ANOVA CHANGE ZPP
  /CRITERIA=PIN(.05) POUT(.10)
  /NOORIGIN 
  /DEPENDENT ZCOMP ZDISCRIM ZMISTRUST ZAVOID
  /METHOD=ENTER ZCondition ZRace LowSDO
  /METHOD=ENTER ZCondition_LowSDO ZRace_SDO.

*High SDO Condition effect.
REGRESSION
  /DESCRIPTIVES MEAN STDDEV CORR SIG N
  /MISSING LISTWISE
  /STATISTICS COEFF OUTS CI(95) R ANOVA CHANGE ZPP
  /CRITERIA=PIN(.05) POUT(.10)
  /NOORIGIN 
  /DEPENDENT ZCOMP ZDISCRIM ZMISTRUST ZAVOID
  /METHOD=ENTER ZCondition ZRace HighSDO
  /METHOD=ENTER ZCondition_HighSDO ZRace_SDO.

*Low SDO Race effect.
REGRESSION
  /DESCRIPTIVES MEAN STDDEV CORR SIG N
  /MISSING LISTWISE
  /STATISTICS COEFF OUTS CI(95) R ANOVA CHANGE ZPP
  /CRITERIA=PIN(.05) POUT(.10)
  /NOORIGIN 
  /DEPENDENT ZMISTRUST
  /METHOD=ENTER ZCondition ZRace LowSDO
  /METHOD=ENTER ZCondition_SDO ZRace_LowSDO.

*High SDO Race effect.
REGRESSION
  /DESCRIPTIVES MEAN STDDEV CORR SIG N
  /MISSING LISTWISE
  /STATISTICS COEFF OUTS CI(95) R ANOVA CHANGE ZPP
  /CRITERIA=PIN(.05) POUT(.10)
  /NOORIGIN 
  /DEPENDENT ZMISTRUST
  /METHOD=ENTER ZCondition ZRace HighSDO
  /METHOD=ENTER ZCondition_SDO ZRace_HighSDO.

*Race and Condition by SEIS.
REGRESSION
  /DESCRIPTIVES MEAN STDDEV CORR SIG N
  /MISSING LISTWISE
  /STATISTICS COEFF OUTS CI(95) R ANOVA CHANGE ZPP
  /CRITERIA=PIN(.05) POUT(.10)
  /NOORIGIN 
  /DEPENDENT ZCOMP ZDISCRIM ZAVOID ZANX ZMISTRUST
  /METHOD=ENTER ZCondition ZRace ZSEIS
  /METHOD=ENTER ZCondition_SEIS ZRace_SEIS.

***Simple Slopes for SEIS.


*Low SEIS Race effect.
REGRESSION
  /DESCRIPTIVES MEAN STDDEV CORR SIG N
  /MISSING LISTWISE
  /STATISTICS COEFF OUTS CI(95) R ANOVA CHANGE ZPP
  /CRITERIA=PIN(.05) POUT(.10)
  /NOORIGIN 
  /DEPENDENT ZMISTRUST
  /METHOD=ENTER ZCondition ZRace LowSEIS
  /METHOD=ENTER ZCondition_SEIS ZRace_LowSEIS.

*High SEIS Race effect.
REGRESSION
  /DESCRIPTIVES MEAN STDDEV CORR SIG N
  /MISSING LISTWISE
  /STATISTICS COEFF OUTS CI(95) R ANOVA CHANGE ZPP
  /CRITERIA=PIN(.05) POUT(.10)
  /NOORIGIN 
  /DEPENDENT ZMISTRUST
  /METHOD=ENTER ZCondition ZRace HighSEIS
  /METHOD=ENTER ZCondition_SEIS ZRace_HighSEIS.

*Race and Condition by INGROUP.
REGRESSION
  /DESCRIPTIVES MEAN STDDEV CORR SIG N
  /MISSING LISTWISE
  /STATISTICS COEFF OUTS CI(95) R ANOVA CHANGE ZPP
  /CRITERIA=PIN(.05) POUT(.10)
  /NOORIGIN 
  /DEPENDENT ZCOMP ZDISCRIM ZAVOID ZANX ZMISTRUST
  /METHOD=ENTER ZCondition ZRace ZINGROUP
  /METHOD=ENTER ZCondition_INGROUP ZRace_INGROUP.


***Simple Slopes for INGROUP.

*Simple Slopes.
Compute LowINGROUP = ZINGROUP+1.
Compute HighINGROUP = ZINGROUP-1.
EXECUTE.

Compute Condition_LowINGROUP = ZCondition*LowINGROUP.
Compute Condition_HighINGROUP = ZCondition*HighINGROUP.
Compute Race_LowINGROUP = ZRace*LowINGROUP.
Compute Race_HighINGROUP = ZRace*HighINGROUP.
EXE.

*Restandardize Simple Slope Interaction Terms.
DESCRIPTIVES VARIABLES=Condition_LowINGROUP Condition_HighINGROUP Race_LowINGROUP Race_HighINGROUP
  /SAVE
  /STATISTICS=MEAN STDDEV MIN MAX.


*Low INGROUP Race effect.
REGRESSION
  /DESCRIPTIVES MEAN STDDEV CORR SIG N
  /MISSING LISTWISE
  /STATISTICS COEFF OUTS CI(95) R ANOVA CHANGE ZPP
  /CRITERIA=PIN(.05) POUT(.10)
  /NOORIGIN 
  /DEPENDENT ZDISCRIM ZMISTRUST
  /METHOD=ENTER ZCondition ZRace LowINGROUP
  /METHOD=ENTER ZCondition_INGROUP ZRace_LowINGROUP.

*High INGROUP Race effect.
REGRESSION
  /DESCRIPTIVES MEAN STDDEV CORR SIG N
  /MISSING LISTWISE
  /STATISTICS COEFF OUTS CI(95) R ANOVA CHANGE ZPP
  /CRITERIA=PIN(.05) POUT(.10)
  /NOORIGIN 
  /DEPENDENT ZDISCRIM ZMISTRUST
  /METHOD=ENTER ZCondition ZRace HighINGROUP
  /METHOD=ENTER ZCondition_INGROUP ZRace_HighINGROUP.

*Race and Condition by TRAITCOMP.
REGRESSION
  /DESCRIPTIVES MEAN STDDEV CORR SIG N
  /MISSING LISTWISE
  /STATISTICS COEFF OUTS CI(95) R ANOVA CHANGE ZPP
  /CRITERIA=PIN(.05) POUT(.10)
  /NOORIGIN 
  /DEPENDENT ZCOMP ZDISCRIM ZAVOID ZANX ZMISTRUST
  /METHOD=ENTER ZCondition ZRace ZTRAITCOMP
  /METHOD=ENTER ZCondition_TRAITCOMP ZRace_TRAITCOMP.

***Simple Slopes for TRAITCOMP.

*Simple Slopes.
Compute LowTRAITCOMP = ZTRAITCOMP+1.
Compute HighTRAITCOMP = ZTRAITCOMP-1.
EXECUTE.

Compute Condition_LowTRAITCOMP = ZCondition*LowTRAITCOMP.
Compute Condition_HighTRAITCOMP = ZCondition*HighTRAITCOMP.
EXE.

*Restandardize Simple Slope Interaction Terms.
DESCRIPTIVES VARIABLES=Condition_LowTRAITCOMP Condition_HighTRAITCOMP
  /SAVE
  /STATISTICS=MEAN STDDEV MIN MAX.

*Low TRAITCOMP Condition effect.
REGRESSION
  /DESCRIPTIVES MEAN STDDEV CORR SIG N
  /MISSING LISTWISE
  /STATISTICS COEFF OUTS CI(95) R ANOVA CHANGE ZPP
  /CRITERIA=PIN(.05) POUT(.10)
  /NOORIGIN 
  /DEPENDENT ZDISCRIM ZMISTRUST ZAVOID
  /METHOD=ENTER ZCondition ZRace LowTRAITCOMP
  /METHOD=ENTER ZCondition_LowTRAITCOMP ZRace_TRAITCOMP.

*High TRAITCOMP Condition effect.
REGRESSION
  /DESCRIPTIVES MEAN STDDEV CORR SIG N
  /MISSING LISTWISE
  /STATISTICS COEFF OUTS CI(95) R ANOVA CHANGE ZPP
  /CRITERIA=PIN(.05) POUT(.10)
  /NOORIGIN 
  /DEPENDENT ZDISCRIM ZMISTRUST ZAVOID
  /METHOD=ENTER ZCondition ZRace HighTRAITCOMP
  /METHOD=ENTER ZCondition_HighTRAITCOMP ZRace_TRAITCOMP.

*Looking at RGAP as moderator.
*First filter.
USE ALL.
COMPUTE filter_$=(Race < 2 & AttentionCheck = 2 & ~SYSMIS(RGAP)).
VARIABLE LABELS filter_$ 'Race < 2 & AttentionCheck = 2 & ~SYSMIS(RGAP) (FILTER)'.
VALUE LABELS filter_$ 0 'Not Selected' 1 'Selected'.
FORMATS filter_$ (f1.0).
FILTER BY filter_$.
EXECUTE.

*Make Variable Copies for Standardization.
Compute Condition2 = Condition.
Compute COMP2 = COMP.
Compute DISCRIM2 = DISCRIM.
Compute ANX2 = ANX.
Compute AVOID2 = AVOID.
Compute MISTRUST2 = MISTRUST.
Compute Race2 = Race.
EXECUTE.

*Moderation tests. First, standardize.
DESCRIPTIVES VARIABLES=Condition2 Race2 COMP2 DISCRIM2 ANX2 AVOID2 MISTRUST2 RGAP
  /SAVE
  /STATISTICS=MEAN STDDEV MIN MAX.

*Compute Interaction Term.
Compute Condition_RGAP = ZCondition2*ZRGAP.
Compute Race_RGAP = ZRace2*ZRGAP.
EXE.

*Restandardize Interaction Term.
DESCRIPTIVES VARIABLES=Condition_RGAP Race_RGAP
  /SAVE
  /STATISTICS=MEAN STDDEV MIN MAX.

*Condition, Race, and RGAP on DVs.
REGRESSION
  /DESCRIPTIVES MEAN STDDEV CORR SIG N
  /MISSING LISTWISE
  /STATISTICS COEFF OUTS CI(95) R ANOVA CHANGE ZPP
  /CRITERIA=PIN(.05) POUT(.10)
  /NOORIGIN 
  /DEPENDENT ZCOMP2 ZDISCRIM2 ZAVOID2 ZANX2 ZMISTRUST2
  /METHOD=ENTER ZCondition2 ZRace2 ZRGAP
  /METHOD=ENTER ZCondition_RGAP ZRace_RGAP.


***Simple Slopes for RGAP.

*Simple Slopes.
Compute LowRGAP = ZRGAP+1.
Compute HighRGAP = ZRGAP-1.
EXECUTE.

Compute Condition_LowRGAP = ZCondition2*LowRGAP.
Compute Condition_HighRGAP = ZCondition2*HighRGAP.
Compute Race_LowRGAP = ZRace2*LowRGAP.
Compute Race_HighRGAP = ZRace2*HighRGAP.
EXE.

*Restandardize Simple Slope Interaction Terms.
DESCRIPTIVES VARIABLES=Condition_LowRGAP Condition_HighRGAP Race_LowRGAP Race_HighRGAP
  /SAVE
  /STATISTICS=MEAN STDDEV MIN MAX.

*Low RGAP Condition effect.
REGRESSION
  /DESCRIPTIVES MEAN STDDEV CORR SIG N
  /MISSING LISTWISE
  /STATISTICS COEFF OUTS CI(95) R ANOVA CHANGE ZPP
  /CRITERIA=PIN(.05) POUT(.10)
  /NOORIGIN 
  /DEPENDENT ZCOMP2 ZDISCRIM2 ZAVOID2 ZANX2
  /METHOD=ENTER ZCondition2 ZRace2 LowRGAP
  /METHOD=ENTER ZCondition_LowRGAP ZRace_RGAP.

*High RGAP Condition effect.
REGRESSION
  /DESCRIPTIVES MEAN STDDEV CORR SIG N
  /MISSING LISTWISE
  /STATISTICS COEFF OUTS CI(95) R ANOVA CHANGE ZPP
  /CRITERIA=PIN(.05) POUT(.10)
  /NOORIGIN 
  /DEPENDENT ZCOMP2 ZDISCRIM2 ZAVOID2 ZANX2 
  /METHOD=ENTER ZCondition2 ZRace2 HighRGAP
  /METHOD=ENTER ZCondition_HighRGAP ZRace_RGAP.

*Low RGAP Race effect.
REGRESSION
  /DESCRIPTIVES MEAN STDDEV CORR SIG N
  /MISSING LISTWISE
  /STATISTICS COEFF OUTS CI(95) R ANOVA CHANGE ZPP
  /CRITERIA=PIN(.05) POUT(.10)
  /NOORIGIN 
  /DEPENDENT ZAVOID2
  /METHOD=ENTER ZCondition2 ZRace2 LowRGAP
  /METHOD=ENTER ZCondition_RGAP ZRace_LowRGAP.

*High RGAP Condition effect.
REGRESSION
  /DESCRIPTIVES MEAN STDDEV CORR SIG N
  /MISSING LISTWISE
  /STATISTICS COEFF OUTS CI(95) R ANOVA CHANGE ZPP
  /CRITERIA=PIN(.05) POUT(.10)
  /NOORIGIN 
  /DEPENDENT ZAVOID2
  /METHOD=ENTER ZCondition2 ZRace2 HighRGAP
  /METHOD=ENTER ZCondition_RGAP ZRace_HighRGAP.
