# Supplementary material for: The effect of perceived interracial competition on psychological outcomes
Source: PLoS One. 2021 Jan 29;16(1):e0245671. doi: 10.1371/journal.pone.0245671 (PMC7845962; doi:10.1371/journal.pone.0245671)
Supplement: S4 Data — (XLSX) [file pone.0245671.s007.xlsx]

## Sheet: Sheet1
ResponseID	RGAP	COMP1	COMP2	COMP3	COMP4	COMP5	TRUST1	TRUST2	TRUST3	TRUST4	AttentionCheck	DISCRIM1	DISCRIM2	DISCRIM3	DISCRIM4	DISCRIM5	DISCRIM6	DISCRIM7	DISCRIM8	DISCRIM9	ANX1	ANX2	ANX3	ANX4	AVOID1	AVOID2	AVOID3	AVOID4	AVOID5	AVOID6	AVOID7	AVOID8	AVOID9	AVOID10	AVOID11	ESJ1	ESJ2_R	ESJ3	ESJ4_R	ESJ5	ESJ6_R	ESJ7	ESJ8	ESJ9	ESJ10_R	ESJ11	ESJ12	ESJ13_R	ESJ14
1	2876	1	1.6	1	1	4	4	4	4	4	2	4	6.33333	7	7	7	7	7	7	7	1	1	1	1	6	2.36364	6	1	6	1	1	1	1	1	1	9	5	5	9	6	9	6	9	9	9	9	9	9	1
2	6242	3	2.6	2	2	4	4	5	5	5	2	1	1	1	1	1	1	1	1	1	1	1	1	1	2	1.09091	1	1	1	1	1	1	1	1	1	6	6	6	7	6	8	4	8	6	5	4	6	5	4
3	40662	7	5.4	6	4	5	5	6	4	6	2	6	5.44444	4	6	6	7	5	6	4	5	5.5	4	7	5	5.36364	4	5	7	6	6	5	4	6	5	7	6	8	7	9	8	7	6	8	7	8	6	8	9
5	6621	6	6.4	6	7	6	6	7	6	7	2	6	6.33333	5	7	7	6	7	5	7	6	6.75	7	7	6	6.27273	6	7	5	7	6	7	5	6	7	7	9	8	9	8	9	8	9	8	9	8	9	9	9
6	5844	2	2	2	2	2	2	2	2	2	2	4	2.88889	3	2	2	4	3	2	2	2	2	2	2	2	2	2	2	2	2	2	2	2	2	2	7	5	4	6	7	7	7	7	5	5	3	3	6	6
8	#NULL!	5	5.8	7	6	5	5	6	7	6	2	5	5.77778	7	6	4	5	6	7	6	5	6	7	6	5	5.90909	7	6	5	6	6	5	6	7	6	7	8	7	8	7	6	7	8	7	7	8	9	8	7
11	-363	2	5.4	6	6	7	4	3	3	3	2	6	5.55556	4	4	6	7	7	6	5	4	4	4	4	4	2.63636	3	3	4	1	2	2	2	2	3	6	4	3	9	4	8	1	9	4	9	5	2	9	2
12	11023	3	2.6	2	3	3	3	2	2	2	2	3	2.66667	3	3	2	3	3	3	2	3	2.75	3	3	3	2.54546	2	2	3	3	3	2	2	3	3	3	1	2	2	1	2	2	1	1	2	3	2	2	2
13	34537	2	1.6	1	2	1	6	6	6	6	2	4	2.55556	2	2	3	3	3	2	1	1	1	1	1	1	1.09091	2	1	1	1	1	1	1	1	1	5	5	1	7	4	7	1	5	1	7	5	2	1	1
14	-1586	6	6	5	7	5	5	7	6	7	2	7	6.44444	7	6	6	7	5	7	7	7	6.5	7	7	7	5.54545	7	5	5	3	7	5	7	5	4	7	9	7	8	8	9	7	9	7	8	9	7	8	7
15	11791	2	2.2	2	3	2	4	4	4	4	2	2	1.125	1	1	#NULL!	1	1	1	1	2	1.75	2	2	1	1.36364	2	2	1	1	1	1	1	2	2	6	4	4	5	3	4	4	4	4	5	4	5	4	3
16	10100	2	2	2	2	2	5	5	5	5	#NULL!	4	4	4	4	4	4	4	4	4	2	2	2	2	1	1	1	1	1	1	1	1	1	1	1	1	5	1	5	5	9	4	9	1	5	2	1	9	1
17	8871	4	1.6	1	1	1	4	4	4	4	2	1	1	1	1	1	1	1	1	1	1	1	1	1	7	2.36364	1	4	1	1	1	1	1	1	1	7	7	7	7	5	5	5	#NULL!	6	5	5	5	5	1
18	5098	7	6.8	7	6	7	6	4	7	4	2	7	6.44444	7	7	7	7	6	7	4	7	6.75	6	7	5	6.54545	7	7	7	6	7	7	5	7	7	9	9	9	9	9	9	9	9	8	9	9	9	9	8
19	40662	5	5.25	5	#NULL!	5	5	4	5	6	2	5	4.33333	1	4	5	6	#NULL!	#NULL!	5	5	5.5	5	6	5	5.45455	5	6	5	6	5	6	5	6	5	7	8	#NULL!	8	7	8	7	8	7	7	6	7	8	7
20	1891	2	2	2	2	2	5	4	3	3	2	2	2.66667	4	2	3	4	3	2	2	4	2.75	2	2	1	1.81818	2	3	1	1	1	1	3	3	2	4	7	3	5	6	8	4	5	5	4	6	6	7	4
23	6147	3	3.4	4	3	4	6	5	6	6	2	2	2	2	2	3	1	2	2	2	2	1.25	1	1	2	1.45454	1	2	2	2	1	1	2	1	1	6	3	6	3	3	5	3	7	6	4	6	7	5	4
24	8745	2	2.2	2	2	2	5	4	4	4	2	3	2.22222	2	2	2	2	2	2	2	2	2	2	2	1	1.18182	1	2	1	1	1	1	1	1	2	5	6	5	7	1	9	2	9	6	8	3	3	4	6
26	#NULL!	2	1.6	1	2	2	6	6	6	6	2	1	1.22222	1	1	1	2	1	1	2	1	1	1	1	1	1.09091	1	1	1	1	1	1	2	1	1	8	8	8	8	9	8	5	7	8	7	8	7	7	#NULL!
28	8653	2	2	2	2	2	6	5	5	5	2	1	1.44444	1	2	2	2	2	1	1	2	2	2	2	5	3.45454	5	5	5	2	2	2	2	2	2	9	8	6	4	5	5	7	5	4	4	3	4	4	5
29	-8015	1	1	1	1	1	1	1	1	1	2	7	6.88889	7	7	6	7	7	7	7	7	6.75	6	7	7	5.63636	6	7	7	7	5	1	5	4	6	1	9	9	9	#NULL!	1	1	5	9	9	2	8	7	9
30	12375	1	1.2	1	1	2	4	4	4	4	2	2	1.33333	1	1	1	2	1	1	1	1	1	1	1	1	1	1	1	1	1	1	1	1	1	1	8	7	9	9	2	5	5	8	9	9	2	1	8	1
31	10910	4	3.8	5	4	4	4	7	7	7	2	1	1	1	1	1	1	1	1	1	1	1	1	1	1	1	1	#NULL!	1	1	1	1	1	1	1	9	9	9	9	9	4	2	3	5	5	5	6	3	2
32	12471	3	3	3	3	3	1	1	4	3	2	4	4.33333	4	4	4	7	4	4	4	4	3.75	4	4	4	3.45454	4	4	4	2	2	2	4	4	4	1	5	1	1	1	9	1	9	1	9	1	1	9	1
33	20736	3	2	2	1	1	4	4	4	4	3	4	3.22222	3	5	3	3	3	2	2	3	2.5	2	2	3	3.81818	3	3	3	3	6	5	5	4	4	6	5	2	6	2	8	6	5	2	4	2	3	4	5
34	74	6	5.6	7	4	6	5	7	6	4	2	4	5.44444	6	5	6	7	5	6	4	5	5.5	7	6	5	5.90909	7	6	5	6	4	6	5	7	7	8	7	8	6	9	7	8	6	9	8	7	8	6	9
35	74	6	5.6	5	6	4	6	7	5	6	2	4	5.66667	7	5	6	6	7	4	5	7	6	6	6	5	5.90909	7	6	7	5	6	4	6	5	7	8	6	7	7	9	8	9	7	6	8	8	9	7	6
36	-4707	1	1	1	1	1	4	4	4	4	2	5	5	5	5	5	5	5	5	5	4	4	4	4	4	4	4	4	4	4	4	4	4	4	4	3	1	6	6	1	9	1	8	6	6	1	1	9	8
37	4426	2	2	2	2	2	4	4	4	4	2	2	2.11111	2	2	3	2	2	2	2	1	1	1	1	1	1	1	1	1	1	1	1	1	1	1	4	5	1	9	5	9	1	5	1	9	2	1	5	1
38	-269	5	4.4	4	5	3	3	3	3	3	2	4	4.22222	4	3	5	6	5	3	4	4	3.75	4	3	4	4.63636	5	4	5	5	5	5	5	5	4	#NULL!	3	2	8	6	6	3	5	4	7	6	5	7	3
39	15835	2	3.2	2	2	7	4	3	3	3	2	6	5.44444	6	5	5	6	6	5	5	2	2	2	2	2	2	2	2	2	2	2	2	2	2	2	3	7	1	9	1	9	2	9	1	7	1	1	8	1
40	44811	2	2.4	1	3	4	3	2	3	2	2	7	6.44444	7	7	7	7	7	4	5	5	4.75	5	4	5	4.18182	6	4	3	2	5	2	4	5	5	2	7	1	9	1	7	1	#NULL!	1	9	1	1	9	1
41	9969	1	1.6	1	1	4	3	3	3	4	2	6	5.55556	6	6	6	6	4	5	5	3	2.25	2	2	4	3.27273	3	4	4	4	2	2	2	4	4	7	7	2	8	2	7	5	4	6	2	5	3	8	1
42	-3906	3	2.6	2	2	4	6	5	6	6	2	4	3.44444	4	5	3	2	5	2	2	1	1	1	1	1	1	1	1	1	1	1	1	1	1	1	3	2	1	9	2	3	2	8	1	9	2	1	2	1
43	8069	1	1	1	1	1	7	7	7	7	2	1	1	1	1	1	1	1	1	1	1	1	1	1	1	1	1	1	1	1	1	1	1	1	1	8	4	1	9	1	9	1	9	1	9	1	8	9	1
44	6122	1	1	1	1	1	7	7	7	7	2	1	1	1	1	1	1	1	1	1	1	1	1	1	1	1	1	1	1	1	1	1	1	1	1	8	8	2	6	9	7	8	8	2	1	1	8	5	1
45	-293	1	1	1	1	1	4	4	4	4	2	1	1	1	1	1	1	1	1	1	1	1	1	1	2	1.09091	1	1	1	1	1	1	1	1	1	3	6	3	7	8	#NULL!	4	1	1	5	6	4	4	5
46	-5131	1	1	1	1	1	1	2	3	2	2	7	6.33333	7	7	7	7	7	4	4	4	4	4	4	5	5.54545	5	6	6	7	5	3	6	7	6	2	4	1	8	1	9	1	8	1	9	1	1	7	1
47	5754	3	2.6	2	3	3	5	5	6	6	2	4	3.11111	4	1	4	5	3	2	1	2	2	2	2	4	2.18182	3	2	2	1	2	2	1	2	2	7	8	1	7	2	8	1	9	2	7	2	3	8	9
48	7905	2	2.4	3	2	2	4	4	5	5	2	4	3.66667	4	3	4	4	4	3	3	1	1.75	2	2	1	2.45454	3	1	1	1	7	1	1	2	2	5	8	4	9	9	7	9	4	7	6	3	5	6	6
49	2730	1	1	1	1	1	5	6	6	5	2	2	3.22222	2	2	4	1	6	5	5	4	3	3	2	2	2.1	2	1	4	1	#NULL!	2	4	1	2	4	4	3	7	9	4	1	5	6	3	6	3	9	2
50	12235	5	5.2	4	5	7	4	3	5	3	2	4	4.66667	6	6	3	5	5	4	4	1	1	1	1	1	1	1	1	1	1	1	1	1	1	1	3	4	7	7	8	9	#NULL!	4	4	7	7	2	7	2
51	12270	4	4	2	4	6	5	5	6	6	2	7	6.11111	7	5	5	6	5	7	6	1	1	1	1	1	1.18182	1	1	2	1	1	1	2	1	1	9	1	8	9	3	5	5	3	6	1	7	3	7	4
52	#NULL!	1	1	1	1	1	5	4	4	4	2	1	2.77778	4	2	4	4	4	1	1	5	5.5	6	6	4	4.36364	4	7	5	3	7	1	6	5	2	8	4	2	8	9	2	4	4	4	4	7	8	5	2
53	21545	1	1	1	1	1	4	4	4	4	2	2	2	2	2	2	2	2	2	2	3	2.75	3	3	2	2	2	2	2	2	2	2	2	2	2	2	8	5	5	8	2	6	5	5	5	5	5	6	6
54	23044	#NULL!	2.25	6	1	1	4	4	4	3	2	4	1.66667	2	3	1	1	1	1	1	1	1	1	1	5	3.09091	4	2	1	1	1	2	7	2	5	3	5	6	9	9	9	1	5	8	9	9	9	1	1
55	4511	3	3.6	4	4	5	5	6	4	4	4	4	4.88889	6	5	6	4	5	4	4	2	1.5	2	1	5	5.27273	6	5	5	6	6	5	4	6	6	7	6	7	8	8	7	7	8	8	7	8	7	7	8
56	-2886	1	1	1	1	1	5	5	5	5	2	1	1	1	1	1	1	1	1	1	1	1	1	1	1	1	1	1	1	1	1	1	1	1	1	7	4	3	9	1	9	5	6	1	9	9	5	9	1
57	8379	1	1.8	2	2	2	4	4	4	4	2	3	2.44444	2	2	4	3	3	1	1	3	2.25	2	2	3	2.27273	4	4	3	1	1	2	1	1	1	7	8	2	9	3	8	4	6	4	9	2	3	8	2
58	589	1	1.4	2	2	1	5	4	3	5	2	4	4.11111	5	3	4	6	4	3	4	4	4.25	3	6	4	3.5	2	4	2	4	3	4	2	#NULL!	6	4	2	7	7	4	7	6	3	4	5	4	3	4	3
59	979	1	3.4	3	7	1	1	1	4	3	2	7	7	7	7	7	7	7	7	7	3	2.5	2	1	3	2.27273	2	1	1	1	4	1	1	4	5	5	9	1	9	1	9	1	9	8	8	1	1	9	1
60	3411	2	2.6	3	2	3	3	4	3	4	4	3	4.625	5	#NULL!	5	5	6	4	5	3	3.5	3	4	5	5.45455	5	5	6	5	6	5	6	7	6	6	7	6	8	7	6	7	7	7	7	6	6	7	6
61	8987	4	3.2	2	2	4	2	2	2	2	2	6	6	6	6	6	6	6	6	6	4	4	4	4	4	3.81818	2	2	6	4	4	4	4	4	4	5	5	5	5	5	5	5	5	5	5	5	5	5	5
63	11064	1	1.6	1	1	4	5	6	6	4	2	4	4.33333	5	5	4	4	3	6	3	4	2.25	1	1	1	1.18182	1	1	1	3	1	1	1	1	1	3	5	1	9	6	5	5	7	3	8	9	5	4	1
64	-942	2	2	2	2	2	2	2	2	2	2	4	4	4	4	4	4	4	4	4	2	2	2	2	2	2	2	2	2	2	2	2	2	2	2	5	5	5	5	5	5	5	5	5	5	5	5	5	5
65	8325	5	4.6	3	4	7	4	3	3	4	2	4	4.44444	5	7	2	4	4	5	4	4	3.25	4	2	4	3.09091	4	7	4	1	3	2	2	3	1	6	8	2	9	7	9	3	5	8	5	7	2	1	1
66	12055	2	2	2	2	2	4	4	4	4	2	2	2.66667	2	2	5	4	2	3	2	5	5	5	5	5	3.81818	5	5	5	3	2	2	2	3	5	3	9	1	9	1	9	2	8	1	6	1	1	8	3
67	6066	1	1	1	1	1	6	6	6	6	2	2	2	2	2	2	2	2	2	2	1	1	1	1	1	1	1	1	1	1	1	1	1	1	1	7	4	1	9	1	8	5	9	5	9	1	1	9	1
68	4717	1	1.2	1	1	2	6	6	6	6	2	3	3	3	3	3	3	3	3	3	1	1	1	1	1	1	1	1	1	1	1	1	1	1	1	7	5	2	8	9	9	5	5	1	9	5	2	2	2
69	5332	1	1.6	1	1	4	6	5	5	5	2	3	3.11111	2	4	4	4	4	2	2	1	1	1	1	1	1.27273	1	2	1	1	1	1	1	2	2	7	8	5	8	2	8	7	5	2	8	5	6	8	8
70	13169	1	1	1	1	1	2	3	5	4	2	1	1	1	1	1	1	1	1	1	1	1	1	1	1	1	1	1	1	1	1	1	1	1	1	6	7	7	7	6	5	5	5	5	5	6	6	6	6
71	29129	2	2	2	2	2	5	5	5	5	2	4	3.55556	4	4	4	4	3	3	2	2	2	2	2	2	2	2	2	2	2	2	2	2	2	2	7	7	6	8	2	5	6	8	6	7	6	5	8	8
72	16804	4	3.8	3	3	6	6	5	6	6	2	1	1.88889	2	1	1	3	5	2	1	6	2.5	1	2	2	2.27273	1	2	1	2	1	1	5	2	6	9	7	8	9	2	7	1	9	8	7	1	6	9	2
73	14904	3	3	2	2	6	6	5	5	5	2	4	4.125	4	3	5	#NULL!	5	4	4	2	1.5	1	1	2	2	2	1	3	2	2	2	1	3	2	3	3	5	8	4	7	1	6	6	6	6	5	4	3
75	-2646	2	1.6	3	1	1	5	4	5	4	2	2	2.11111	4	4	1	1	2	2	1	3	3	3	4	2	1.27273	2	1	2	1	1	1	1	1	1	8	9	1	9	3	8	5	9	1	7	2	3	8	1
76	-23877	4	3	3	3	2	4	4	3	3	2	5	3.88889	3	3	4	5	4	3	3	3	3.75	4	4	4	3.09091	4	3	4	2	3	2	2	3	3	6	6	6	6	4	6	3	4	5	6	6	6	6	6
78	21234	1	1	1	1	1	6	6	6	6	2	2	2	2	2	2	2	2	2	2	1	1	1	1	1	1	1	1	1	1	1	1	1	1	1	6	7	1	9	2	9	1	8	1	8	2	3	7	1
79	23532	2	2	2	2	2	4	4	4	4	4	4	3.55556	4	4	4	4	4	2	2	3	3	3	3	3	3	3	3	3	3	3	3	3	3	3	7	6	6	6	4	9	2	9	5	5	3	5	8	1
81	9827	2	2	2	2	2	5	5	5	5	2	4	4	4	4	4	4	4	4	4	2	2	2	2	1	1	1	1	1	1	1	1	1	1	1	4	4	4	4	6	4	4	4	4	2	2	5	4	1
82	8667	4	4	4	4	4	7	7	5	4	2	4	2	2	1	4	2	1	1	1	2	2	2	2	7	3	2	6	6	1	1	1	1	1	1	9	9	1	5	9	9	9	9	5	5	1	5	8	9
84	9854	2	2.4	3	2	3	6	6	7	6	2	2	3.33333	5	4	1	2	4	4	4	1	1	1	1	7	2.90909	3	4	2	2	2	2	2	2	2	7	6	4	5	6	5	4	5	4	3	4	3	6	5
85	19851	3	2.6	2	3	3	3	2	2	3	2	4	3.33333	3	4	3	4	4	3	2	1	2	3	2	3	2.81818	4	4	3	2	3	4	3	2	1	6	5	3	7	3	5	5	4	7	6	5	6	6	3
86	15050	2	1.4	1	1	2	5	4	5	4	2	3	2.66667	2	3	4	4	2	1	2	1	1.5	2	2	1	1.09091	1	1	2	1	1	1	1	1	1	4	9	2	9	1	9	2	9	2	8	1	3	9	1
87	57275	5	5	6	4	6	5	4	4	4	2	4	4.75	#NULL!	3	4	6	4	6	6	1	1	1	1	2	2.45454	6	1	5	4	3	2	1	1	1	9	9	6	8	4	9	7	5	8	7	8	8	8	7
88	-2286	2	2	2	2	2	6	6	6	6	2	3	2.88889	3	3	3	3	3	3	2	2	2	2	2	2	2.09091	3	4	2	1	2	1	2	2	2	5	5	5	7	5	7	5	6	5	7	5	5	7	4
89	8025	1	1	1	1	1	4	6	6	5	2	4	2.11111	2	3	2	1	1	1	1	2	1.25	1	1	1	1	1	1	1	1	1	1	1	1	1	8	5	7	9	2	2	8	6	8	8	1	6	6	6
90	21786	1	1.4	1	1	3	4	3	3	3	2	2	1.55556	3	1	2	1	1	1	1	2	2.25	3	2	2	2.27273	4	5	3	1	1	1	1	2	1	4	7	5	9	2	2	2	9	5	1	5	6	1	1
91	2842	2	1.2	1	1	1	5	5	6	5	2	3	2.33333	2	5	2	2	1	1	2	2	1.25	1	1	2	1.72727	3	2	2	1	2	1	1	2	1	4	1	2	7	8	2	2	3	2	7	8	3	6	3
92	17008	3	3.6	3	4	4	1	1	1	1	2	7	7	7	7	7	7	7	7	7	6	6	6	6	4	3.09091	3	2	4	1	1	1	5	6	5	5	5	4	9	1	7	1	9	5	6	1	4	9	1
94	4749	1	1	1	1	1	4	4	5	4	2	5	3.55556	4	4	4	3	2	2	3	3	3	3	3	3	2.54546	4	2	2	2	2	3	3	2	2	8	7	1	9	5	5	5	7	3	7	3	5	3	5
95	-4707	3	2.8	2	1	6	5	4	2	3	2	5	3.11111	1	1	1	4	5	1	5	7	5.75	5	4	5	2.27273	2	6	1	1	1	1	4	1	1	1	3	9	9	7	9	2	7	9	9	3	9	7	2
96	4346	4	4	4	4	4	4	3	3	3	2	4	4	4	4	4	4	4	4	4	3	3	3	3	3	3	3	3	3	3	3	3	3	3	3	7	7	7	8	1	8	2	6	8	5	1	7	9	1
97	19391	2	2	2	2	2	6	6	6	6	2	1	1	1	1	1	1	1	1	1	1	1	1	1	1	1	1	1	#NULL!	1	1	1	1	1	1	8	5	2	2	4	2	5	7	5	5	4	7	5	2
98	45233	3	4.4	3	5	6	2	4	3	3	2	6	6.77778	7	7	7	7	7	6	7	5	5.5	6	5	5	3.90909	3	4	3	2	2	2	5	6	6	2	5	6	8	2	8	1	9	4	9	5	1	8	2
99	16746	2	2	1	2	3	4	4	4	4	2	1	1.77778	4	2	4	1	1	1	1	1	1	1	1	1	1	1	1	1	1	1	1	1	1	1	6	7	7	7	6	1	6	7	4	7	7	5	7	3
100	29785	5	4	4	4	3	4	5	6	6	2	3	3.22222	4	3	3	5	3	2	2	2	2.25	2	3	3	2.27273	2	2	3	3	2	1	2	2	3	7	6	4	8	7	8	5	4	4	8	6	3	4	5
101	8578	5	4.75	#NULL!	5	6	4	5	5	4	2	2	4.22222	5	3	4	5	6	5	5	5	5.25	5	5	6	4.54545	4	5	6	5	2	4	5	4	4	5	6	7	6	5	6	7	7	7	5	6	5	4	5
102	9037	2	2.4	2	2	4	2	3	4	3	2	4	4	5	5	3	5	5	2	2	2	2	2	2	2	1.63636	1	2	2	1	1	1	3	2	2	3	9	2	9	2	7	1	7	2	8	2	1	#NULL!	1
104	7247	1	1	1	1	1	6	6	6	6	2	1	1.11111	1	2	1	1	1	1	1	1	1	1	1	1	1	1	1	1	1	1	1	1	1	1	#NULL!	#NULL!	#NULL!	#NULL!	#NULL!	#NULL!	#NULL!	#NULL!	#NULL!	2	3	5	3	5
105	5629	3	3	3	3	3	4	2	2	2	2	5	4.44444	5	5	4	4	4	4	4	2	2.5	3	2	2	3.09091	3	5	5	3	3	3	2	2	2	5	8	2	8	5	8	2	7	5	9	3	3	5	3
106	40668	2	2	2	2	2	3	2	3	2	2	3	3	4	3	3	4	2	3	2	2	2	2	2	2	1.72727	2	2	2	1	2	1	2	2	1	4	4	5	4	3	4	3	4	3	3	3	4	3	3
107	5572	4	3.8	2	4	6	4	3	3	4	2	4	4.22222	5	5	4	5	5	4	2	4	4.75	4	6	2	3.27273	6	6	3	2	3	3	2	3	3	7	7	3	7	7	8	7	5	4	6	7	7	7	4
108	29403	1	1	1	1	1	7	7	7	7	2	1	1	1	1	1	1	1	1	1	1	1	1	1	1	1	1	1	1	1	1	1	1	1	#NULL!	5	3	8	8	8	4	1	4	4	6	2	3	3	7
109	9080	2	2	2	2	2	3	4	4	4	2	2	2.44444	4	4	2	2	2	2	2	2	2	2	2	2	1.45454	2	3	1	1	1	1	1	1	1	8	9	1	7	1	4	6	3	1	6	2	7	8	1
110	17110	6	5.8	7	6	5	5	6	7	6	2	7	5.88889	7	5	5	6	5	6	6	6	6.25	6	6	6	6	6	6	5	6	5	6	6	7	6	7	8	9	8	7	7	8	9	8	6	7	8	9	7
111	-215	1	1	1	1	1	4	4	4	4	2	1	1	1	1	1	1	1	1	1	1	1	1	1	1	1	1	1	1	1	1	1	1	1	1	3	4	1	1	1	9	5	5	1	9	1	1	4	1
112	-3193	4	4	4	4	4	4	4	4	4	4	4	4.22222	5	4	5	4	4	4	4	4	4	4	4	4	3.90909	4	4	4	5	4	4	3	4	4	5	4	4	5	5	5	4	4	4	4	4	3	5	4
116	3851	1	1	1	1	1	4	3	4	4	2	2	2.22222	2	2	2	3	3	2	2	1	1	1	1	1	1	1	1	1	1	1	1	1	1	1	7	6	3	7	9	9	5	5	2	2	6	5	7	6
117	20302	1	1.4	1	1	2	1	2	3	2	2	3	2.11111	2	1	3	1	3	1	1	2	2.5	3	2	3	2.09091	2	2	1	2	2	1	2	3	1	3	4	5	6	3	3	4	5	6	3	7	4	3	4
119	36028	1	1.6	1	1	4	6	6	6	6	2	4	4	4	4	4	4	4	4	4	3	3	3	3	1	1.27273	1	1	2	2	2	1	1	1	1	8	7	1	8	3	8	8	5	5	2	4	8	8	2
120	2590	4	4.6	4	5	5	6	4	4	4	2	6	5.33333	6	6	6	6	6	3	3	1	1	1	1	1	1	1	1	1	1	1	1	1	1	1	2	#NULL!	1	9	3	1	1	9	1	3	7	5	5	1
122	16133	2	2	2	2	2	6	4	5	5	2	2	2.77778	2	4	2	4	4	3	2	2	2	2	2	2	2	2	2	2	2	2	2	2	2	2	3	8	1	9	5	6	2	8	2	8	3	3	8	5
123	10538	2	1.6	2	1	2	6	5	6	6	2	2	3.33333	3	5	4	4	4	3	2	3	2	1	2	2	1.45454	1	1	1	1	1	1	2	2	2	3	4	4	6	6	5	4	2	3	3	6	7	5	3
127	34537	1	1.8	1	1	4	5	4	5	3	2	3	2.77778	1	3	4	2	3	4	3	1	1	1	1	2	1.18182	1	1	1	1	1	1	2	1	1	3	9	1	9	1	8	2	9	2	5	1	1	9	2
128	17451	2	2	1	2	3	4	4	3	4	2	2	2	3	3	2	2	2	1	1	2	1.5	1	1	2	2	2	2	2	2	2	2	2	2	2	6	5	5	5	5	5	5	5	5	5	5	5	5	5
130	7736	2	1.6	1	2	1	3	3	2	2	2	4	3.22222	3	3	4	4	3	2	2	4	3.25	3	2	3	1.81818	2	1	1	1	1	1	2	3	3	6	5	3	8	9	6	4	8	3	7	5	2	8	3
131	31935	6	6	6	7	6	6	7	#NULL!	7	2	5	5.88889	7	4	6	7	5	6	7	5	6	7	6	6	6.09091	6	7	6	7	6	7	6	5	6	8	7	8	9	8	7	8	9	8	7	8	9	8	7
132	2476	1	1	1	1	1	5	6	5	6	2	2	2.22222	3	2	2	2	2	2	2	1	1	1	1	2	2	2	2	2	2	2	2	2	2	2	7	6	1	9	3	8	2	2	2	7	3	#NULL!	3	6
133	#NULL!	3	2.4	3	1	4	3	3	3	3	2	1	1.88889	1	1	3	3	3	1	3	4	3.25	3	3	3	1.90909	3	1	4	1	1	1	1	1	1	8	9	1	#NULL!	1	9	3	9	1	7	1	1	7	1
134	12946	5	5.4	5	6	7	1	1	1	1	2	7	6	5	7	6	7	7	4	4	7	6	7	6	7	5.09091	5	6	4	2	7	5	6	3	6	9	9	9	8	6	8	2	7	3	5	6	2	2	2
135	454	3	2.4	3	2	2	6	6	6	6	2	3	2.44444	3	3	2	2	2	2	2	1	1	1	1	1	1	1	1	1	1	1	1	1	1	1	4	8	1	6	8	8	1	4	3	3	7	4	1	1
136	19050	3	2.6	2	2	4	4	4	4	4	2	3	2.88889	3	3	3	3	4	2	2	2	2	2	2	4	2.72727	3	5	3	2	2	2	2	2	2	7	5	3	8	7	5	5	3	3	8	2	7	7	3
137	10056	5	5.8	6	6	7	3	2	3	2	2	6	5	5	4	5	6	6	5	2	4	4.75	5	5	4	3.63636	4	5	4	1	2	2	4	5	5	4	1	4	7	7	3	4	6	2	8	8	2	4	5
140	-856	1	2.2	1	1	7	6	4	6	6	2	4	2.55556	4	3	1	1	1	4	1	2	1.5	1	1	1	1.27273	1	1	4	1	1	1	1	1	1	7	9	1	9	1	9	1	9	1	9	1	1	5	5
141	-1955	1	1.2	1	1	1	4	4	4	4	2	4	3.88889	5	6	3	5	4	2	2	2	2.25	3	2	1	1.81818	3	2	2	2	1	1	2	2	2	6	2	2	7	3	5	5	5	5	7	2	6	4	4
142	9483	4	4.6	4	5	6	2	2	2	2	2	6	6	6	6	6	6	6	6	6	6	6	6	6	5	4.9	5	#NULL!	5	4	5	4	4	6	6	3	1	1	4	5	9	5	8	5	8	5	2	6	1
143	4519	2	3	3	4	3	3	3	3	3	2	1	1	1	1	1	1	1	1	1	3	3	3	3	4	4	4	4	4	4	4	4	4	4	4	5	5	5	5	5	5	5	5	5	5	5	5	5	5
144	-3995	6	6	6	7	6	7	6	5	6	6	7	5.88889	5	6	5	5	6	7	6	7	6	5	6	7	6	5	6	7	6	7	6	5	6	5	8	7	9	8	7	8	8	7	8	9	8	7	8	9
145	-2790	2	2	3	1	2	4	3	4	4	2	4	3.66667	5	5	4	3	4	2	3	3	3	3	2	3	2.90909	3	4	1	2	3	4	3	2	3	7	5	3	6	4	5	3	6	7	4	6	4	8	2
146	74	6	6.4	6	7	6	6	7	6	7	2	6	6.44444	6	7	6	7	6	7	6	6	6.5	6	7	6	6.45455	6	7	6	7	6	7	6	7	6	8	9	8	9	8	9	8	9	8	8	9	8	9	8
147	9770	1	1	1	1	1	5	4	4	4	2	3	2.11111	1	1	2	2	1	3	3	1	1	1	1	1	1.09091	1	1	1	1	1	1	1	1	2	6	5	2	8	2	6	4	5	2	4	3	3	8	3
148	3926	1	1	1	1	1	1	1	1	1	2	1	1	1	1	1	1	1	1	1	1	1	1	1	1	1	1	1	1	1	1	1	1	1	1	1	1	1	1	1	1	1	1	1	1	1	1	1	1
149	-3675	1	2.8	2	4	4	6	6	6	6	2	2	2.22222	1	4	4	3	2	1	1	5	4.5	4	4	1	1.63636	3	1	1	1	1	1	1	6	1	8	7	6	5	1	5	4	7	4	5	5	8	8	6
150	6884	4	2.4	4	1	1	4	7	7	7	2	1	1	1	1	1	1	1	1	1	1	1	1	1	1	1.54546	1	4	1	1	4	1	1	1	1	5	7	4	9	3	8	5	8	5	6	7	6	8	4
151	13352	7	7	7	7	7	1	1	1	4	2	7	6.66667	7	7	7	7	7	7	7	4	6.25	7	7	7	4.81818	7	1	7	1	7	1	4	7	7	5	9	1	9	1	9	1	9	9	9	9	4	9	1
152	68965	2	1.8	1	1	3	4	6	6	4	2	4	2.33333	1	2	1	3	4	1	2	2	1.75	1	2	1	1.81818	2	4	1	1	3	3	1	1	1	7	5	2	6	7	2	7	4	3	6	7	5	4	7
153	1020	2	2	2	2	2	4	4	4	4	2	1	1	1	1	1	1	1	1	1	1	1	1	1	2	1.45454	2	2	2	1	1	1	1	1	1	7	4	6	5	8	7	6	8	6	7	7	7	5	2
154	33790	1	1	1	1	1	6	6	6	6	2	1	1	1	1	1	1	1	1	1	1	1	1	1	1	1	1	1	1	1	1	1	1	1	1	9	9	1	8	2	9	5	9	3	5	4	5	8	1
155	7931	1	1.6	1	1	3	2	2	2	2	2	6	4.88889	7	4	4	7	5	3	2	5	4	4	3	4	4.4	5	6	#NULL!	2	2	2	6	6	7	8	6	3	6	5	5	3	5	6	5	7	8	8	6
156	14222	2	1.8	2	1	2	1	1	2	1	2	6	5	7	5	6	4	7	2	2	6	6	6	6	6	5.18182	7	4	5	6	4	5	4	5	5	3	5	2	8	2	7	2	8	2	6	5	4	3	2
157	34664	7	6.4	7	5	7	7	5	6	7	2	7	6.22222	6	7	7	5	6	7	6	7	6.5	7	6	7	6.27273	7	5	6	7	5	7	6	7	6	9	8	9	7	8	9	8	7	8	9	7	8	9	8
159	4500	2	2	2	#NULL!	2	1	1	1	1	2	4	4	4	4	4	4	4	4	4	2	2	#NULL!	#NULL!	1	1	1	1	1	1	1	1	1	1	1	8	5	1	9	5	9	1	5	5	5	5	5	5	1
160	-1228	4	2.6	1	1	5	7	7	5	4	2	1	1.66667	3	1	1	4	2	1	1	1	1	1	1	1	1	1	1	1	1	1	1	1	1	1	6	9	8	9	9	9	1	3	3	9	8	7	9	7
161	-3675	6	6	6	7	6	6	5	6	7	2	6	5.88889	7	6	5	6	7	5	6	6	6	6	7	7	6.18182	7	7	6	5	6	5	6	7	6	7	6	7	8	9	8	6	8	7	8	7	6	7	8
162	57853	2	2.2	1	2	4	4	3	2	2	2	6	4.88889	6	4	6	6	4	3	3	2	2	2	2	2	2	2	2	2	2	2	2	2	2	2	8	8	2	5	1	9	4	8	5	8	2	3	8	1
163	7233	6	6.6	6	7	7	6	6	7	6	2	6	6.33333	6	6	6	7	6	6	7	6	6.25	6	6	7	6.36364	6	6	7	6	6	6	7	6	7	8	8	7	9	8	8	7	7	9	8	8	7	9	8
164	1917	1	1	1	1	1	7	4	4	4	2	1	1	1	1	1	1	1	1	1	1	1	1	1	1	1	1	1	1	1	1	1	1	1	1	5	5	5	5	5	3	3	3	4	3	3	3	3	5
165	10953	3	2.8	3	3	3	4	4	4	4	2	3	2.22222	2	2	2	2	2	2	2	2	2	2	2	2	1.72727	1	1	3	2	2	2	1	2	2	6	5	3	6	6	7	3	6	3	6	4	2	6	4
166	-33210	6	6.2	7	6	7	6	5	7	6	2	6	6.11111	5	6	5	6	7	6	7	6	5.5	4	7	5	6.09091	7	6	7	5	7	6	7	5	6	7	7	8	9	5	6	9	8	9	8	9	7	8	9
167	5205	1	1	1	1	1	5	4	5	4	2	2	1.55556	1	1	1	1	3	2	1	2	1.75	2	1	2	1.1	1	1	1	1	1	#NULL!	1	1	1	7	7	3	7	7	3	5	6	6	7	7	7	5	3
168	-2058	1	1.6	1	1	4	4	4	6	4	2	4	3.77778	2	4	4	5	5	3	3	2	2	2	2	1	1.27273	1	1	1	1	1	1	2	2	1	2	6	1	8	2	8	2	6	1	8	2	1	8	2
169	-2789	1	1	1	1	1	6	5	6	6	2	2	2	2	2	2	2	2	2	2	2	2	2	2	1	1	1	1	1	1	1	1	1	1	1	3	9	2	9	2	9	1	9	1	8	2	2	9	1
170	20950	3	3.4	3	4	3	5	3	3	3	2	4	3.33333	4	4	3	4	3	2	2	4	4	4	4	7	5.81818	6	5	7	3	7	3	5	7	7	5	9	2	8	6	7	4	2	2	7	5	2	6	4
171	10914	2	1.4	1	1	2	6	5	5	5	2	1	1.44444	2	1	1	1	2	2	1	1	1.5	2	1	2	1.54546	2	2	1	2	1	2	1	1	2	4	5	3	3	2	5	4	6	1	7	1	1	7	1
172	4661	3	3.2	4	3	3	3	4	4	4	2	2	3.11111	3	4	3	4	3	4	3	2	2	#NULL!	2	2	2	2	2	#NULL!	2	2	2	2	2	2	6	5	6	5	4	2	5	7	7	4	6	4	7	3
173	2967	4	3.8	3	4	4	3	3	3	3	2	4	4	4	4	5	5	5	3	2	4	4	4	4	4	4.09091	5	5	3	3	4	5	4	4	4	3	5	4	7	8	5	5	5	5	7	5	5	5	5
175	7486	3	2.6	2	2	3	4	3	4	3	2	2	2.22222	2	3	3	2	2	2	2	2	2	2	2	1	1.3	#NULL!	3	2	1	1	1	1	1	1	7	5	6	6	3	7	5	8	6	4	6	6	#NULL!	3
176	2590	2	2	1	2	4	4	4	3	4	2	2	1.55556	2	2	1	2	1	1	1	1	1	1	1	1	1	1	1	1	1	1	1	1	1	1	5	5	5	5	8	6	6	1	5	1	9	5	5	8
177	1180	4	3	4	3	2	7	7	7	7	2	2	1.44444	2	1	1	1	2	1	1	1	1	1	1	1	1.09091	2	1	1	1	1	1	1	1	1	7	9	1	9	1	9	5	8	1	9	7	5	8	6
178	23056	4	4	4	4	4	4	4	4	4	2	4	4	4	4	4	4	4	4	4	4	4	4	4	4	4	4	4	4	4	4	4	4	4	4	5	5	5	5	5	5	5	5	5	5	5	5	5	5
179	#NULL!	3	3.4	2	4	4	7	4	4	5	2	3	3	4	7	1	1	2	2	2	4	3.75	4	4	3	3.81818	4	4	2	4	5	4	4	5	4	5	4	4	7	7	4	4	9	6	2	2	4	4	3
180	7000	2	2	2	2	2	2	2	2	2	2	3	3.25	3	4	3	4	#NULL!	3	3	3	3	3	3	4	4.27273	5	4	5	4	3	4	4	5	4	8	7	6	5	6	7	5	6	7	8	8	6	4	4
181	6043	3	3	3	3	2	6	6	5	4	2	1	2.66667	1	1	4	4	4	4	4	1	1.75	2	2	1	1	1	1	1	1	1	1	1	1	1	5	5	4	6	6	5	5	6	7	5	6	6	5	6
182	6746	2	1.4	1	1	1	4	3	4	4	2	6	4.75	5	#NULL!	4	4	5	4	4	4	3.75	3	4	4	3.72727	4	3	3	4	4	4	3	4	4	8	8	6	6	8	#NULL!	#NULL!	6	6	7	6	6	5	7
183	15779	1	1.4	1	1	3	1	2	1	1	2	6	5.22222	6	5	4	5	4	5	6	4	4.25	5	4	4	2.45454	1	2	2	4	1	1	3	3	4	8	5	5	8	3	7	5	9	2	8	2	2	7	1
185	11213	4	4.6	3	5	6	3	3	2	2	2	5	5.44444	6	7	7	6	7	3	3	6	5.75	6	5	6	4.90909	6	5	7	2	6	3	2	6	6	7	8	1	8	9	9	3	7	8	7	4	7	8	1
186	8382	2	2.6	2	2	4	4	3	4	3	2	4	3.44444	3	5	4	5	3	2	2	5	4.25	4	4	3	1.72727	2	2	1	1	1	2	2	2	2	5	6	3	8	4	3	2	7	1	6	1	2	3	2
187	5822	6	5	4	4	6	6	6	6	5	2	1	1.44444	1	2	1	2	2	1	1	2	1.25	1	1	2	1.27273	2	1	1	1	1	1	1	1	1	7	7	8	8	3	8	2	9	8	8	5	6	8	8
188	-14264	4	4.4	4	5	4	5	4	5	5	2	6	5.33333	6	6	5	5	3	6	6	5	4.75	5	5	5	4.5	6	5	6	#NULL!	3	3	4	5	4	7	6	7	5	6	6	6	6	7	5	7	5	7	3
189	4728	4	3.6	3	3	4	2	2	2	2	2	4	3.77778	4	4	4	4	4	3	3	3	2.5	2	2	3	2.72727	3	3	4	2	2	2	2	3	3	7	5	3	7	3	4	3	4	3	6	6	6	6	5
190	9162	2	2	2	2	2	5	5	5	5	2	4	3.77778	4	4	4	5	3	3	3	2	2	2	2	2	2.54546	5	3	2	2	2	2	2	2	2	3	7	1	8	5	5	3	7	3	8	2	2	8	3
191	1565	2	2.4	1	2	5	4	3	4	3	2	4	3.77778	4	4	4	4	4	3	3	4	4.25	5	3	3	2.54546	4	4	2	1	2	1	2	2	3	6	5	7	5	9	3	5	2	8	3	8	7	2	8
192	35135	5	4.4	3	4	5	4	3	3	3	2	5	3.77778	6	4	3	5	2	1	3	3	2.25	3	1	1	1.09091	1	1	1	1	1	1	2	1	1	8	7	2	7	5	1	5	6	7	5	2	5	6	6
193	30828	2	1.2	1	1	1	1	3	3	2	3	1	2.66667	4	5	2	3	4	3	1	1	1.25	1	1	1	1.45454	1	1	2	1	1	3	2	2	1	1	2	2	1	1	2	1	1	1	1	2	1	1	2
194	18772	2	2	2	2	2	4	3	2	3	2	4	4.66667	5	5	6	6	4	4	4	4	4.25	5	4	2	3.36364	2	2	4	4	4	4	3	5	5	3	8	1	9	1	4	4	2	1	8	1	1	1	1
195	19228	3	2.2	2	2	2	4	4	5	4	2	3	2.25	2	#NULL!	2	3	2	2	2	2	2	2	2	1	1.18182	1	3	1	1	1	1	1	1	1	7	7	3	8	8	2	5	2	2	8	8	3	5	3
196	8633	3	2.6	2	2	3	5	5	5	5	2	3	3.11111	4	3	3	4	3	3	2	2	2	2	2	2	1.63636	2	2	1	2	2	1	1	1	2	7	2	2	8	4	6	6	2	3	7	3	6	4	8
197	-6608	2	2	2	2	2	4	4	4	4	2	2	1.77778	2	2	2	2	2	1	1	4	3	2	2	1	1	1	1	1	1	1	1	1	1	1	8	8	1	9	4	9	5	9	1	9	2	6	6	1
198	11732	1	1	1	1	1	7	7	7	7	2	1	1.11111	1	1	1	2	1	1	1	1	1	1	1	1	1	1	1	1	1	1	1	1	1	1	5	1	1	9	1	9	1	9	1	9	1	3	9	1
199	10103	6	5.4	5	5	5	5	6	6	6	5	2	4.33333	4	5	5	5	4	4	6	6	3.75	2	2	6	5.63636	5	5	6	6	6	5	5	6	6	7	7	6	6	7	8	8	7	6	6	5	5	7	7
200	19200	1	1	1	1	1	3	3	3	3	2	3	5.22222	4	7	7	6	7	3	7	4	4	4	4	4	4.36364	4	6	4	3	5	4	4	5	5	9	9	1	1	9	5	7	3	1	1	8	9	1	8
201	3337	3	3	2	3	4	3	3	2	2	2	4	3.44444	3	4	4	3	3	3	3	3	2.5	2	2	3	2.72727	2	4	3	3	3	2	2	3	3	1	1	1	9	5	2	1	4	1	4	6	1	1	6
202	-35535	2	2.2	1	2	4	4	4	4	3	2	4	2.88889	4	3	3	3	2	2	2	2	2	2	2	2	2.18182	2	5	1	1	2	1	2	4	2	4	2	4	7	2	7	3	7	4	3	2	2	7	3
203	8460	1	1	1	1	1	6	6	6	6	2	2	1.22222	1	1	1	1	1	1	1	1	1	1	1	1	1	1	1	1	1	1	1	1	1	1	2	6	5	5	7	5	2	7	7	5	6	3	7	2
204	15221	3	2	2	2	1	4	3	4	4	2	4	3.33333	4	4	3	3	4	2	3	1	1	1	1	2	2.27273	2	4	2	1	2	1	2	3	4	5	6	1	9	3	7	3	7	1	8	4	6	8	1
205	16804	4	3	3	3	2	2	3	4	3	2	6	4.66667	4	4	5	6	3	4	4	6	6	6	6	6	5.18182	7	7	3	1	6	2	6	7	6	7	7	3	5	5	9	5	5	3	5	2	5	8	3
206	18349	3	3.8	5	4	3	5	5	5	5	2	5	5	6	7	5	5	4	4	3	3	3	3	3	2	2.63636	4	3	3	2	2	2	2	3	4	8	7	3	8	5	7	3	5	5	7	8	6	8	3
207	-2641	4	3.2	3	3	3	4	4	4	4	2	5	4.22222	4	4	4	4	4	4	4	3	3	3	3	3	2.54546	3	3	3	3	2	2	2	2	2	6	6	5	5	6	5	6	5	5	5	5	5	5	5
208	8316	1	1	1	1	1	1	4	4	4	2	6	4	6	4	2	4	4	2	2	2	2	2	2	2	2.6	4	4	2	2	2	4	2	2	#NULL!	1	7	1	8	5	5	1	5	5	8	5	1	9	5
209	7170	5	5.8	6	6	6	6	3	4	3	2	4	3.77778	4	4	3	3	4	3	4	3	3	3	3	3	3	3	3	3	3	3	3	3	3	3	7	4	6	7	8	5	4	7	6	5	4	6	9	6
210	23532	1	1.4	1	1	2	4	5	6	4	2	4	4.11111	4	4	4	4	4	3	5	4	4.5	5	4	6	3	5	5	3	1	2	1	2	2	1	6	6	7	6	3	2	2	4	5	5	6	5	5	5
211	27230	1	2.4	2	5	2	5	4	4	4	2	6	5.11111	6	7	6	5	6	2	2	6	6	6	7	6	5.36364	7	4	3	6	5	6	4	6	6	2	5	2	8	1	3	2	6	7	8	5	5	2	2
212	12413	2	2	2	2	2	6	6	6	6	2	2	2	2	2	2	2	2	2	2	2	2	2	2	2	2	2	2	2	2	2	2	2	2	2	6	6	6	6	6	6	6	6	6	6	6	6	6	6
213	881	3	1.4	1	1	1	5	#NULL!	3	4	2	2	1.66667	2	2	1	2	2	1	1	1	1	1	1	1	1	1	1	1	1	1	1	1	1	1	5	6	7	7	4	3	3	5	6	7	4	6	7	8
214	10131	2	2	2	2	2	5	4	4	3	2	5	4	4	4	5	5	4	2	2	4	4.75	5	5	5	3.27273	5	4	2	1	3	1	2	4	4	7	8	6	9	5	3	4	5	6	7	7	5	4	7
215	13124	2	1.6	1	1	2	6	5	5	5	2	2	2.77778	1	2	4	3	3	4	4	1	1	1	1	1	1	1	1	1	1	1	1	1	1	1	6	2	5	5	4	5	1	7	4	6	3	4	8	2
216	2060	2	2	2	2	2	2	2	2	2	3	3	3	3	3	3	3	3	3	3	2	2	2	2	3	3	3	3	3	3	3	3	3	3	3	5	5	5	5	5	5	5	5	5	5	5	5	5	5
217	4154	2	2	2	2	2	4	4	4	4	2	5	4.66667	6	6	5	4	4	3	4	2	2	2	2	4	2.45454	3	4	2	1	1	1	2	2	3	5	5	6	7	6	8	5	2	5	5	6	6	6	7
218	434	2	2.2	4	2	1	4	3	4	3	2	4	2.66667	2	2	2	3	2	3	2	2	2	2	2	2	2.27273	4	3	2	2	2	2	2	2	2	7	8	2	8	3	6	6	5	6	7	4	5	7	7
219	2842	1	1.6	1	1	4	4	4	4	3	2	4	3.44444	5	4	3	3	2	3	3	1	1	1	1	2	1.63636	1	3	3	2	1	1	1	2	1	5	5	3	9	2	5	1	9	1	7	1	3	9	1
220	7339	1	1	1	1	1	5	4	5	4	2	2	2.33333	2	3	2	4	2	2	2	2	2	2	2	1	1.09091	1	1	1	1	2	1	1	1	1	5	9	1	9	1	8	1	9	1	9	1	1	9	1
221	21043	4	4	2	5	6	4	5	4	5	2	5	4.88889	5	5	6	6	6	3	3	3	3.5	3	4	5	4.18182	5	4	4	3	4	3	4	5	5	6	6	1	9	3	8	5	9	1	9	6	4	8	1
222	22002	1	1	1	1	1	6	6	6	6	2	4	3.66667	1	4	4	4	4	4	4	2	2	2	2	1	1	1	1	1	1	1	1	1	1	1	1	9	1	8	2	4	1	4	2	8	1	1	4	5
224	546	5	5	5	4	6	2	2	2	2	2	7	7	7	7	7	7	7	7	7	6	6	6	6	5	5.54545	5	6	6	6	6	5	5	6	6	7	5	4	8	4	6	2	7	3	7	2	7	7	2
225	2297	2	1.4	1	1	1	4	4	4	4	2	4	3.55556	3	4	5	4	4	2	2	1	1	1	1	1	1.4	2	#NULL!	1	1	1	1	1	2	2	5	5	3	8	1	3	2	8	3	7	1	1	8	1
226	39148	4	4.2	4	4	4	5	4	4	5	2	5	4.55556	5	4	5	4	4	5	5	6	5.5	5	6	5	4.90909	5	6	4	5	5	4	4	5	6	8	8	7	7	7	6	6	6	5	9	8	7	7	7
227	15616	1	2.8	1	1	7	4	1	1	1	2	4	5.33333	7	4	7	7	7	4	4	7	6.25	7	4	2	2.18182	1	1	1	1	1	4	4	4	4	3	1	1	9	9	9	1	5	1	9	1	1	1	5
228	2627	3	3	3	3	3	3	3	3	3	2	4	3.66667	4	4	3	4	4	3	3	2	2	2	2	3	2.09091	4	2	4	1	1	1	1	1	1	8	1	5	5	1	5	1	9	5	5	5	8	9	1
229	886	1	2	2	3	3	6	5	6	5	2	1	1.55556	1	1	1	1	2	3	3	1	2	2	3	1	1.18182	1	1	1	1	1	1	1	1	3	7	4	5	6	4	7	3	5	4	5	6	4	4	1
230	17814	1	2.2	4	1	4	1	1	4	4	2	1	2	1	1	3	3	2	3	3	7	6.75	7	7	7	6.09091	6	3	6	7	7	6	5	7	7	9	9	9	9	1	1	7	1	1	4	2	4	2	1
231	3577	2	2.6	2	3	3	2	2	4	2	2	5	5	5	5	5	7	7	3	3	3	2.5	2	2	4	2.45454	4	2	2	1	1	1	1	3	4	1	9	1	9	1	9	1	9	3	9	8	1	8	1
232	-3675	6	6.2	5	7	6	6	7	5	6	2	4	5.55556	7	6	5	6	4	6	7	6	6	5	6	6	5.63636	6	5	6	6	6	7	5	6	5	8	9	8	7	8	7	8	7	6	6	8	9	7	6
233	67073	6	6.2	5	6	7	6	7	5	6	2	6	6.22222	5	6	6	7	6	7	6	6	6	7	6	6	6.18182	5	6	7	6	6	7	5	6	7	8	9	8	7	9	8	9	7	9	8	7	9	8	9
234	10297	2	2	2	2	2	1	1	1	1	2	3	3	3	3	3	3	3	3	3	2	2	2	2	2	2	2	2	2	2	2	2	2	2	2	5	5	5	5	1	5	5	9	5	5	1	5	9	5
235	13816	2	2	2	2	2	4	4	3	3	2	3	3.66667	4	4	2	5	3	4	3	2	1.75	2	1	1	1.09091	1	1	1	1	1	1	1	1	2	5	3	7	6	4	9	2	4	4	4	1	4	#NULL!	3
236	4541	2	2	2	2	2	6	6	6	6	2	2	2	2	2	2	2	2	2	2	1	1	1	1	1	1	1	1	1	1	1	1	1	1	1	3	6	1	5	8	9	2	1	1	2	9	1	3	5
237	37366	1	1	1	1	1	7	7	7	7	2	2	2	1	1	3	4	1	2	2	2	1.25	1	1	1	1	1	1	1	1	1	1	1	1	1	9	9	1	5	5	9	9	5	1	1	5	5	6	1
239	10916	3	2.8	2	3	2	2	1	3	3	2	5	4.77778	6	3	5	6	6	3	4	5	4.5	4	4	5	4.72727	6	4	5	3	4	5	4	6	5	6	8	3	9	3	6	2	5	2	6	2	3	7	7
240	10308	1	1	1	1	1	3	3	5	4	2	2	1.44444	2	1	1	2	1	1	1	1	1	1	1	1	1	1	1	1	1	1	1	1	1	1	3	6	1	9	7	7	1	7	1	7	3	1	8	1
241	16011	2	2.6	2	2	5	3	2	3	3	2	5	5	5	5	5	5	5	5	5	1	1	1	1	1	1	1	1	1	1	1	1	1	1	1	7	6	3	7	6	5	4	5	6	6	2	5	5	5
242	15845	1	1.6	1	1	4	4	5	5	3	2	4	5.44444	5	5	6	6	6	6	6	5	4.25	2	4	5	2.81818	3	2	2	4	3	2	2	2	3	8	6	9	8	8	8	2	7	5	9	3	2	6	1
243	7209	1	1.6	2	1	1	5	6	4	6	2	4	4.55556	5	5	6	4	5	2	7	2	1.5	1	1	2	1.81818	2	2	1	2	1	1	1	3	3	7	1	2	9	2	9	1	9	1	9	2	1	9	2
244	18473	1	2	2	2	2	5	4	6	6	2	2	1.88889	2	3	2	2	2	1	1	1	2.25	1	1	2	2.45454	3	2	2	1	2	4	4	3	3	8	7	1	7	8	6	6	6	5	6	5	2	3	5
245	-3873	2	1.6	1	1	2	5	5	4	4	2	3	1.88889	1	2	2	1	3	1	1	3	2.75	2	2	2	1.18182	1	1	1	1	1	2	1	1	1	7	8	1	9	5	9	2	9	1	9	5	3	9	1
246	7797	4	4	4	4	5	1	2	4	3	2	4	3.55556	4	3	6	3	3	3	3	1	1	1	1	1	1.90909	2	2	2	2	3	1	1	3	3	9	8	8	8	2	1	8	9	5	6	7	8	8	6
247	-7918	2	2.6	2	2	5	3	3	5	4	3	3	3.44444	4	4	4	3	3	4	3	2	3	4	4	4	4	5	5	3	4	4	4	5	3	4	4	6	5	6	6	4	5	4	5	3	7	6	7	5
248	11301	1	1	1	1	1	6	6	4	4	2	2	1.77778	2	2	2	2	2	1	1	1	1	1	1	1	1	1	1	1	1	1	1	1	1	1	9	9	5	6	5	5	9	1	1	5	5	8	9	9
249	12222	3	3	3	3	3	2	2	2	2	2	3	2.22222	3	2	2	2	2	2	2	2	2	2	2	2	2	2	2	2	2	2	2	2	2	2	5	5	5	6	1	1	4	1	4	4	1	5	4	2
250	-1476	2	2	2	2	2	4	4	4	4	2	3	2.77778	4	3	3	3	2	2	2	4	3	3	2	2	2.18182	2	2	4	2	2	2	2	2	2	6	5	3	5	4	4	3	6	7	7	4	4	7	4
251	4735	2	1.4	2	1	1	5	6	6	5	2	2	2.11111	2	3	3	2	2	3	1	2	2.5	3	2	2	1.63636	1	2	2	1	2	2	1	2	2	3	8	1	9	1	1	3	9	1	9	1	4	9	1
252	16133	1	1.6	1	1	4	4	2	3	4	2	3	4.22222	4	5	2	5	6	4	5	1	1	1	1	1	1	1	1	1	1	1	1	1	1	1	7	4	2	9	5	7	2	4	6	2	7	4	5	3
253	9335	2	2	2	2	2	5	5	5	5	2	4	3	4	4	2	3	3	2	2	2	2	2	2	2	2	2	2	2	2	2	2	2	2	2	6	7	5	8	3	7	3	8	2	9	2	5	8	2
254	12022	1	1	1	1	1	4	6	5	5	2	3	3.11111	3	4	3	4	3	2	2	5	5	5	4	3	2	4	#NULL!	2	1	1	1	1	1	1	4	7	8	4	3	4	5	6	7	4	6	4	3	4
255	43101	6	5.2	6	5	4	6	5	5	3	4	6	4.77778	2	5	4	6	5	5	6	2	3.5	5	4	5	4.2	3	4	#NULL!	6	2	3	6	4	5	8	7	6	8	7	5	6	7	6	6	5	7	8	8
256	2635	3	2.8	3	2	4	5	4	5	4	2	2	2.11111	1	1	4	4	2	2	1	2	1.25	1	1	2	1.45454	2	2	2	1	1	1	1	1	1	7	4	2	6	2	5	3	7	4	5	3	2	6	1
257	3729	1	1	1	1	1	7	5	7	6	2	1	1	1	1	#NULL!	1	1	1	1	1	1	1	1	6	2.54546	7	1	1	1	1	1	1	1	1	9	9	5	1	1	1	1	1	1	1	1	1	1	1
258	7439	3	3	3	3	3	5	5	5	5	2	3	3	3	3	3	3	3	3	3	3	3	3	3	3	3	3	3	3	3	3	3	3	3	3	6	7	3	6	4	3	5	7	4	7	4	5	7	4
259	3346	1	1	1	1	1	7	7	7	7	2	1	1	1	1	1	1	1	1	1	1	1	1	1	1	1	1	1	1	1	1	1	1	1	1	8	4	3	5	6	4	4	8	7	7	7	7	6	5
260	9762	1	1.2	1	1	2	6	6	6	6	2	2	1.44444	2	1	1	2	1	1	1	2	2	2	2	1	1.18182	1	1	1	1	1	2	2	1	1	8	4	3	9	3	8	5	8	3	8	2	5	8	1
261	19218	1	1	1	1	1	6	6	6	6	2	4	3.55556	4	4	4	4	4	2	2	2	2	2	2	2	2	2	2	2	2	2	2	2	2	2	6	5	2	8	8	8	4	6	2	7	7	2	6	2
262	5452	6	3.6	6	1	4	6	6	6	6	2	1	1.11111	1	1	1	1	1	1	1	1	1	1	1	2	1.2	2	1	#NULL!	1	1	1	1	1	1	7	#NULL!	5	5	5	6	6	#NULL!	7	7	7	7	6	6
263	#NULL!	1	4.6	1	7	7	1	1	1	1	2	7	7	7	7	7	7	7	7	7	3	3.5	3	5	1	2.63636	3	6	5	1	1	1	1	2	5	7	8	1	9	9	9	1	8	1	#NULL!	1	9	9	1
264	4942	2	2.8	2	2	2	2	2	2	2	2	7	6.33333	7	7	5	7	7	5	5	4	2.75	2	2	3	3.72727	3	6	3	3	2	1	5	6	6	7	3	1	9	2	9	6	9	9	9	3	6	4	1
265	16845	2	1.2	1	1	1	4	2	2	2	2	4	3.66667	5	3	5	4	4	2	2	4	4	4	4	3	2.63636	2	3	3	1	2	4	3	3	3	3	3	1	9	4	8	1	7	7	8	4	6	8	2
266	6525	2	2	2	2	2	5	5	4	4	2	6	5	6	5	6	4	5	3	4	4	2.5	2	2	2	1.45454	2	2	2	1	1	1	1	1	1	2	5	1	9	1	5	3	7	1	9	1	1	9	1
267	1332	3	3	2	2	5	3	3	4	2	2	5	3.77778	3	3	4	6	4	2	2	2	2	2	2	2	2.63636	3	3	2	3	3	2	3	3	3	7	6	4	7	5	6	4	7	6	4	6	5	6	7
268	1750	3	1.4	1	1	1	4	4	4	4	2	3	3	3	3	3	3	3	3	3	4	3.75	4	3	3	2.90909	3	3	4	3	3	3	3	3	1	1	3	1	9	3	9	1	9	1	9	1	1	9	1
269	8405	1	1	1	1	1	6	6	7	6	2	2	2	2	2	2	2	2	2	2	1	1	1	1	1	1	1	1	1	1	1	1	1	1	1	4	2	4	9	3	5	2	3	3	6	3	1	3	3
270	10055	1	1.6	1	1	4	4	4	6	5	2	1	1.44444	2	1	2	2	2	1	1	1	1	1	1	1	1	1	1	1	1	1	1	1	1	1	7	7	7	7	7	5	1	7	7	6	9	5	6	2
271	10587	3	2.8	2	3	3	6	2	4	2	2	4	3.55556	3	4	6	4	4	1	2	5	5	5	5	2	4.27273	6	2	5	6	5	1	4	6	5	8	8	2	9	2	2	1	8	6	9	6	1	9	1
272	-24	3	3	3	3	3	5	5	5	5	2	3	2.66667	2	3	3	3	3	2	2	3	3	3	3	3	2.6	3	2	2	2	3	2	#NULL!	3	3	5	4	3	8	5	8	3	7	1	8	5	2	9	2
273	12764	1	1.2	1	1	2	6	5	6	5	2	2	2.25	3	#NULL!	1	4	3	2	1	1	1.5	2	2	1	1.18182	1	2	2	1	1	1	1	1	1	8	7	2	9	3	9	6	8	1	8	1	3	8	2
274	17028	4	3.6	3	4	4	5	5	6	5	2	4	3.66667	4	3	5	5	4	2	2	2	2	2	2	2	2	2	2	2	2	2	2	2	2	2	9	9	1	9	1	9	5	9	9	9	5	7	9	9
275	4090	3	3.2	3	3	4	4	4	4	4	2	4	3.88889	4	4	3	4	4	4	4	2	2	2	2	3	2.45454	3	2	5	1	3	1	2	2	2	1	7	1	8	5	7	3	2	4	7	3	5	4	4
276	-3836	6	6.6	6	7	7	2	1	1	3	2	7	6.11111	6	7	4	7	5	6	6	3	3	3	3	1	4.27273	4	3	7	4	3	3	7	7	7	#NULL!	#NULL!	#NULL!	#NULL!	#NULL!	#NULL!	#NULL!	#NULL!	#NULL!	9	9	1	9	5
277	-1955	1	1	1	1	1	2	2	4	3	2	6	5.33333	7	6	5	5	4	5	4	3	2.25	2	1	3	3.72727	5	4	4	4	4	3	4	3	4	5	8	5	6	7	8	5	3	5	5	5	4	5	7
278	26115	2	2	2	2	2	1	1	1	1	2	7	7	7	7	7	7	7	7	7	4	4.25	6	3	3	3.18182	3	4	5	2	3	3	3	3	3	3	2	1	9	6	6	1	9	2	9	4	3	7	1
279	10288	1	1	1	1	1	4	4	4	4	2	2	1.88889	1	2	2	2	2	2	2	1	1	1	1	1	1.36364	1	4	2	1	1	1	1	1	1	8	8	1	5	5	8	5	1	5	1	5	2	5	5
280	17043	2	2	3	2	2	5	6	6	5	2	3	2.33333	2	2	3	4	2	1	1	1	2	2	3	2	1.90909	2	2	1	1	2	3	2	2	2	7	6	5	6	4	8	3	7	5	4	3	5	5	3
281	-6941	2	1.8	1	2	2	4	3	4	4	2	3	3.11111	5	4	3	3	3	2	2	1	1	1	1	1	1.09091	1	1	1	1	1	1	1	1	2	5	8	5	9	1	6	4	6	5	7	1	4	9	1
284	12447	2	4.4	3	6	6	3	3	3	3	2	5	5.22222	6	6	4	6	6	5	4	3	2.75	2	4	3	1.36364	1	1	1	1	1	1	1	2	2	6	5	6	9	2	9	1	7	4	9	2	1	9	1
285	12872	1	1.6	1	1	4	3	4	4	4	2	3	1.88889	2	2	1	2	2	1	1	1	1	1	1	1	1	1	1	1	1	1	1	1	1	1	7	3	5	9	7	8	4	5	6	6	5	3	6	6
286	9398	2	4	2	5	6	6	3	4	4	2	5	4.66667	5	5	6	5	5	3	4	5	4.25	4	4	3	3.36364	4	3	5	2	3	2	3	5	3	1	2	1	9	4	#NULL!	2	3	1	8	4	1	3	2
287	10774	2	1.6	2	2	1	4	3	4	3	2	2	1.88889	1	3	1	1	3	2	2	2	1.5	2	1	1	2	1	2	3	3	2	1	2	3	2	5	4	5	5	6	5	6	7	5	5	4	5	6	2
288	10205	2	4.4	4	5	7	2	1	2	1	2	3	4.33333	6	4	4	5	5	4	4	5	5	5	5	4	4.90909	4	6	6	5	5	4	5	6	5	5	4	8	6	5	7	4	5	6	5	4	3	5	6
289	17995	4	5.4	4	6	7	5	4	4	4	2	6	5.88889	4	7	6	6	6	6	6	3	2.75	3	2	5	3.81818	3	6	6	3	2	2	2	6	6	8	8	8	9	4	8	3	5	5	9	8	6	7	7
290	-15875	1	1	1	1	1	2	2	2	2	2	5	4.625	5	5	#NULL!	6	5	3	3	4	4.66667	#NULL!	5	5	5.63636	7	6	7	5	6	3	5	7	6	1	1	1	8	4	6	1	7	1	2	2	2	2	2
291	14506	1	1	1	1	1	5	6	7	7	2	1	1.33333	3	2	1	1	1	1	1	5	6.25	7	6	2	2.90909	5	3	1	2	2	1	1	5	6	2	4	6	4	1	3	2	1	1	5	4	7	9	8
292	-1958	2	2	2	2	2	2	2	2	2	2	4	2.66667	3	2	3	3	2	2	2	3	3	3	3	2	2.36364	3	2	2	2	3	2	3	2	2	2	2	1	4	1	8	2	8	2	5	1	2	8	1
293	13292	3	3	3	3	3	4	4	4	4	2	3	2.44444	3	3	2	2	2	2	2	2	2	2	2	2	2	2	2	2	2	2	2	2	2	2	5	5	5	5	3	3	4	5	3	3	3	3	5	3
294	-2258	1	1	1	1	1	2	1	1	1	2	5	5	5	5	5	5	5	5	5	3	3	3	3	4	1.90909	2	2	1	1	1	1	2	2	2	8	7	5	8	6	7	9	#NULL!	6	5	7	6	8	5
295	10715	1	1	1	1	1	7	5	5	5	2	3	2.33333	4	2	2	2	2	2	1	1	1	1	1	1	2.09091	1	6	1	1	1	1	1	2	4	9	9	4	9	1	9	8	9	5	7	1	4	9	1
296	14256	1	1.6	1	1	4	4	4	4	4	2	4	4	4	4	4	4	4	4	4	4	4	4	4	4	4	4	4	4	4	4	4	4	4	4	5	5	5	5	5	5	5	5	5	5	5	5	5	5
297	26348	3	2.2	2	2	2	4	5	6	5	2	4	2.33333	4	2	2	2	2	1	1	2	2	2	2	2	2	2	2	2	2	2	2	2	2	2	7	7	4	9	2	9	2	8	2	6	7	1	8	2
298	-3366	2	2	2	2	2	2	3	3	2	2	6	4.28571	#NULL!	4	4	4	4	4	4	2	2	2	2	2	2.72727	2	2	2	2	3	3	4	4	4	7	7	7	7	1	8	2	6	6	5	5	5	5	5
299	38411	1	1.8	1	4	2	6	5	5	4	2	1	1.22222	1	1	1	3	1	1	1	4	3	3	2	1	1	1	1	1	1	1	1	1	1	1	7	8	5	7	6	2	4	6	3	5	1	2	1	4
300	17378	2	2	2	2	2	4	2	2	3	2	2	1.77778	1	1	3	2	3	2	1	1	1	1	1	1	1	1	1	1	1	1	1	1	1	1	3	5	2	9	2	9	1	8	2	5	6	4	7	3
301	31686	1	3	1	4	6	6	5	5	3	2	6	4.66667	5	6	4	5	2	4	4	1	1.25	1	2	2	1.8	1	3	1	1	1	#NULL!	3	2	2	7	5	3	6	4	6	2	3	2	8	3	4	7	3
302	26624	1	1.2	1	1	1	2	1	1	1	2	6	5.88889	5	7	7	6	6	5	4	4	4.25	5	3	3	2.81818	3	1	4	3	2	1	3	5	4	4	7	2	6	1	8	3	8	1	7	3	2	6	3
303	9804	3	3.6	3	4	4	3	3	3	3	2	5	4.11111	4	4	3	5	4	4	3	4	3.5	3	3	3	3.09091	4	2	5	3	3	2	4	3	3	8	7	#NULL!	5	2	8	4	7	5	5	5	4	5	5
304	675	2	2.75	#NULL!	2	4	5	2	4	5	2	4	4.55556	5	5	6	4	5	4	4	1	1	1	1	1	1.1	1	2	#NULL!	1	1	1	1	1	1	9	8	8	9	9	1	3	6	5	2	4	8	5	7
305	-1955	4	2.8	1	2	4	2	2	2	1	2	4	4.22222	4	4	6	5	6	3	2	4	3.5	4	2	3	3.54546	2	2	6	2	2	2	5	6	6	4	4	1	6	7	1	1	8	7	7	7	1	4	4
306	5038	2	2	1	1	4	4	4	4	4	2	2	2	2	2	2	2	2	2	2	2	1.75	2	1	1	1.27273	1	1	1	1	1	1	1	3	2	8	5	1	9	1	8	1	8	1	8	1	2	8	2
307	5854	2	2.6	1	1	7	5	3	4	4	2	2	1.875	1	2	3	#NULL!	3	1	1	3	2.25	2	2	1	1.18182	3	1	1	1	1	1	1	1	1	3	5	7	8	9	6	3	9	5	9	5	5	1	5
308	8025	#NULL!	2	3	1	3	1	1	4	4	2	5	4.88889	5	4	6	6	6	3	4	2	2	2	2	3	2.90909	4	2	6	1	1	1	5	3	3	1	1	1	8	5	5	1	9	1	5	7	5	2	2
309	3501	3	3	3	3	3	4	3	4	3	2	4	3.44444	2	3	2	4	2	5	5	2	2	2	2	1	1.45454	2	1	1	1	2	1	1	3	2	8	5	3	9	5	5	3	7	5	5	4	6	4	5
311	7275	2	2.2	2	2	3	4	3	2	3	2	4	4.33333	4	5	5	5	5	4	3	4	4	4	4	3	2.36364	3	2	1	1	4	1	3	3	3	6	5	5	6	9	2	7	2	6	5	6	4	4	7
312	4699	2	2.2	3	2	2	4	5	5	4	2	3	3.66667	4	4	2	3	4	4	6	3	2	2	1	2	2.18182	3	2	2	2	2	2	2	3	2	3	4	3	3	2	3	3	3	2	3	2	2	3	2
313	9207	3	2.6	1	2	4	6	5	5	5	2	5	4.33333	4	6	6	5	7	1	1	2	2.5	3	2	2	2.36364	3	1	5	2	2	1	3	3	3	9	9	1	8	6	9	5	8	1	5	5	7	9	1
314	#NULL!	2	2.4	2	2	4	6	6	7	6	2	2	2.22222	3	2	2	3	2	2	2	2	1.75	2	1	2	1.45454	2	2	1	1	1	1	1	1	2	8	7	1	4	2	6	2	6	1	3	3	2	7	2
315	33032	2	1.4	1	1	2	4	3	4	3	2	3	3.11111	3	4	4	3	5	2	2	1	1	1	1	1	1.63636	2	1	1	1	2	1	2	3	2	6	4	4	7	8	7	4	5	6	4	7	6	4	6
316	11081	2	2	2	2	2	5	4	5	4	2	2	2	2	2	2	2	2	2	2	3	3	3	3	2	2.09091	2	3	2	2	2	2	2	2	2	8	7	4	8	3	7	5	7	7	7	3	5	5	3
317	#NULL!	3	3.8	4	4	4	6	6	5	5	2	4	2.33333	3	4	1	2	1	1	1	1	1	1	1	2	1.3	1	2	#NULL!	1	1	1	1	1	1	4	4	4	4	4	5	2	5	5	6	4	6	6	2
318	107	1	1.4	1	1	3	2	4	4	4	2	5	4.77778	5	5	4	5	5	4	5	2	1.25	1	1	2	1.54546	2	1	2	1	2	1	1	2	1	3	3	3	7	7	5	3	2	2	6	4	4	5	5
319	4687	2	2.2	2	3	3	7	7	7	7	2	4	3.11111	4	3	3	4	3	1	3	2	2	2	2	2	2.18182	3	4	3	1	2	1	1	2	2	9	6	5	6	7	7	7	7	6	6	7	7	7	3
320	1685	2	1.8	2	2	1	4	3	3	3	2	4	4.77778	6	5	6	6	6	3	2	3	2.75	3	2	3	3.36364	3	3	3	3	5	3	3	4	4	2	3	3	8	6	9	7	5	2	6	2	4	1	5
321	4153	1	1	1	1	1	6	5	6	5	2	2	2.11111	2	2	1	4	2	3	1	1	1	1	1	1	1	1	1	1	1	1	1	1	1	1	9	8	8	7	9	6	7	9	8	9	5	9	8	7
322	6779	1	1.4	2	1	2	4	3	4	4	2	3	1.55556	1	1	1	2	1	1	1	3	2.75	3	2	1	1.72727	2	6	2	1	1	1	1	1	1	6	4	3	6	6	5	5	#NULL!	2	5	3	5	2	5
323	2334	3	3.4	2	3	6	5	2	4	3	2	5	4.22222	4	4	3	6	4	4	3	4	3.75	4	3	2	2.72727	3	3	2	1	2	2	4	5	4	6	7	5	9	7	7	4	6	5	9	6	5	3	1
324	1652	2	2.2	2	2	3	5	4	3	4	2	4	1.77778	1	1	1	2	1	1	1	2	1.75	2	2	3	2	2	1	2	1	3	1	2	2	2	7	4	5	8	7	4	1	3	5	5	7	6	5	6
325	6717	5	5.2	4	5	6	2	3	4	4	2	5	4.88889	4	5	4	4	5	6	5	4	4	4	5	3	2.36364	4	2	2	1	1	1	2	2	3	8	3	7	8	3	3	1	8	8	6	1	4	8	2
326	359	2	1.8	1	1	3	2	2	5	3	2	2	2	2	3	2	3	2	1	1	1	1	1	1	1	1	1	1	1	1	1	1	1	1	1	9	5	7	6	6	8	8	8	6	6	7	7	7	1
327	11383	1	1	1	1	1	4	3	3	3	2	4	4	4	3	5	4	4	4	4	1	2.25	3	2	1	2.09091	1	4	1	1	1	1	1	1	6	9	2	3	4	1	9	1	9	9	6	9	9	3	#NULL!
328	8673	3	3.4	3	3	4	4	2	3	2	2	2	4.11111	4	5	5	5	5	6	3	5	4	4	3	3	2.09091	3	2	2	1	2	1	2	2	2	7	9	1	8	6	5	6	9	2	7	7	3	8	2
329	4222	4	3.4	3	3	3	3	2	4	3	2	4	3.77778	4	4	4	4	4	3	3	5	5	5	5	5	4.45455	5	3	4	3	3	4	5	6	6	5	5	5	5	5	5	5	5	5	5	5	5	5	5
330	17169	1	1.6	1	2	2	5	4	4	4	2	4	4.11111	5	5	4	4	5	3	3	3	2.75	3	2	3	2	3	3	2	1	1	1	2	1	2	3	2	1	9	5	8	3	9	1	9	1	1	7	1
331	20973	1	1	1	1	1	4	4	4	4	2	1	1	1	1	1	1	1	1	1	1	1	1	1	1	1.27273	1	4	1	1	1	1	1	1	1	9	9	1	9	1	5	5	5	1	9	1	5	9	1
332	6746	3	3	2	2	5	4	4	4	4	2	4	3	4	3	2	3	3	2	2	4	3.5	3	3	5	4.36364	6	7	2	2	3	6	4	4	4	6	6	2	7	3	5	4	8	5	5	5	6	8	1
333	35135	1	1.6	1	1	4	5	6	6	6	2	4	3.22222	4	3	4	3	3	2	2	1	1	1	1	1	1	1	1	1	1	1	1	1	1	1	8	9	1	9	1	9	1	5	1	7	1	1	9	1
334	-3873	1	1.2	1	1	1	6	6	5	5	2	2	1.88889	2	2	1	4	2	2	1	1	1	1	1	4	2.36364	3	2	2	1	1	1	2	4	3	8	8	1	9	1	2	5	9	1	8	1	9	7	1
335	3709	2	2	2	2	2	1	1	1	1	2	1	1	1	1	1	1	1	1	1	1	1	1	1	1	1	1	1	1	1	1	1	1	1	1	8	5	4	7	4	4	4	5	5	5	5	5	5	5
336	3826	1	1	1	1	1	7	7	7	7	2	4	2.33333	4	1	1	1	4	1	1	1	1	1	1	1	1	1	1	1	1	1	1	1	1	1	9	1	9	9	4	9	9	9	9	4	4	9	4	1
337	18827	2	1.6	1	1	2	6	4	5	4	2	4	3.44444	3	4	3	4	3	3	3	2	2	2	2	2	1.36364	2	1	2	1	1	1	1	1	1	3	6	1	9	6	9	2	6	2	7	7	2	3	3
338	12132	2	2.4	2	2	4	4	3	4	3	2	4	3	1	3	1	4	4	4	2	3	2.75	3	2	4	3.18182	3	3	4	1	3	3	3	4	4	5	6	5	6	7	3	5	1	5	4	2	4	2	9
339	18975	2	1.6	1	1	3	5	2	2	2	2	5	4	5	6	7	3	4	1	1	4	2.5	1	1	2	1.45454	2	1	1	1	3	1	1	1	2	1	1	6	9	1	4	2	9	5	9	1	1	6	1
340	9135	1	1	1	1	1	6	6	6	6	2	5	3.88889	4	4	4	4	4	3	3	2	2	2	2	3	3	4	6	2	1	4	2	2	3	3	4	4	4	4	4	7	3	3	4	5	5	4	7	1
341	-4354	3	4.4	5	3	6	3	3	2	2	2	6	5.11111	7	6	6	6	3	5	1	2	2	2	2	6	4.63636	1	2	6	6	6	6	5	6	5	9	8	9	6	2	9	2	8	2	8	2	8	2	8
342	13497	1	2.6	2	3	5	3	3	4	3	2	3	3.33333	3	5	3	3	3	4	3	4	3.75	4	3	2	1.09091	1	1	1	1	1	1	1	1	1	4	3	2	8	6	1	1	7	4	6	3	1	1	1
343	11459	1	1	1	1	1	5	1	4	4	2	1	1	1	1	1	1	1	1	1	1	1	1	1	1	1	1	1	1	1	1	1	1	1	1	4	1	1	9	1	9	1	9	7	9	9	#NULL!	9	1
344	8018	5	5	5	5	5	2	2	2	2	2	6	4.55556	5	4	4	4	4	4	4	5	4.25	4	4	2	2.81818	3	3	4	3	2	3	3	3	3	7	6	5	6	5	5	5	5	5	6	6	5	5	6
345	38763	1	1.6	1	1	4	4	4	4	4	2	3	2	3	2	2	2	1	1	1	2	2.75	4	3	2	1.81818	2	2	2	2	2	1	1	2	2	7	7	5	8	8	8	5	2	4	7	7	3	3	5
346	1348	3	1.6	2	1	1	2	1	2	2	2	4	4.55556	4	5	5	4	5	3	5	5	5	5	5	2	3.36364	2	3	3	3	5	4	5	3	4	7	7	6	6	4	4	4	7	6	3	5	7	5	6
347	8583	2	2.4	2	2	4	4	3	3	3	2	4	3.11111	4	4	3	3	2	2	2	2	2	2	2	4	3.18182	4	4	4	2	2	2	4	3	2	5	5	1	8	7	8	5	8	5	5	2	8	2	2
348	19534	1	1	1	1	1	4	2	4	2	2	4	4	4	4	4	4	4	4	4	5	4	3	3	1	1	1	1	1	1	1	1	1	1	1	6	6	1	5	7	5	5	8	1	7	5	3	5	1
349	9908	4	3.2	3	3	3	4	2	3	2	2	4	2.55556	3	2	3	2	3	2	2	2	2.5	2	3	3	2.18182	2	3	2	2	2	2	3	2	1	3	3	2	2	2	2	2	2	2	2	4	2	3	2
350	1061	1	1	1	1	1	1	1	1	1	2	4	4.375	5	#NULL!	5	5	3	5	4	4	4	4	4	4	5.36364	6	5	6	4	5	5	6	6	6	5	5	6	7	9	3	4	3	5	5	8	5	2	6
351	-14	1	1.2	1	1	2	4	3	3	3	2	3	2.22222	2	2	2	2	2	2	2	1	1	1	1	2	1.54546	2	2	2	2	1	1	1	1	1	8	8	5	3	9	5	9	1	4	1	1	6	1	9
352	1652	4	6	6	7	7	4	5	5	4	2	6	5.22222	7	6	5	6	5	4	2	5	4	2	5	3	3.18182	3	2	4	2	3	3	3	4	5	5	5	6	8	4	2	2	7	7	4	2	8	5	4
353	-106	1	1	1	1	1	4	4	4	4	2	3	2.88889	2	2	4	2	2	4	4	1	1	1	1	1	1	1	1	1	1	1	1	1	1	1	7	5	1	1	5	4	3	3	1	3	2	2	2	2
354	37950	3	3	3	3	3	5	6	6	6	2	4	3.22222	3	3	4	4	3	2	2	1	1	1	1	1	1	1	1	1	1	1	1	1	1	1	6	6	4	7	5	7	4	7	4	4	5	4	5	3
355	9797	3	2.2	2	3	1	1	1	1	1	2	7	4.77778	7	7	3	7	3	1	1	5	5	5	5	4	5.6	5	#NULL!	6	7	7	5	5	7	6	1	1	1	9	1	9	1	9	1	3	1	1	9	1
356	10466	3	3	3	3	3	3	2	3	3	2	4	3.11111	3	4	2	3	3	3	2	3	3	3	3	2	2	2	2	2	2	2	2	2	2	2	8	7	7	6	7	7	5	6	5	7	7	6	7	7
357	18595	1	1	1	1	1	7	7	7	7	2	1	1	1	1	1	1	1	1	1	1	1	1	1	1	1	1	1	1	1	1	1	1	1	1	6	5	5	4	6	5	3	7	7	6	5	5	3	4
358	57	2	2	2	2	2	5	5	5	5	2	2	1.77778	2	2	1	2	2	2	1	3	2.75	3	2	2	2.09091	2	5	2	1	1	2	2	2	1	8	7	8	3	8	1	8	1	9	9	1	8	1	9
359	-2592	1	1	1	1	1	3	4	3	4	2	1	1.44444	1	1	1	3	3	1	1	3	3.25	4	2	4	3.18182	5	7	1	4	1	1	3	3	3	3	3	4	5	4	1	3	5	4	5	8	7	3	6
360	10713	1	1.2	1	1	1	5	5	5	5	2	3	2.88889	2	3	4	4	3	2	2	2	2.5	3	3	3	1.72727	2	1	1	1	1	1	2	3	2	4	5	1	8	5	7	2	6	1	7	4	3	4	1
361	-2314	2	1.6	1	2	1	6	5	5	6	2	2	1.44444	1	1	1	3	1	1	1	1	1	1	1	1	1	1	1	1	1	1	1	1	1	1	7	5	1	6	3	3	7	5	4	5	4	5	4	3
362	10457	1	1.6	1	1	4	4	2	4	4	2	4	4.44444	4	5	2	6	5	6	4	1	1	1	1	2	1.09091	1	1	1	1	1	1	1	1	1	8	8	2	9	9	9	5	3	4	6	7	8	8	2
363	12496	4	2.5	2	2	2	4	4	4	3	2	4	2.88889	4	4	2	2	2	2	2	2	2	2	2	4	3.45454	4	4	4	4	4	2	4	2	2	8	5	5	8	3	5	6	5	5	5	3	5	8	3
364	-4434	2	2	2	2	2	4	4	4	4	2	2	2	2	2	2	2	2	2	2	3	3	3	3	3	3.27273	3	3	5	4	3	3	3	3	3	6	6	6	7	4	5	5	6	6	7	6	6	5	4
365	6196	3	1.6	1	1	1	1	3	4	3	2	2	1.77778	2	2	1	1	2	1	3	2	2	2	2	3	1.54546	3	1	1	1	1	1	1	1	1	9	8	7	6	6	5	4	4	4	5	4	4	5	5
366	14506	1	3.2	3	4	4	6	5	5	4	2	3	2.77778	3	3	2	2	2	4	4	1	1	1	1	1	1	1	1	1	1	1	1	1	1	1	3	7	1	7	5	7	2	8	8	3	7	6	4	4
367	13771	1	1	1	1	1	7	7	7	7	2	1	1	1	1	1	1	1	1	1	1	1	1	1	1	1	1	1	1	1	1	1	1	1	1	1	5	1	9	3	9	1	6	1	6	1	1	9	1
368	8901	1	1	1	1	1	6	5	5	5	2	2	1.66667	2	2	1	1	1	2	2	1	1	1	1	1	1.18182	1	2	1	1	1	1	1	2	1	6	1	1	9	5	7	2	9	1	7	3	3	9	2
369	3577	1	1	1	1	1	1	#NULL!	4	4	2	7	5.66667	7	7	1	7	7	7	1	1	1	1	1	1	1	1	1	1	1	1	1	1	1	1	1	9	5	9	1	9	1	9	5	5	9	5	9	1
370	4661	4	4	5	5	4	5	2	2	2	2	7	5.77778	7	7	2	7	7	4	4	5	5	5	5	7	5.72727	7	7	3	3	3	5	7	7	7	3	3	1	9	6	4	1	8	3	9	4	3	9	2
371	-932	2	2	2	2	2	5	4	4	4	2	3	2.11111	1	2	2	2	2	2	2	2	2	2	2	4	2.36364	3	3	1	1	2	2	2	2	2	4	5	2	8	5	9	1	5	1	5	2	2	8	1
372	7145	1	1	1	1	1	5	5	5	5	2	2	2.44444	2	4	3	2	3	2	2	1	1	1	1	1	1	1	1	1	1	1	1	1	1	1	5	9	1	9	1	1	1	9	1	9	1	9	6	1
373	6356	1	1.2	1	1	2	6	6	6	6	2	4	2.33333	2	2	2	3	2	2	1	2	1.75	1	2	3	2	2	5	1	1	1	1	2	2	2	8	7	5	8	2	9	5	6	7	2	1	#NULL!	5	5
375	5098	7	6.6	7	6	7	7	7	6	7	7	7	6.66667	6	6	7	7	6	7	7	7	7	7	7	7	6.72727	6	7	7	6	7	6	7	7	7	9	9	8	9	9	9	8	9	8	9	9	9	8	9
376	18922	1	1	1	1	1	6	6	6	6	2	2	2.55556	2	4	3	4	3	1	2	2	2	2	2	1	1.09091	1	1	1	1	1	1	1	1	2	4	5	3	9	3	9	4	7	5	6	3	4	2	6
377	5750	2	1.8	2	1	2	2	2	2	2	2	4	4	5	5	6	2	5	3	2	4	4	4	4	4	3.27273	2	5	3	2	5	3	3	4	3	3	5	5	8	3	2	2	3	1	2	6	4	7	8
378	9874	3	3	3	3	3	4	4	4	4	2	3	3	3	3	3	3	3	3	3	2	2	2	2	2	2	2	2	2	2	2	2	2	2	2	6	5	5	5	5	4	5	5	5	5	5	5	5	5
379	11636	2	2.4	2	2	4	6	6	6	6	2	5	4.55556	6	5	3	5	5	2	4	2	1.75	2	1	1	1.09091	1	2	1	1	1	1	1	1	1	7	4	3	7	2	8	2	8	5	6	2	3	7	2
380	10835	3	4.2	3	5	6	4	3	4	3	2	4	3.77778	4	4	4	4	4	3	3	2	2	2	2	1	2.09091	3	4	2	1	2	1	2	2	2	4	5	2	9	1	8	2	7	5	8	7	3	7	3
381	3892	6	5.6	6	5	5	5	5	6	4	2	6	4.75	6	#NULL!	3	3	4	5	5	5	4.75	5	4	6	5.90909	6	5	6	6	6	6	6	6	6	8	7	7	6	5	6	6	5	5	6	6	7	6	6
382	8881	1	1.8	1	1	4	3	2	4	3	2	4	4.11111	5	5	4	4	5	2	4	3	3	3	3	5	2.45454	4	2	2	2	1	1	2	2	2	7	8	2	8	2	8	2	#NULL!	5	8	5	2	8	2
383	12267	3	3	3	3	2	4	6	4	3	2	5	4.22222	5	4	4	4	3	4	4	3	2.75	2	3	4	1.81818	2	2	1	1	1	1	2	2	2	8	6	4	9	8	3	2	3	6	3	7	6	5	2
384	3145	5	6	4	7	7	4	1	1	1	2	5	6.11111	6	7	7	7	5	7	6	4	3.75	4	3	3	2.81818	2	4	1	1	5	2	4	4	3	1	1	2	1	1	9	1	1	9	9	5	5	3	1
385	7919	1	1	1	1	1	5	3	4	4	2	2	2.22222	2	2	2	4	2	2	2	2	2	2	2	3	2	2	1	2	2	2	2	2	2	2	3	7	2	7	3	2	4	7	2	6	2	6	7	2
386	8463	2	1.6	2	1	2	4	4	5	4	2	4	3.11111	3	4	4	5	2	1	1	1	1	1	1	1	1.18182	1	1	1	1	2	1	1	1	2	3	6	2	9	7	9	5	5	5	7	6	1	5	1
387	8015	5	5	5	5	5	4	4	4	4	2	5	5.44444	5	6	6	6	6	6	4	4	4	4	4	3	3	3	3	3	3	3	3	3	3	3	7	5	5	3	5	3	5	5	5	6	6	7	7	7
388	16137	7	6.4	7	4	7	7	7	7	7	2	1	1	1	1	1	1	1	1	1	1	1	1	1	1	1	1	1	1	1	1	1	1	1	1	9	9	9	9	1	9	9	9	9	9	1	9	9	1
389	5038	1	1.6	1	1	4	7	5	4	6	2	3	1.66667	2	2	1	2	1	1	1	1	1	1	1	1	1.18182	1	1	3	1	1	1	1	1	1	7	5	6	7	8	8	1	4	1	6	2	1	2	3
390	12213	2	2.8	4	3	1	1	1	2	1	2	6	5.55556	3	3	7	6	6	7	7	5	4.5	4	4	4	3.18182	4	3	3	3	1	3	4	2	4	7	6	6	9	8	5	5	4	7	1	4	6	6	3
391	8541	2	3.2	2	2	4	3	1	1	1	2	5	4.33333	4	5	2	5	5	4	4	2	2.5	3	3	1	2.18182	1	1	2	1	2	1	2	6	6	4	8	6	8	3	7	6	6	8	7	3	1	6	8
392	12601	2	2	2	2	2	4	4	4	4	2	4	3.11111	4	2	4	3	3	2	2	3	3	3	3	2	1.72727	2	2	2	1	1	2	1	2	2	4	8	5	9	3	8	2	8	5	8	3	5	5	2
393	2876	2	1.6	1	2	2	5	5	4	5	2	4	3.33333	3	4	3	2	3	3	4	2	2	1	2	4	3.72727	3	5	5	4	4	4	3	4	2	5	4	4	6	5	3	4	4	4	6	6	4	7	5
394	-708	6	6	6	6	6	4	2	3	2	2	4	3.66667	4	4	3	4	4	4	2	4	3.25	3	2	5	3.81818	4	2	4	4	3	4	1	6	6	2	2	2	9	9	2	2	2	2	8	1	1	8	1
395	-6453	3	4	3	5	3	4	4	4	4	2	4	4.55556	5	6	5	5	4	4	4	4	4.25	5	4	5	3.72727	5	3	2	4	4	3	4	3	3	7	1	5	7	3	8	1	7	2	9	3	2	6	1
396	3372	2	2.4	4	1	3	6	4	4	6	2	4	2.88889	2	1	4	3	2	3	3	2	1.75	2	1	1	1.36364	1	5	1	1	1	1	1	1	1	5	7	4	6	3	9	5	5	4	5	5	5	5	3
397	7991	2	2	2	1	3	5	5	4	5	2	4	3.55556	5	5	4	5	3	1	1	3	2	2	1	3	1.63636	2	2	1	1	2	1	2	2	1	7	7	6	7	4	5	5	7	6	6	6	7	6	5
398	15624	2	3.6	4	3	6	3	3	3	3	2	5	4.55556	4	5	5	5	5	4	4	4	4	4	4	4	4.18182	5	5	4	3	4	3	5	5	4	6	5	6	5	6	5	6	6	5	5	6	5	5	6
399	7615	6	5.6	7	6	4	5	4	6	7	2	6	5.55556	7	6	6	5	4	5	6	5	4.5	3	6	6	5.27273	6	7	6	3	4	6	5	6	4	7	6	8	9	8	7	8	6	7	7	8	6	8	7
400	9430	1	1	1	1	1	4	4	4	4	2	4	2.77778	2	3	2	4	4	1	1	2	2	2	2	2	1.72727	2	2	1	2	1	1	1	2	2	5	5	2	7	2	7	3	3	1	4	1	2	7	2
402	16048	2	2.6	2	2	4	4	5	5	5	2	4	2.77778	2	2	2	4	4	2	2	2	2	2	2	2	2	2	2	2	2	2	2	2	2	2	9	8	6	5	1	8	5	8	8	6	5	8	9	2
403	7017	1	1	1	1	1	5	5	5	5	2	4	4	4	4	3	5	4	4	4	1	1	1	1	1	1	1	1	1	1	1	1	1	1	1	7	6	#NULL!	7	7	4	4	5	5	5	6	3	5	5
405	-146672	3	2.8	2	1	5	3	3	4	3	2	6	4.77778	7	5	5	5	5	2	2	2	3.25	3	4	2	2.81818	4	4	2	2	3	2	3	2	2	3	5	5	8	1	9	2	5	5	7	2	8	6	2
407	23754	1	1	1	1	1	4	2	2	2	2	7	7	7	7	7	7	7	7	7	7	7	7	7	5	4.90909	5	5	5	3	6	4	5	5	6	7	7	7	7	7	6	7	7	7	5	2	2	2	2
408	13193	4	4.5	4	#NULL!	5	4	1	1	1	2	5	5	5	#NULL!	5	5	5	5	5	3	3	#NULL!	3	2	1.54546	2	2	2	2	1	1	1	1	1	6	6	6	6	6	6	6	6	6	5	5	5	5	5
409	10103	3	3	3	3	3	4	4	4	4	2	5	5.55556	5	6	5	6	6	6	6	2	2	2	2	3	2.81818	3	3	3	3	3	3	3	2	2	5	5	5	8	7	8	2	8	5	7	6	6	7	3
410	5033	6	5.8	6	7	4	1	2	5	1	2	4	4.33333	4	4	4	4	3	7	5	4	4	4	4	5	2.90909	6	6	2	2	1	1	2	1	2	9	7	1	8	2	1	5	5	5	7	3	6	7	4
411	25734	1	1.8	2	1	3	4	3	4	3	2	7	4.44444	2	5	5	6	5	2	2	6	5.25	5	5	4	4.27273	5	4	6	1	5	2	5	5	6	3	7	2	8	1	9	1	9	1	9	1	6	8	1
412	9235	1	1.2	1	1	2	5	4	6	5	2	3	2.77778	4	2	3	3	3	2	2	1	1	1	1	1	1.09091	1	1	2	1	1	1	1	1	1	3	7	1	9	2	9	1	7	1	8	3	1	6	3
414	13022	5	4.4	3	4	5	1	1	1	1	2	6	6	6	6	6	6	6	6	6	5	5	5	5	5	4.81818	5	5	5	3	5	5	5	5	5	7	2	2	8	3	9	2	7	3	5	2	2	6	1
415	8658	1	1	1	1	1	1	2	2	2	2	7	5.66667	6	6	6	7	6	3	4	7	6.25	6	6	3	4.09091	3	1	6	2	2	5	7	5	6	2	8	1	9	1	1	1	9	1	9	9	1	2	1
416	6029	4	4.4	5	5	6	2	1	2	2	2	4	4.66667	5	5	6	6	5	3	3	4	3.75	4	4	5	3.18182	4	4	5	4	2	1	2	2	4	6	7	3	8	6	8	1	7	2	7	3	3	2	2
417	2761	4	4	4	4	4	3	3	4	4	2	2	3	2	3	3	3	4	4	4	1	1	1	1	1	1.90909	6	6	1	1	1	1	1	1	1	7	4	1	8	1	7	3	9	3	3	1	8	8	1
418	9724	3	3.2	3	3	4	3	3	3	3	2	5	4.22222	5	5	4	4	5	3	2	4	4	4	4	3	3.54546	4	1	5	5	5	3	3	3	5	7	6	3	7	7	5	4	5	6	6	8	6	5	5
419	110	4	4	4	4	4	4	4	4	4	1	4	5.25	3	2	5	7	7	7	7	4	4	4	4	1	2.18182	1	1	1	1	3	3	4	4	4	5	5	5	5	5	5	5	5	5	5	5	5	5	5
420	13570	5	5.6	6	6	6	6	6	6	6	7	6	5.88889	6	6	6	6	6	6	5	6	5.75	6	6	6	6	6	6	6	6	6	6	6	6	6	8	8	8	8	8	8	8	8	8	8	8	8	8	8
421	1006	1	1	1	1	1	6	6	6	6	2	1	1	1	1	1	1	1	1	1	1	1	1	1	1	1	1	1	1	1	1	1	1	1	1	4	5	5	6	5	7	3	5	2	5	5	4	5	1
422	710	3	2.2	2	2	1	5	5	7	6	2	1	1	1	1	1	1	1	1	1	1	1	1	1	1	1	1	1	1	1	1	1	1	1	1	7	6	5	6	9	9	4	6	9	5	5	6	5	6
423	11728	2	2.8	1	2	7	5	3	3	3	2	6	5.22222	5	6	4	5	5	5	6	6	5.25	5	5	3	5.09091	5	6	7	5	6	6	5	5	5	2	9	1	7	1	9	1	6	1	9	1	2	8	1
424	30227	2	1.6	1	3	1	2	1	4	1	2	7	6.22222	7	7	7	7	6	4	4	7	6.75	7	6	2	2.54546	1	4	1	1	2	1	3	7	5	6	4	2	4	7	8	2	7	3	4	7	1	5	7
425	546	5	3.8	3	2	4	2	2	2	1	2	6	5.44444	3	7	7	6	4	5	5	7	5.25	5	4	5	3.45454	5	3	4	2	6	2	2	3	3	9	7	1	9	9	2	4	9	1	9	9	4	9	9
426	8255	1	1.2	2	1	1	1	1	1	1	2	4	4.44444	7	4	4	4	4	4	5	1	1	1	1	1	1.09091	1	1	1	1	1	1	1	2	1	9	7	4	4	5	3	4	4	3	5	3	5	4	4
427	-912	2	2.4	2	2	4	4	6	5	5	2	2	3.11111	4	2	4	4	3	4	3	1	1	1	1	1	1.09091	1	1	1	1	1	1	1	1	2	6	5	1	8	5	5	3	9	5	7	5	3	8	2
428	6240	2	3.4	3	2	6	1	3	5	3	2	4	3.22222	4	5	4	3	3	2	1	2	2	1	2	3	2.72727	3	5	1	2	2	1	4	4	3	8	6	2	7	9	8	5	7	5	7	4	6	8	3
430	5138	1	1	1	1	1	5	4	4	4	2	4	4.66667	2	6	5	7	5	4	5	3	2.75	3	2	3	2.81818	3	2	1	1	3	4	3	5	3	1	6	3	9	3	7	3	5	3	7	2	5	7	3
432	-26068	6	6.2	6	5	7	6	7	6	7	2	7	5.75	#NULL!	6	5	6	4	6	7	6	6.75	7	7	7	6.18182	6	6	7	7	7	5	6	7	5	8	9	9	6	7	9	8	9	9	7	8	9	8	8
433	5758	7	6.4	6	6	7	6	5	4	5	2	4	5.44444	4	2	7	7	7	7	7	7	6.5	6	6	7	6.4	6	6	6	6	7	7	6	6	7	8	#NULL!	9	9	9	9	9	9	9	9	8	8	7	6
435	144	1	1	1	1	1	6	5	6	6	2	#NULL!	3.625	5	4	6	2	3	2	4	3	1.75	1	1	2	1.27273	3	1	1	1	1	1	1	1	1	9	9	2	8	9	9	1	1	5	9	1	3	6	9
436	6882	3	3.4	3	4	3	4	4	4	4	2	4	4.11111	4	4	5	3	4	5	4	5	4	4	3	4	4	5	4	4	4	4	3	5	4	3	6	5	4	5	4	5	4	3	4	6	5	4	5	4
437	#NULL!	1	3	1	1	7	3	3	5	4	2	6	4.22222	2	2	5	3	7	1	6	5	4.25	5	2	5	1.63636	2	1	1	1	1	1	1	1	2	7	7	1	6	8	8	3	4	1	8	4	4	3	1
438	-24	2	2	2	2	2	5	5	5	5	2	2	2.11111	2	2	3	2	2	2	2	2	2	2	2	2	2	2	2	2	2	2	2	2	2	2	2	8	6	9	2	8	2	7	3	6	3	4	9	6
439	805	4	4	3	4	5	5	5	5	5	2	4	4.22222	4	4	4	4	4	5	5	4	4	4	4	5	3.81818	5	4	3	3	5	3	3	5	3	6	8	2	6	1	8	2	9	2	7	1	3	5	1
440	33663	1	2.2	1	1	7	6	4	4	2	2	5	4.66667	5	4	7	7	7	1	1	3	3.75	4	4	2	2.18182	2	2	4	2	2	2	2	2	2	4	3	1	9	1	9	5	6	1	7	7	1	2	5
441	-1284	1	1	1	1	1	1	1	1	1	2	1	1	1	1	1	1	1	1	1	1	1	1	1	1	1	1	1	1	1	1	1	1	1	1	1	1	1	2	2	1	1	1	1	1	1	9	2	9
442	15398	2	3.4	3	4	5	3	3	4	4	2	2	2.11111	2	2	3	4	2	1	1	2	1.25	1	1	1	1.27273	2	2	1	1	1	1	2	1	1	7	7	8	4	5	8	4	1	2	4	5	2	1	2
443	11489	2	2	2	2	2	5	5	5	5	2	2	2	2	2	2	2	2	2	2	4	2.75	2	2	4	2.27273	2	2	2	2	2	2	2	3	2	3	#NULL!	1	6	1	7	8	8	4	5	2	1	8	1
444	7209	1	3.6	4	3	6	2	1	2	2	2	7	6.77778	7	7	7	7	7	6	6	4	4.5	5	5	5	4.18182	4	4	4	4	4	3	4	5	5	9	6	1	9	4	8	1	9	9	9	1	1	5	1
445	17287	2	2.6	2	3	4	2	2	4	2	2	4	4.11111	4	4	4	6	5	3	3	5	4.25	3	4	4	4.27273	4	3	3	4	4	4	5	5	6	7	5	2	8	6	1	4	4	2	8	5	4	6	7
446	-2691	1	1.6	1	1	4	6	6	6	6	2	1	1	1	1	1	1	1	1	1	1	1	1	1	1	1	1	1	1	1	1	1	1	1	1	9	7	3	6	9	5	7	6	5	1	4	5	7	9
447	7835	2	2.2	1	2	4	2	1	2	1	2	3	2.77778	2	5	3	4	2	2	2	2	2.5	3	3	3	3.27273	2	6	5	2	4	2	2	4	4	2	8	1	9	3	9	1	9	1	4	7	1	8	1
448	3554	5	5	4	5	6	5	5	4	5	2	4	3.11111	3	3	2	3	3	2	3	2	2.25	2	3	3	1.90909	2	1	1	1	2	2	3	3	1	1	7	5	9	4	7	1	6	5	9	3	1	2	2
449	-12430	2	2.4	2	2	4	5	6	6	6	2	5	5	5	5	5	5	5	5	5	4	3.5	3	4	3	3	3	3	3	3	3	3	3	3	3	7	5	5	7	4	4	6	5	5	4	4	6	6	4
450	3497	4	4.8	5	5	5	5	4	4	3	2	4	4.55556	5	5	6	6	6	2	2	4	4	4	4	3	2.45454	3	3	2	3	2	2	2	2	2	8	5	5	8	3	3	5	9	8	8	2	3	5	5
451	2590	6	3.6	2	2	6	6	6	6	6	2	4	3.88889	4	4	1	5	4	5	4	2	1.25	1	1	1	1.36364	1	2	1	1	1	2	2	1	2	9	9	9	9	1	9	9	9	9	9	9	9	9	1
452	12158	5	2.4	1	1	4	3	3	4	3	2	3	3.88889	4	3	6	4	2	4	5	2	1.25	1	1	1	1.36364	2	1	2	1	1	1	2	1	2	5	2	5	8	4	5	1	2	6	4	4	1	2	2
453	28000	2	2.2	2	2	3	4	3	4	4	2	3	3.22222	4	4	4	3	3	1	3	3	2.25	2	2	3	2.27273	2	2	3	1	2	2	2	3	3	6	5	3	8	8	5	6	6	6	4	6	4	7	6
454	6064	7	6.4	7	7	4	4	1	1	1	2	7	7	7	7	7	7	7	7	7	7	7	7	7	7	5.45455	7	2	7	1	7	1	7	7	7	7	8	8	6	8	9	9	9	9	7	6	7	7	6
455	18256	1	1	1	1	1	7	7	7	7	2	1	1	1	1	1	1	1	1	1	1	1	1	1	1	1	1	1	1	1	1	1	1	1	1	6	6	2	7	6	4	6	1	6	5	6	5	7	2
456	16846	4	4.2	5	3	5	4	4	4	4	2	4	4	4	4	4	4	4	4	4	1	1	1	1	1	1	1	1	1	1	1	1	1	1	1	6	8	8	9	7	5	5	5	#NULL!	5	5	5	5	5
457	6083	1	1.6	1	1	4	5	3	4	3	2	4	3.66667	5	2	4	6	4	2	2	5	3.25	3	2	1	1.27273	1	1	2	1	2	1	1	2	1	2	2	1	8	6	5	2	7	3	8	8	5	5	3
459	22375	5	5.2	4	6	5	5	6	4	7	2	5	5.66667	4	6	6	5	6	7	6	6	5.5	5	4	5	5.54545	6	5	7	6	6	5	4	6	7	7	6	8	7	6	5	7	8	7	7	9	8	7	8
460	3922	5	5.8	6	6	7	5	6	5	6	2	5	5.88889	7	6	5	6	7	6	5	5	5.5	5	6	5	5.36364	6	5	5	6	5	6	5	6	5	6	7	6	7	6	7	6	7	6	6	7	6	7	6
461	-2186	4	3	3	2	2	4	2	2	1	2	4	6.22222	7	7	6	6	7	7	6	4	4	4	4	6	2.54546	4	1	2	1	2	1	4	4	1	7	5	2	8	8	8	5	9	1	9	5	5	5	1
464	#NULL!	6	6	6	6	6	3	4	4	4	2	6	5.11111	7	5	4	4	4	5	4	2	1.5	1	1	2	1.18182	1	1	1	1	1	1	1	1	1	8	8	8	8	1	9	8	9	9	9	8	8	8	1
465	18803	7	6.6	5	7	7	4	3	3	3	2	5	4.44444	3	7	4	7	4	4	2	2	2	2	2	1	1	1	1	1	1	1	1	1	1	1	8	7	7	9	4	5	7	8	7	3	5	3	7	2
466	15483	3	3	3	3	3	3	3	4	3	2	4	3.33333	4	4	3	3	4	2	2	4	4	4	4	3	2.27273	4	2	2	2	2	2	2	2	2	3	5	5	5	5	4	5	6	5	5	5	5	5	5
467	19881	7	4.6	1	7	1	4	4	4	4	2	7	5.66667	4	7	4	4	7	7	4	1	1	1	1	1	1	1	1	1	1	1	1	1	1	1	9	9	9	9	9	9	9	9	9	5	1	7	9	5
468	2876	6	4.8	4	3	6	6	4	5	6	2	7	3.77778	4	3	3	4	4	2	1	6	4.75	5	4	6	3.09091	4	5	1	1	1	1	2	6	2	8	5	6	5	7	1	8	7	8	6	4	7	6	5
471	-1586	6	6	6	5	6	6	6	7	7	2	6	6.22222	5	7	6	6	7	7	6	6	6.25	6	6	6	5.90909	6	6	7	5	7	5	7	5	6	9	9	8	9	7	9	9	7	8	9	8	8	9	7
472	29293	4	4	4	4	#NULL!	5	7	4	5	2	5	4.77778	6	2	6	7	5	3	5	4	4.75	3	6	4	4.54545	6	4	2	6	5	4	6	3	6	4	6	8	6	4	7	5	7	6	8	5	8	5	7
473	4121	6	5.6	4	6	6	4	4	4	4	2	6	6	6	6	6	6	6	6	6	1	1	1	1	1	1.27273	1	4	1	1	1	1	1	1	1	8	8	2	8	1	2	1	8	8	2	2	8	8	2
474	17716	4	3.6	3	3	4	4	5	4	4	2	3	3.375	4	3	4	3	3	4	3	6	5.5	5	5	3	4.27273	4	3	5	4	5	6	4	5	4	4	5	6	5	4	4	5	5	#NULL!	5	4	4	5	6
475	14469	1	1	1	1	1	1	1	1	1	2	3	4.88889	4	7	4	7	4	3	5	4	4	4	4	1	4.09091	6	5	7	4	3	4	5	4	5	1	1	1	9	1	3	1	9	1	9	1	1	9	1
476	6978	6	6	6	6	6	4	4	4	4	2	1	1	1	1	1	1	1	1	1	2	2	2	2	4	3.09091	4	4	4	4	2	2	2	2	2	7	7	1	8	7	9	3	9	1	5	5	7	9	1
477	34915	5	4.8	4	4	5	5	3	4	5	2	4	4.44444	4	5	5	4	5	6	4	4	4.5	4	5	6	5.09091	4	5	4	6	6	5	4	5	6	6	5	6	4	4	5	5	3	4	7	8	6	5	6
478	60586	4	4	4	4	4	3	2	2	2	2	6	5.66667	6	6	6	6	6	4	5	6	6	6	6	6	4.36364	4	4	6	4	4	3	5	4	4	6	8	3	8	2	4	2	7	1	7	2	#NULL!	7	2
479	#NULL!	1	1	1	1	1	4	4	4	4	2	1	1	1	1	1	1	1	1	1	1	1	1	1	1	1.27273	1	1	1	1	1	1	4	1	1	1	5	5	9	1	5	1	9	1	9	1	1	9	1
481	9770	5	6	6	6	7	4	4	4	4	2	6	5.33333	6	6	5	5	6	5	3	5	5	5	5	5	2.54546	3	2	3	2	2	2	2	2	2	5	6	4	3	2	9	2	8	5	9	1	7	5	2
482	3850	6	4.4	2	4	5	5	4	5	5	2	5	4.55556	4	6	3	4	5	5	4	5	4	3	3	3	5.18182	5	6	5	6	6	5	6	6	5	7	7	6	6	4	2	3	4	5	2	2	3	5	6
484	3709	3	5	6	6	5	3	3	4	3	2	4	5.55556	3	5	7	6	6	7	7	4	5.5	6	7	5	5.27273	4	7	5	4	6	5	5	6	6	4	5	6	8	5	4	2	6	1	7	3	5	6	2
485	9611	6	6	6	6	6	4	4	4	4	2	1	1	1	1	1	1	1	1	1	1	1	1	1	1	1	1	1	1	1	1	1	1	1	1	7	7	3	8	2	8	2	7	7	7	2	6	6	5
486	2883	5	5	4	5	6	3	3	3	3	2	4	4.22222	4	4	5	6	5	3	3	4	4	4	4	2	2.72727	3	4	4	1	3	1	2	4	4	2	2	1	9	1	8	2	9	8	9	2	3	8	1
487	10012	3	4.6	4	5	6	5	4	5	4	2	5	4.33333	4	4	6	4	5	3	3	2	1.75	2	1	1	1.27273	1	1	3	1	1	1	1	2	1	6	6	2	8	4	7	4	7	2	6	4	6	8	2
488	1915	2	3	3	3	4	5	4	5	4	2	4	3.33333	2	2	4	4	4	4	3	2	1.75	2	1	3	2.09091	4	2	2	2	2	2	1	1	1	6	5	4	7	9	3	8	5	6	2	1	9	4	5
489	9437	5	5	6	5	5	4	4	3	5	2	5	4.88889	5	5	4	3	5	6	5	3	4.75	6	5	5	5.36364	6	5	4	6	6	5	5	5	6	4	4	3	4	4	7	7	7	6	6	6	4	5	7
490	15631	2	4.4	4	6	5	3	2	3	2	2	4	4.11111	2	4	4	5	4	5	5	4	3.75	4	3	3	4.09091	4	5	5	3	5	3	3	5	5	1	5	5	7	6	6	1	6	5	6	5	3	5	5
491	6427	4	3.6	3	3	5	5	4	5	4	2	6	4.33333	4	5	4	5	4	3	3	2	2.25	2	2	3	2.45454	3	3	4	2	2	2	2	2	2	7	3	2	8	2	7	3	7	5	8	2	3	3	2
492	21846	4	4.6	3	4	7	2	1	2	2	2	7	5.11111	4	4	4	5	5	3	7	5	5	6	4	4	3.27273	4	2	2	2	2	2	5	5	5	7	5	2	9	7	3	2	7	2	2	6	5	6	3
493	16617	3	2.4	2	2	3	3	1	2	1	2	7	7	7	7	7	7	7	7	7	7	6.5	7	7	7	5.4	7	5	4	3	5	3	#NULL!	6	7	7	1	4	9	7	9	7	6	9	6	1	6	8	5
494	14469	1	2.2	1	1	7	2	2	2	2	2	3	4.44444	7	3	6	7	6	2	3	3	2.5	2	2	4	4.63636	4	4	7	6	1	3	5	7	6	7	5	4	9	1	5	1	9	1	9	1	1	9	1
495	3750	5	4	5	4	2	4	4	4	4	2	5	4.22222	5	3	5	4	5	3	4	5	5	5	5	3	3.45454	4	3	5	2	3	3	4	3	4	7	7	6	7	3	6	7	6	4	6	4	5	7	7
496	2296	4	4.4	3	5	7	2	3	2	2	2	4	3.33333	5	4	4	4	3	1	1	6	6	6	6	2	2.45454	1	1	4	1	2	2	4	5	4	6	6	4	8	7	3	5	6	3	4	2	2	7	3
497	6464	1	1	1	1	1	4	4	7	7	2	4	3.22222	2	1	4	4	4	4	2	1	1	1	1	1	1	1	1	1	1	#NULL!	1	1	1	1	7	7	9	9	9	5	1	5	9	9	5	1	9	9
498	-11351	1	1.5	1	3	#NULL!	6	5	4	4	2	4	2.22222	5	1	1	1	1	2	1	2	1.25	1	1	1	1	1	1	1	1	1	1	1	1	1	7	4	1	9	2	1	1	9	1	1	1	1	8	1
499	15812	6	5.4	5	6	4	3	2	3	3	2	5	4.22222	6	5	3	3	4	3	3	3	4	4	5	4	4.54545	4	5	4	5	4	5	5	5	6	7	8	2	9	7	2	3	3	4	5	6	6	7	7
500	9839	6	5.2	5	5	5	2	3	6	5	7	3	4.11111	6	5	4	6	3	2	6	4	4.25	6	5	5	4.45455	6	4	7	2	2	3	3	6	7	3	5	5	8	4	9	8	3	7	4	6	2	9	8
501	#NULL!	7	4.8	4	4	5	7	6	7	7	2	6	3.66667	5	2	4	5	1	2	1	6	6.5	7	6	2	4.81818	2	5	5	6	6	7	7	6	6	8	9	8	8	9	8	8	9	9	5	6	7	8	7
502	-4689	4	4.2	5	4	4	4	3	3	4	3	4	3.22222	3	2	4	3	3	4	3	4	4.25	4	4	4	4.18182	4	4	5	5	4	4	3	4	4	3	4	3	3	4	4	5	4	5	4	5	4	5	5
503	16797	1	1.6	1	1	4	1	1	1	1	2	7	7	7	7	7	7	7	7	7	4	4	4	4	4	3.45454	4	4	4	4	1	1	4	4	4	1	9	1	9	1	9	1	9	1	9	1	6	9	1
504	9839	2	1.5	#NULL!	1	2	1	1	1	1	2	4	4	4	4	3	6	4	3	3	3	2	2	1	1	1.63636	1	1	4	3	1	1	1	1	3	9	7	8	9	2	9	1	9	1	9	1	1	9	1
505	6067	7	6.4	7	7	4	4	1	1	1	2	7	7	7	7	7	7	7	7	7	4	4	4	4	4	3.27273	4	2	4	4	2	2	2	4	4	9	9	1	9	2	9	2	1	7	6	8	8	4	1
506	6711	4	3.8	3	4	4	3	3	3	3	2	4	4.66667	5	5	5	5	5	5	4	3	3	3	3	3	3.90909	4	3	6	4	4	3	4	4	4	7	8	1	9	3	9	1	7	1	7	3	3	7	2
507	22422	2	1.6	1	1	2	4	3	4	3	2	3	3.55556	5	4	5	5	4	1	1	4	3.75	4	3	5	5	6	6	3	4	5	5	5	5	5	4	5	4	8	3	8	3	1	1	5	3	1	8	2
508	12098	4	5	5	5	6	4	3	3	2	2	6	5.33333	6	6	5	7	5	4	3	6	5.25	5	5	5	4.54545	4	4	5	5	4	4	3	5	5	6	4	1	8	5	7	4	9	1	8	5	2	6	1
509	-1029	2	2	2	2	2	#NULL!	2	2	2	2	4	4.44444	4	4	5	5	5	4	5	3	2.5	2	2	4	3.54546	4	4	4	3	4	4	3	3	3	7	4	5	8	8	7	1	4	4	2	1	3	3	1
510	16219	2	2.4	3	2	3	7	7	7	7	2	4	2.33333	2	1	3	2	3	1	1	1	1	1	1	7	1.54546	1	1	1	1	1	1	1	1	1	9	3	1	9	2	8	6	9	8	7	7	5	6	1
511	6056	5	5.2	5	4	7	2	3	4	4	2	3	5	4	5	#NULL!	7	6	6	6	3	3	3	3	4	3.27273	3	3	4	3	3	3	4	3	3	2	7	5	9	8	9	2	9	1	9	8	7	1	2
512	#NULL!	1	1.8	1	1	5	4	3	4	3	2	6	5.11111	4	6	6	6	4	5	3	5	4.5	4	4	4	4	5	6	3	3	3	2	4	5	5	3	8	5	8	6	8	2	4	6	8	6	4	5	3
513	19998	6	6	7	5	6	4	4	5	4	2	6	5	5	7	6	5	6	3	2	4	3.5	3	4	2	2.36364	3	3	4	1	2	2	1	3	3	8	9	2	3	1	6	8	6	4	3	4	8	8	4
514	55214	6	4.8	5	5	3	6	4	2	3	2	6	5.22222	6	4	6	7	5	3	4	1	1.75	2	2	2	1.45454	3	1	2	1	1	1	1	1	1	5	6	1	9	1	7	1	9	9	9	4	1	9	1
515	22682	1	1.6	1	1	4	4	3	2	2	2	2	2.44444	1	2	3	4	3	2	2	2	3	2	6	5	4.27273	6	6	2	2	4	2	5	4	5	2	8	1	5	9	5	3	1	1	2	2	4	1	9
516	34357	6	5.4	5	6	4	3	3	4	3	2	6	5.11111	6	6	4	6	5	4	3	5	5	5	5	5	4.27273	5	5	6	3	4	2	4	4	4	8	8	4	5	8	8	5	4	6	5	7	5	6	5
517	6743	1	1.2	1	1	2	4	4	5	4	2	3	2.33333	2	2	3	3	2	2	2	2	2.25	2	2	3	2	2	2	2	1	2	2	2	2	2	6	4	2	6	5	7	4	4	4	5	4	4	6	4
518	-3285	5	5.4	5	5	7	5	2	2	2	2	4	4.22222	5	5	6	5	4	3	2	3	3	3	3	2	2.90909	4	2	2	2	4	2	3	4	5	6	6	7	8	5	7	3	8	4	6	7	6	6	3
519	3130	3	3.8	3	3	7	4	3	3	4	2	5	5.11111	5	6	6	6	5	4	4	3	3.25	3	3	3	2.81818	3	3	2	1	3	2	2	4	5	6	7	2	8	6	5	2	8	4	7	4	3	3	2
520	18395	2	2	2	2	2	3	2	2	2	2	4	4	4	4	4	4	4	4	4	4	4	4	4	4	3.72727	4	5	3	3	4	3	3	4	4	3	8	2	7	5	6	2	4	3	9	6	3	7	5
521	16430	1	3.6	6	2	2	4	5	4	5	2	3	2.22222	2	3	2	3	1	1	2	2	2.5	3	3	5	2.81818	2	4	3	2	2	2	3	3	2	7	6	7	6	7	5	4	7	6	7	2	3	4	5
522	7136	4	2.6	1	2	4	4	4	5	4	2	4	2.88889	3	1	4	4	6	1	1	1	2.25	2	3	1	1.81818	4	1	1	1	1	1	2	1	3	9	8	9	9	8	1	5	7	9	5	7	9	6	7
523	35942	4	3.2	3	2	4	5	4	4	4	2	4	4.44444	4	5	5	5	5	4	4	3	3	3	3	2	2.54546	4	3	2	2	2	2	3	3	2	6	5	5	5	4	7	6	6	5	4	4	5	5	4
526	4968	2	4.8	2	7	7	4	4	4	4	2	3	2.77778	2	4	4	3	2	2	2	1	1	1	1	1	1.81818	3	3	2	1	2	1	1	1	1	2	8	1	9	3	7	1	1	1	8	2	2	8	1
527	9769	6	5.2	5	5	4	6	6	5	5	6	7	6.44444	7	6	7	6	7	6	6	6	6	6	6	7	6.54545	7	6	7	6	7	6	7	6	7	9	8	8	9	8	9	8	8	9	8	8	9	9	8
528	3240	1	3.4	5	3	1	3	3	2	3	2	6	5	5	6	3	7	4	4	4	3	3.5	3	4	1	1.72727	3	2	2	1	1	1	2	3	2	7	6	1	9	1	4	6	5	4	6	1	3	9	5
529	19873	4	4	3	2	6	5	4	4	4	2	2	3.33333	4	1	5	5	2	5	4	2	2.75	3	3	1	1.90909	2	5	4	1	2	1	1	1	1	6	7	6	8	7	8	1	6	5	3	3	6	9	2
530	8618	3	1.8	1	1	2	5	5	5	5	2	2	1.77778	2	2	2	2	2	1	1	1	1	1	1	3	2.09091	2	3	1	1	2	2	2	2	2	7	7	1	8	2	6	5	7	2	7	2	3	4	2
531	979	7	7	7	7	7	1	1	1	1	2	5	5.33333	5	3	6	7	6	5	5	7	7	7	7	4	3.45454	3	4	6	2	3	1	1	7	6	7	#NULL!	1	9	7	8	1	9	5	9	5	7	9	1
532	9008	4	4	4	4	4	6	6	6	6	2	2	2	2	2	2	2	2	2	2	2	2	2	2	2	2.09091	2	3	2	2	2	2	2	2	2	9	7	5	8	8	8	3	5	5	6	7	6	7	2
533	12222	1	2.2	7	1	1	7	7	7	7	2	1	1	1	1	1	1	1	1	1	1	1	1	1	1	1	1	1	1	1	1	1	1	1	1	1	1	9	1	1	1	1	9	9	1	9	9	9	1
534	2842	6	6	6	6	6	4	4	4	4	2	6	3.88889	4	4	3	3	3	3	3	3	3.75	4	4	2	3.27273	3	3	5	3	3	4	3	3	4	5	6	5	5	5	4	4	4	4	4	4	4	5	3
536	14704	3	3.4	4	2	5	4	4	4	4	2	5	5	4	4	5	6	6	6	4	3	2.5	2	2	2	2	5	2	2	1	1	1	2	3	1	3	#NULL!	6	6	2	5	#NULL!	5	4	4	8	4	5	5
537	9784	4	2.8	3	2	2	6	6	5	5	2	2	2.44444	2	2	3	3	4	2	2	2	1.5	1	1	1	1	1	1	1	1	1	1	1	1	1	7	7	3	7	3	6	4	2	5	3	5	5	7	5
538	4232	4	4.4	4	4	5	4	4	4	4	2	4	3.55556	4	3	3	4	4	3	3	3	3	3	3	2	2	2	2	2	2	2	2	2	2	2	3	6	1	9	1	9	1	9	1	5	1	6	6	3
539	31693	3	3.4	2	3	5	4	4	4	4	2	4	3.44444	3	3	4	4	3	2	4	4	3	3	2	3	2.27273	3	3	2	1	2	2	2	2	3	4	7	2	8	4	7	1	3	2	5	4	6	6	2
540	27985	6	5.4	5	6	4	4	4	5	5	2	2	2.11111	4	3	2	2	1	1	1	3	2.75	3	2	2	2.27273	4	2	2	1	1	1	2	2	4	8	7	3	5	5	3	6	6	6	7	5	7	6	3
541	7116	4	2.8	2	2	2	4	6	6	5	2	4	4.66667	6	6	5	5	6	3	3	3	2	2	1	4	3.54546	5	5	4	4	1	1	3	4	4	7	5	1	9	6	6	5	7	5	3	5	5	4	1
542	2005	1	1.2	1	1	2	4	2	3	2	2	5	4.22222	6	6	2	5	5	2	2	3	2.75	3	2	2	1.36364	2	2	1	1	1	1	1	1	1	3	8	2	8	9	6	2	2	1	8	8	5	4	6
543	12259	1	1	1	1	1	4	3	3	3	2	4	3.66667	4	4	4	4	4	2	3	3	3	3	3	3	3.09091	3	2	5	4	4	1	1	4	4	4	1	1	9	1	7	1	5	1	6	2	2	2	2
544	21361	2	1.6	1	2	1	4	4	4	3	2	2	2.33333	2	3	2	3	3	2	2	3	3	4	2	5	3.36364	4	5	2	1	2	2	4	4	4	7	7	7	8	7	7	6	6	7	7	5	6	6	4
545	27348	6	6	6	6	6	5	5	5	5	2	4	3.33333	3	2	4	4	4	3	2	2	2	2	2	4	2.36364	3	3	2	2	2	2	2	2	2	7	7	5	6	4	8	6	7	6	6	4	6	6	4
546	21675	4	4.4	5	4	6	7	5	7	6	2	1	1.22222	1	1	1	3	1	1	1	1	1	1	1	3	1.63636	2	1	1	1	1	1	1	2	4	5	7	6	9	8	9	5	9	9	6	9	6	7	4
547	-4798	2	2.2	1	2	4	5	5	5	4	2	3	2.66667	3	2	3	3	3	2	2	3	3	3	3	3	2.36364	3	3	3	1	2	2	1	3	2	6	8	2	7	3	8	3	6	1	5	5	2	7	3
548	15511	6	4.4	6	3	1	3	2	2	2	2	7	6.77778	7	7	7	7	7	7	5	6	6	6	6	3	5.45455	7	7	7	5	5	3	7	7	7	9	8	1	9	1	9	1	1	9	9	9	5	1	9
549	75118	6	6.2	6	6	6	7	6	6	5	2	7	5.88889	6	5	6	5	6	6	6	7	6	6	5	6	5.90909	6	5	6	5	6	7	6	5	6	9	8	8	8	7	8	7	8	9	8	9	8	7	8
550	8751	4	4	4	4	4	4	4	3	2	2	2	2	2	2	2	2	2	2	2	1	1	1	1	3	1.72727	2	2	2	1	2	2	1	1	1	1	5	8	9	5	8	2	6	8	6	5	6	6	6
551	3084	2	2	1	1	4	4	3	3	3	2	5	5	6	5	3	6	5	5	5	3	3	3	3	2	2.27273	3	3	2	2	2	2	2	2	2	2	9	1	9	1	9	2	9	#NULL!	9	1	1	9	1
552	9125	4	4	4	4	4	3	2	2	2	2	7	7	7	7	7	7	7	7	7	7	7	7	7	7	5	6	6	6	3	3	3	3	7	7	9	9	6	9	3	9	8	3	5	9	8	4	8	1
553	14741	4	5	5	6	5	4	3	2	2	2	5	4.77778	4	5	5	4	4	6	5	4	4.25	4	4	3	3	3	3	2	3	4	3	3	4	3	5	6	6	7	6	5	4	5	6	6	5	4	4	5
554	32300	6	6	6	6	6	5	4	4	4	2	4	4	5	4	5	6	2	2	3	4	3.75	3	4	3	3.36364	3	4	4	3	4	3	3	4	4	7	3	8	2	5	2	4	8	3	7	8	6	7	2
555	23754	4	3.8	3	3	4	4	4	4	4	2	2	2.22222	2	2	2	2	4	2	2	1	1	1	1	2	2.27273	4	2	2	2	3	1	2	2	2	7	7	7	7	2	8	2	8	2	8	5	2	8	1
556	6018	5	5.4	4	6	6	2	2	4	3	2	5	5	5	5	5	5	5	5	5	6	5.25	5	4	3	4.18182	4	4	6	2	4	4	4	4	6	4	4	4	4	4	3	4	4	4	5	4	5	3	3
557	8763	4	5.2	4	6	6	3	2	2	2	2	6	6.44444	7	7	6	7	7	5	6	5	5.25	5	6	5	4	5	4	3	3	3	3	3	4	6	7	7	2	8	8	8	3	3	7	7	2	2	5	2
558	1212	4	5.2	6	5	6	4	3	4	3	2	6	3.11111	3	1	3	5	4	1	1	2	2	2	2	3	1.63636	1	1	1	1	2	2	1	2	3	9	7	2	9	5	7	8	4	7	4	5	8	9	1
559	20269	4	5.4	5	6	6	4	3	5	3	2	5	4.33333	5	6	3	6	5	2	2	4	3.5	3	3	5	3.54546	6	6	3	2	2	2	1	4	4	7	6	6	5	6	7	6	5	6	4	5	6	5	7
560	7610	5	5	5	5	5	3	4	3	3	2	6	5.22222	6	5	4	7	3	6	4	4	3.5	4	3	3	2.63636	4	4	2	1	2	1	3	3	3	7	7	6	7	6	7	6	6	6	7	5	6	6	6
561	1111	6	3	6	1	1	6	6	6	6	2	1	1	1	1	1	1	1	1	1	1	1	1	1	2	2	2	2	2	2	2	2	2	2	2	5	5	5	5	5	5	5	5	5	5	5	5	5	5
562	10845	2	1.8	2	2	2	6	7	6	6	2	3	1.55556	1	2	1	2	1	1	1	1	1.25	1	2	1	1.18182	1	1	2	1	2	1	1	1	1	6	8	3	7	8	7	5	4	3	4	3	6	6	5
563	2133	4	5.4	4	6	7	2	3	3	3	2	4	4.625	4	5	6	5	5	#NULL!	4	4	4.5	6	4	6	5.18182	6	6	6	4	4	2	5	6	6	5	1	9	9	1	9	1	9	8	9	9	1	9	1
564	7067	4	4.2	4	5	3	5	6	5	4	2	4	3.77778	5	3	4	5	4	3	3	5	4.75	4	5	5	4.09091	3	4	3	5	4	5	4	3	5	5	4	6	6	5	6	4	6	4	4	6	5	6	4
565	28151	3	4.4	4	4	7	3	4	4	3	2	6	5.44444	4	5	6	7	6	5	5	6	5.5	5	5	3	3.36364	4	3	3	4	4	4	3	3	3	3	3	2	8	8	7	1	2	2	2	1	5	7	2
566	5392	3	2.6	3	3	2	2	3	3	2	2	2	2.55556	3	3	2	3	2	3	3	2	2.25	3	2	2	2.54546	2	3	3	3	2	2	3	3	2	8	7	8	8	7	8	8	7	8	8	7	8	8	7
567	8327	4	1.6	1	1	1	4	4	4	4	2	4	3.66667	4	4	4	4	4	3	2	1	1	1	1	4	3.18182	4	4	4	4	4	4	1	1	1	8	8	1	5	3	7	1	6	1	9	1	3	7	1
568	19185	5	5	5	5	5	4	5	3	5	2	5	4.66667	5	5	4	5	4	5	5	5	5	5	5	2	3.54546	5	4	3	3	4	3	5	3	3	5	5	4	5	5	4	5	4	5	4	6	4	6	4
569	22095	5	5.8	6	6	6	4	4	5	5	2	3	2.55556	2	2	3	3	2	2	2	3	3.25	2	3	3	1.72727	2	2	1	1	1	1	2	3	2	4	4	3	9	3	6	1	9	6	8	2	5	6	2
570	7962	4	3.2	3	3	3	5	5	5	5	2	2	2	2	2	2	2	2	2	2	2	2	2	2	2	2	2	2	2	2	2	2	2	2	2	7	7	3	8	#NULL!	2	5	8	7	8	6	3	5	2
571	5217	3	2.6	1	2	4	5	4	5	4	2	4	2.66667	2	3	4	2	2	2	2	2	1.25	1	1	1	1.09091	2	1	1	1	1	1	1	1	1	9	9	1	9	5	9	1	9	4	9	2	2	8	1
572	3669	3	3.4	2	2	5	5	5	6	5	2	5	4.66667	5	6	5	3	3	4	5	1	1.25	2	1	1	1.45454	6	1	1	1	1	1	1	1	1	8	1	1	8	6	9	3	2	7	8	1	2	8	1
573	7352	1	1	1	1	1	4	4	4	4	2	2	3	2	2	2	5	4	6	2	1	1	1	1	1	1	1	1	1	1	1	1	1	1	1	7	8	1	7	4	8	3	8	1	8	3	4	9	1
574	18591	5	5.2	6	6	4	4	4	4	4	2	3	2.22222	1	2	3	3	3	1	1	2	2	2	2	2	2.81818	3	5	3	1	3	1	4	5	2	7	6	2	7	2	7	7	3	5	9	6	7	9	2
575	15736	5	5	5	5	6	4	3	4	5	2	3	3.77778	3	4	4	3	4	5	4	4	4	4	3	4	4.09091	4	4	3	5	4	5	4	3	4	5	4	5	5	6	4	5	5	6	5	5	6	5	4
576	4404	2	1.8	2	1	1	5	2	5	6	2	2	2.66667	2	3	1	6	3	2	2	2	2	2	1	1	2.27273	3	2	1	2	6	2	3	2	1	8	7	2	2	1	1	1	2	3	1	1	7	2	1
577	19945	4	5.6	6	6	6	4	2	4	4	2	4	5	6	6	4	7	6	4	4	2	2	2	2	3	2.63636	4	2	2	2	4	2	1	5	2	4	9	1	9	4	5	1	4	1	9	7	3	4	5
580	45586	3	5.6	5	6	7	2	2	2	2	2	7	6.77778	7	7	7	7	7	6	6	7	7	7	7	7	6.27273	6	7	7	6	6	6	6	6	6	6	4	1	9	2	8	4	7	1	7	1	3	8	1
581	24849	3	2	2	#NULL!	2	4	2	4	3	2	3	2.44444	4	2	4	2	3	1	1	2	2	2	2	2	1.90909	3	1	2	1	1	2	2	3	2	2	2	1	7	2	6	7	1	8	2	5	8	7	3
582	15600	1	1	1	1	1	6	4	6	6	2	2	2	2	2	2	2	2	2	2	3	2.5	2	2	2	2.09091	2	2	2	2	2	2	2	2	3	8	8	2	8	2	6	4	3	4	7	2	2	7	5
583	8322	7	7	7	7	7	2	1	2	1	2	6	6.66667	7	7	7	7	7	7	6	7	6.5	7	6	6	6.45455	7	3	7	7	7	7	7	7	7	9	2	1	9	5	5	5	8	9	9	4	6	8	1
584	12549	5	5.2	5	6	5	4	4	4	4	2	4	4.22222	4	5	5	5	5	3	3	3	3.5	3	4	3	3.72727	4	4	5	3	4	2	3	5	5	7	7	1	7	7	7	4	5	5	5	6	5	6	3
585	16183	3	4.6	4	4	6	3	5	5	5	2	4	4	4	4	4	4	4	4	4	3	3	3	3	1	1	1	1	1	1	1	1	1	1	1	4	4	4	4	4	4	4	4	4	5	5	5	5	5
587	12158	6	5.2	5	5	6	2	2	2	2	2	6	4.55556	4	2	5	4	3	5	5	1	2.5	4	4	5	2.54546	7	7	1	1	1	1	1	1	1	2	4	3	7	4	3	6	5	3	7	5	5	5	6
588	14176	5	4.75	#NULL!	5	6	5	4	5	5	2	2	3	5	4	5	5	2	1	1	2	1.75	2	1	4	1.27273	1	1	1	1	1	1	1	1	1	8	7	7	5	6	6	6	7	#NULL!	6	5	6	7	7
589	11948	1	1	1	1	1	4	4	3	4	2	4	3.44444	5	4	4	4	4	1	1	5	5	5	5	4	3.54546	4	5	5	3	2	2	3	5	4	7	7	2	9	1	8	2	6	5	9	1	1	9	1
590	5369	1	1	1	1	1	4	4	4	4	2	4	1.88889	4	1	1	1	1	1	1	1	1	1	1	1	1	1	1	1	1	1	1	1	1	1	9	6	9	9	6	8	6	3	6	6	8	7	7	5
591	31215	2	2	2	2	2	6	6	6	6	2	1	3.11111	2	4	4	4	4	4	4	4	2.5	1	1	2	2	2	2	2	4	2	2	2	1	1	7	6	7	6	7	6	7	6	7	9	4	5	4	5
592	-6590	3	4.8	6	3	6	7	5	3	6	2	1	3.22222	2	5	1	6	3	4	6	1	4.25	4	6	1	3.81818	4	2	1	6	4	3	5	6	4	1	6	5	2	6	6	3	6	6	2	5	2	3	3
593	9860	4	4.6	4	6	7	6	3	4	4	2	4	4.77778	6	4	6	6	6	3	4	4	4	4	4	6	3.72727	2	4	2	2	4	3	4	4	4	7	4	5	9	5	5	2	8	3	8	5	1	7	1
594	3268	1	1	1	1	1	4	4	4	4	2	2	2.33333	4	4	1	3	3	1	1	1	1	1	1	1	1	1	1	1	1	1	1	1	1	1	5	5	5	5	5	5	5	5	5	5	5	5	6	5
595	3554	3	1.8	1	1	2	6	6	6	6	2	2	1.88889	2	2	1	2	2	2	2	1	1	1	1	1	1	1	1	1	1	1	1	1	1	1	7	5	3	7	2	6	5	7	6	3	2	4	4	2
596	7305	2	2	2	2	2	7	7	7	7	2	4	4	4	4	4	4	4	4	4	1	1	1	1	1	1	1	1	1	1	1	1	1	1	1	9	9	2	9	1	9	9	9	9	9	1	9	9	1
597	10613	1	1	1	1	1	4	4	4	4	2	2	2	2	3	2	2	2	2	1	1	1	1	1	2	2.09091	2	2	2	2	3	2	2	2	2	8	8	2	6	4	7	3	6	5	6	4	6	5	3
598	13351	5	4.8	4	4	6	2	1	1	1	2	6	5.22222	6	6	6	6	6	2	3	6	6	6	6	6	5.81818	6	7	6	4	6	5	6	6	6	4	2	1	8	3	7	2	8	4	9	9	2	1	1
599	10427	1	1.2	1	1	2	5	6	6	6	2	2	3.66667	4	5	3	6	6	2	2	1	1	1	1	1	1.27273	1	1	3	1	2	1	1	1	1	9	9	3	7	4	7	9	6	1	2	1	5	5	2
600	5923	2	1.2	1	1	1	5	5	6	6	2	2	2	2	2	2	2	2	2	2	1	1	1	1	1	1	1	1	1	1	1	1	1	1	1	9	7	3	3	7	2	8	7	2	1	4	7	3	8
601	14373	4	5.2	6	4	6	3	2	2	2	2	6	5.33333	6	6	6	7	6	2	3	4	4	4	4	6	3.72727	6	4	3	3	2	2	2	4	3	5	1	3	8	#NULL!	8	3	8	3	8	2	5	3	2
602	10053	5	5.4	6	4	6	2	4	5	4	2	3	3.44444	3	5	3	4	4	2	3	2	3.25	4	4	3	2.45454	3	4	4	1	1	1	2	2	3	3	4	3	5	5	6	4	4	4	4	5	3	3	2
603	36605	4	3.8	2	4	5	4	4	5	4	2	2	2.22222	1	1	3	2	3	3	3	2	2	2	2	1	1	1	1	1	1	1	1	1	1	1	2	#NULL!	1	7	5	5	3	4	2	7	3	1	3	5
604	-5140	6	5.4	6	4	7	6	5	5	5	2	2	1.44444	2	1	1	1	2	1	1	3	1.5	1	1	1	2	4	6	2	1	2	1	1	1	1	6	8	7	9	8	8	6	7	4	6	8	8	3	1
606	13258	3	4.2	4	5	5	4	3	4	3	2	5	5.11111	5	6	6	6	6	4	3	5	5.5	6	5	4	4.54545	5	5	5	3	4	4	5	5	5	4	5	2	9	3	9	2	8	1	9	3	3	6	3
607	-4076	7	7	7	7	7	7	2	2	2	2	7	7	7	7	7	7	7	7	7	7	7	7	7	2	5.54545	7	1	7	7	7	7	7	7	7	9	9	9	9	1	9	1	9	1	9	1	1	9	9
608	12366	7	7	7	7	7	6	5	5	5	2	5	5.44444	5	5	6	6	5	6	6	6	5.5	5	5	6	2.63636	5	3	3	2	1	1	1	1	1	7	7	7	7	6	5	5	5	5	4	1	1	2	2
609	8714	5	6.2	7	7	7	2	2	2	2	2	7	5.55556	5	7	6	5	7	3	3	1	1	1	1	1	1.45454	2	2	2	2	1	1	1	1	1	4	5	4	7	7	3	2	3	3	5	7	5	9	5
610	-3770	5	5.6	5	5	7	3	5	4	2	2	3	3.77778	4	3	5	4	4	3	5	3	4.25	5	4	6	5	4	5	6	5	5	4	3	6	6	7	6	5	5	4	9	8	7	7	7	6	8	7	8
611	3102	6	5.8	6	6	4	4	4	5	4	2	4	3.33333	2	3	4	5	5	2	2	4	4.75	5	5	4	4	6	4	6	2	2	2	4	5	4	5	4	5	7	8	6	3	5	6	6	7	6	6	7
612	15633	7	6.4	7	7	4	5	4	4	4	2	6	6	6	6	6	6	6	6	6	6	6	6	6	3	3.72727	3	5	5	5	3	3	3	3	5	6	9	1	9	1	9	2	9	1	9	1	1	6	1
614	2886	7	6.4	4	7	7	1	1	1	1	2	7	6.66667	7	7	7	7	7	4	7	7	7	7	7	6	6.27273	7	4	7	7	7	4	6	7	7	3	3	1	9	9	9	5	9	1	9	9	9	9	1
615	2013	2	2.4	2	2	4	5	5	5	4	2	4	3.625	5	4	2	4	4	#NULL!	2	1	1.25	1	1	1	1	1	1	1	1	1	1	1	1	1	5	3	1	5	5	8	5	5	1	5	1	3	2	1
619	26934	4	3.4	2	5	2	3	2	3	2	2	4	4.33333	2	4	6	5	6	4	4	4	4	4	4	3	4.18182	5	5	5	4	2	2	4	6	5	8	8	2	8	2	7	5	3	2	3	7	7	2	2
620	-5457	3	3.4	3	3	5	3	2	3	3	2	6	5.33333	6	5	5	6	4	5	4	3	3	3	3	4	3.63636	4	3	5	3	4	2	3	4	4	5	6	6	8	4	6	1	7	9	7	7	3	7	2
621	-4637	6	5.4	5	5	5	4	5	5	5	2	4	5.11111	5	5	5	5	6	6	6	6	5	5	5	5	3.18182	4	3	5	2	2	2	2	3	3	2	2	4	4	5	5	5	6	6	7	7	7	7	7
622	15015	4	4	6	3	4	3	4	5	3	2	3	3.22222	5	3	2	4	3	2	4	3	4	3	5	3	3.63636	2	5	3	6	3	2	5	4	3	5	4	6	4	7	4	5	4	4	7	5	4	6	5
623	9159	6	4.8	2	6	6	2	1	2	2	2	4	4.75	4	5	6	6	#NULL!	5	3	3	2.5	2	2	2	1.72727	1	1	1	1	1	1	3	3	4	#NULL!	6	2	9	1	9	2	1	8	4	3	#NULL!	1	8
624	11522	1	1	1	1	1	4	4	4	4	2	4	2	1	1	1	1	1	7	1	4	4	4	4	1	1	1	1	1	1	1	1	1	1	1	5	5	5	5	5	5	5	5	5	5	5	5	5	5
626	13161	7	7	7	7	7	4	2	3	2	2	6	6.22222	5	6	7	7	7	6	6	5	4.25	4	4	5	4.54545	4	2	6	4	4	4	5	6	6	5	7	1	9	7	7	1	3	1	7	6	3	1	1
627	789	6	5	5	5	4	5	5	4	3	2	4	4.625	#NULL!	6	5	5	5	3	2	2	2	2	2	6	4.09091	5	4	6	3	2	2	1	5	5	7	7	2	7	2	5	4	2	1	4	2	7	7	6
628	14570	4	2.4	1	2	4	6	6	7	7	2	4	4.44444	2	1	6	6	3	7	7	3	1.5	1	1	1	1.09091	1	1	1	1	2	1	1	1	1	6	3	3	8	5	3	2	4	4	7	1	8	9	5
629	#NULL!	5	3.6	6	1	3	5	6	4	3	2	7	3.66667	4	5	2	4	2	1	3	7	5.5	7	2	7	4.27273	3	5	2	4	7	4	2	5	3	8	5	4	2	7	5	2	7	5	9	6	4	3	6
630	39334	5	4.6	5	5	5	4	4	4	4	2	6	4.55556	4	5	4	4	4	4	5	6	6	6	6	4	3.9	3	4	3	5	4	4	3	4	5	6	4	5	5	5	5	5	5	5	4	6	5	5	5
631	34537	4	4	4	4	4	4	5	6	6	2	3	2.22222	3	3	2	2	2	1	1	2	2	2	2	7	4.1	2	6	7	7	2	2	2	2	4	6	6	5	4	4	4	4	3	5	6	4	6	6	3
632	87225	7	6	6	5	6	7	6	7	7	2	7	5.88889	6	5	5	7	6	6	5	7	6	5	6	7	6	6	5	6	6	7	6	5	6	6	9	8	7	8	9	8	7	7	8	9	9	8	7	7
633	14327	1	1.2	1	1	2	4	4	4	4	2	4	3.66667	3	4	4	4	4	3	3	2	2	2	2	2	1.90909	2	2	2	1	2	2	2	2	2	7	8	1	8	2	6	2	1	5	6	3	2	2	3
634	24052	4	5.4	6	5	7	1	1	2	1	2	6	5.66667	7	6	5	7	7	4	4	3	2.75	2	3	3	2.63636	2	4	1	1	1	1	2	7	4	9	4	3	7	2	7	3	9	5	8	3	5	9	1
635	87225	6	6	6	5	6	5	6	7	6	2	7	5.75	5	#NULL!	5	6	5	6	6	6	6.25	6	6	5	6	6	6	7	6	6	6	7	5	6	7	8	9	8	8	9	7	8	8	7	8	9	8	7
636	14248	5	5.6	4	6	7	4	2	2	2	2	7	6.75	7	#NULL!	7	7	7	6	6	4	3.5	4	2	4	3.09091	4	4	2	2	4	2	2	2	4	5	7	5	8	8	6	3	5	8	2	8	5	5	5
637	-4637	4	3.8	4	4	3	6	3	3	3	2	4	4.22222	4	4	5	6	5	3	2	3	2.75	3	2	2	1.09091	1	1	1	1	1	1	1	1	1	5	5	1	8	4	5	4	7	3	7	1	5	4	1
638	15576	5	4	4	3	4	2	4	3	5	2	2	3.55556	3	4	4	4	3	5	4	4	3.5	3	4	4	4.09091	4	4	5	5	3	4	4	5	4	2	2	2	5	4	5	4	5	4	4	3	4	5	5
639	4153	3	2.4	2	2	3	6	6	6	6	2	2	2.66667	2	3	3	4	3	2	2	3	2.5	2	2	1	1	1	1	1	1	1	1	1	1	1	6	6	4	5	4	5	4	4	4	4	5	5	6	6
640	12635	6	6.6	6	7	7	7	5	4	4	2	7	5.22222	5	5	4	5	6	5	4	4	5	5	4	6	5.54545	5	6	5	4	6	6	5	7	6	3	4	5	4	4	4	5	6	6	8	8	7	7	6
642	5451	4	4.2	5	3	5	5	5	4	4	2	4	4	4	4	4	4	4	4	4	4	4	4	4	4	4	4	4	4	4	4	4	4	4	4	7	7	7	7	7	7	7	7	7	7	7	4	4	4
643	7037	4	4.8	5	5	5	6	5	6	5	2	2	2.22222	2	3	2	4	3	1	1	2	2	2	2	2	2	2	2	2	2	2	2	2	2	2	7	9	2	9	3	7	5	7	3	8	1	6	7	2
645	11992	2	3	3	4	2	4	3	3	3	2	5	2.66667	2	3	1	2	2	2	2	5	5	5	5	4	2	4	1	1	1	2	1	2	2	2	5	4	7	8	2	8	5	4	5	6	5	5	6	7
646	4886	2	5.2	6	6	6	2	2	2	2	2	5	4.33333	2	4	6	6	6	2	4	5	5	5	5	6	4.36364	6	6	6	2	4	2	2	4	4	5	5	5	5	5	5	5	5	5	5	5	5	5	5
647	2621	5	5.8	5	6	7	5	4	7	6	7	6	5.66667	5	6	5	6	7	6	5	6	6	5	6	5	6	6	5	6	7	6	5	6	7	6	7	8	9	7	8	5	6	8	7	8	7	9	8	7
648	11899	3	2.2	2	2	1	6	4	4	3	4	7	4.66667	7	6	4	4	3	2	2	4	4	4	4	3	2.54546	2	1	1	1	6	4	3	3	2	6	6	5	5	5	4	4	3	3	8	7	6	6	5
649	-71558	2	2.4	2	2	4	6	5	5	5	2	1	1.22222	1	2	2	1	1	1	1	2	2	2	2	1	1.09091	1	1	1	1	1	1	1	2	1	6	3	5	5	9	3	7	1	5	1	1	6	4	9
650	13568	2	2.75	#NULL!	4	1	2	2	4	4	2	2	2.75	2	3	2	3	3	4	#NULL!	4	4	4	4	4	3.45454	4	4	3	3	3	4	3	2	3	5	5	4	6	5	4	3	4	7	4	5	5	4	5
651	6242	4	5.2	5	6	6	4	6	7	6	2	1	3.11111	1	1	3	4	5	6	6	6	4.5	5	3	6	6.09091	6	7	6	7	6	5	6	7	6	2	4	3	3	2	4	8	9	7	5	6	8	6	8
652	64	5	4.4	6	4	3	6	5	5	4	2	2	2.22222	2	2	4	3	3	2	1	2	2.5	3	2	2	1.36364	2	2	1	1	1	1	1	1	2	5	5	6	4	5	4	3	3	3	5	4	2	2	4
653	15633	6	5.6	4	6	6	3	2	3	2	2	6	5	6	6	4	6	4	4	4	5	5.75	6	6	4	3.45454	3	2	3	3	3	2	3	6	6	5	4	4	7	4	2	2	4	6	7	3	3	5	5
654	3944	4	4.4	4	5	3	4	4	4	4	2	4	3.55556	4	5	3	3	3	3	3	4	4	4	4	4	3.81818	4	4	3	3	4	4	4	4	4	3	7	1	9	2	7	1	8	1	8	4	4	8	2
655	4240	4	3.4	2	2	5	6	4	4	4	2	3	2.66667	2	2	4	3	3	1	2	2	2	3	1	1	1	1	1	1	1	1	1	1	1	1	6	8	1	9	2	6	5	7	1	8	2	1	8	1
656	15656	3	3.4	3	3	4	3	3	4	3	2	6	4.66667	6	4	5	5	4	4	3	4	4.5	5	4	3	4.54545	5	5	4	6	3	4	3	6	6	7	6	8	7	6	7	5	7	3	8	3	4	3	6
657	1296	4	4	3	3	7	2	1	2	1	2	4	4	4	4	4	4	4	4	4	4	4	4	4	1	1.18182	2	1	1	1	1	1	1	1	1	8	8	5	9	5	6	2	9	8	6	5	6	9	7
658	17814	5	6	6	6	7	4	3	3	2	2	5	4.88889	5	5	7	6	6	2	2	5	5.5	6	6	4	5.27273	5	6	5	7	6	3	5	6	6	6	5	#NULL!	8	7	7	3	6	3	8	8	4	6	8
659	9135	5	5.2	6	6	4	4	3	4	3	2	4	4.22222	3	4	5	5	6	3	4	3	4	4	5	5	4.09091	6	5	4	2	3	2	3	5	5	6	5	1	9	1	7	2	4	3	6	1	4	9	1
660	7053	1	1	1	1	1	4	4	4	4	2	4	4	4	4	4	4	4	4	4	1	1	1	1	1	1	1	1	1	1	1	1	1	1	1	9	9	1	9	9	9	5	1	1	9	9	9	1	9
661	#NULL!	4	5.4	6	7	5	2	5	4	6	4	4	5.11111	6	3	6	5	5	4	6	7	5.5	2	7	3	4.72727	6	3	5	7	2	7	5	4	3	4	7	6	5	9	9	9	9	9	9	5	4	3	7
662	26035	1	2.2	1	2	4	5	4	5	6	2	1	2.66667	1	2	1	4	1	5	6	4	2	2	1	2	1.09091	1	1	1	1	1	1	1	1	1	9	6	5	8	5	2	5	8	7	5	6	8	9	5
663	6767	2	2	2	2	2	4	4	4	4	2	4	3.55556	3	4	4	4	4	2	3	2	2	2	2	2	2	2	2	2	2	2	2	2	2	2	6	5	3	7	2	7	3	7	6	7	2	3	6	3
664	3219	6	6	6	6	6	6	6	6	6	2	2	2	2	2	2	2	2	2	2	2	2	2	2	2	2	2	2	2	2	2	2	2	2	2	7	5	2	7	1	9	2	8	1	9	1	2	8	1
665	4658	4	4.6	4	5	5	2	2	3	2	2	4	3.88889	5	5	2	4	2	4	5	4	2.75	2	2	3	2.27273	2	1	1	2	1	2	2	4	4	4	2	2	8	8	7	2	6	3	2	9	6	3	5
666	3637	4	4.8	3	5	6	4	2	2	1	2	6	6.22222	7	7	7	7	7	7	4	4	3.5	4	2	2	2.54546	3	2	4	1	1	1	4	4	4	9	9	6	9	3	8	6	9	1	9	4	6	5	1
667	3789	2	3	3	3	4	6	6	6	6	2	2	2	2	2	2	2	2	2	2	1	1	1	1	1	1	1	1	1	1	1	1	1	1	1	3	5	4	8	5	5	5	5	5	5	5	5	5	5
668	52716	1	3.2	1	4	5	1	1	4	1	2	4	4.875	6	#NULL!	7	7	4	3	2	1	1.5	1	3	2	1.27273	3	1	1	1	1	1	1	1	1	1	5	2	9	1	9	1	9	5	9	1	1	9	1
669	63383	6	6	6	7	6	5	6	6	7	2	6	5.44444	4	5	4	5	6	7	7	6	6	6	7	5	6	6	7	5	6	6	7	5	6	7	9	6	8	9	7	9	8	9	9	6	9	9	8	8
670	13816	5	3.8	3	4	3	6	4	4	4	4	4	3.55556	3	5	3	4	3	3	3	5	3.75	4	3	5	3.72727	4	3	4	3	4	4	3	3	5	6	5	4	3	4	5	4	4	4	3	5	4	4	5
671	5190	5	5.8	6	6	6	2	1	2	2	2	4	5.55556	5	5	7	7	7	5	5	2	2	2	2	1	1.45454	1	2	2	1	1	1	2	2	2	5	4	1	9	6	9	1	3	3	7	3	5	9	1
672	4903	4	4.8	4	5	4	4	4	3	3	2	1	1.66667	2	1	2	1	2	1	3	3	2.75	2	3	2	2.45454	2	5	3	3	3	1	2	2	3	4	4	5	6	3	5	5	6	3	6	3	4	5	2
673	10007	1	1	1	1	1	6	7	7	7	2	7	7	7	7	7	7	7	7	7	1	1	1	1	1	1	1	1	1	1	1	1	1	1	1	6	5	5	9	1	9	5	9	5	5	9	5	9	1
674	-3876	3	3	3	3	3	2	2	3	3	2	6	6.44444	6	7	7	6	6	7	7	4	4.75	5	5	4	3.81818	4	5	4	2	4	2	4	5	4	6	5	1	8	2	5	1	8	1	8	2	2	5	1
675	13352	2	1.6	1	2	1	4	3	4	3	2	4	3.77778	4	4	5	4	3	3	3	4	3.33333	#NULL!	3	4	3.45454	5	3	5	1	3	2	3	4	5	4	5	1	9	3	8	2	9	1	8	5	3	5	1
676	16572	5	3.6	4	2	5	5	3	5	3	2	5	4.44444	7	4	5	3	3	6	4	5	3.75	5	3	6	4.09091	6	3	5	3	6	2	5	2	5	7	2	5	9	4	6	3	6	8	8	4	6	3	7
677	4661	5	5	4	5	6	3	3	4	3	2	6	5	5	6	4	6	5	4	3	5	5	5	5	3	4.09091	4	4	5	3	4	3	5	5	5	6	7	7	7	2	3	2	5	5	5	4	4	4	5
678	69	3	3.6	4	4	4	4	4	4	4	2	3	3.88889	4	4	4	3	3	5	6	2	2	2	2	2	3.18182	2	3	4	4	4	4	4	3	3	9	5	3	3	1	9	5	8	5	5	2	2	9	5
679	16430	1	1	1	1	1	4	4	4	4	2	2	2.22222	2	2	3	3	2	2	2	1	1	1	1	1	1.45454	3	3	1	1	1	1	1	2	1	2	6	1	9	8	5	5	3	1	5	8	1	1	4
680	5295	3	2.8	2	3	3	4	3	4	4	2	5	4.88889	4	6	4	6	4	6	4	4	4	4	4	3	2.63636	3	2	3	2	3	2	2	3	3	5	7	5	7	5	2	5	5	5	7	7	7	5	3
681	15619	2	2	2	2	2	4	4	4	4	2	4	3.88889	4	4	4	4	4	4	3	4	3.5	3	3	3	2.81818	3	2	3	2	2	2	2	4	4	8	7	1	8	7	1	1	6	2	7	4	4	5	1
682	2477	5	6.4	7	7	7	4	#NULL!	4	4	2	7	5.28571	#NULL!	#NULL!	1	7	5	5	5	3	2.5	3	1	1	2.27273	3	7	1	1	1	2	2	2	1	1	5	1	9	9	1	1	1	1	6	6	#NULL!	5	1
683	7209	2	3.6	1	6	6	6	6	6	6	2	7	6.44444	7	7	7	7	7	7	2	6	6	6	6	5	2.72727	3	7	3	6	1	1	1	1	1	4	8	1	9	1	1	2	6	1	9	1	1	1	1
685	12456	3	2.2	2	2	2	7	6	6	5	2	4	3.33333	3	3	3	4	4	3	2	2	2	2	2	2	1.63636	2	1	1	1	1	1	1	1	1	9	9	1	9	1	7	1	9	1	9	1	1	9	1
686	14748	6	4.2	4	5	2	4	5	4	4	2	6	4.88889	3	6	6	5	4	5	4	1	1.75	2	2	6	4	5	6	6	1	2	6	2	2	2	8	7	5	8	7	8	3	7	7	8	4	8	7	5
687	3274	4	4.4	4	4	6	2	2	4	4	2	5	5.44444	5	4	6	6	5	7	6	4	3.75	4	3	3	3.18182	3	5	2	2	4	3	4	3	3	7	7	1	9	1	9	1	8	1	7	1	5	5	1
688	9656	4	4.4	5	5	5	3	4	4	4	2	4	3.11111	3	3	2	3	3	3	3	3	2.5	2	2	1	1.09091	1	1	2	1	1	1	1	1	1	7	5	3	6	4	6	3	6	4	5	3	7	5	5
689	-4207	4	5.2	3	6	7	4	3	3	2	2	4	4.11111	6	5	2	5	3	4	4	3	2.25	2	2	1	1.36364	2	1	1	1	1	1	2	2	2	8	8	1	8	7	8	4	7	3	8	2	3	4	1
690	15466	7	6	7	5	7	6	6	5	4	2	6	5.375	6	#NULL!	6	6	6	3	3	1	3.5	3	6	4	4.81818	6	4	6	3	6	5	5	5	6	8	5	8	6	5	7	7	8	8	#NULL!	2	3	8	8
691	10949	2	2.4	2	2	3	4	5	6	5	2	3	2.55556	3	3	2	2	3	2	2	2	2	2	2	1	1.63636	1	1	3	1	2	2	2	2	2	5	8	2	4	7	8	5	3	1	1	5	5	2	5
693	31935	6	5.2	6	4	5	4	5	4	5	2	4	4.44444	4	3	5	4	6	4	5	5	4.33333	#NULL!	4	4	4.27273	4	6	3	4	4	5	3	4	5	5	6	5	4	5	6	5	4	5	5	6	6	5	4
694	15392	4	3.4	3	3	2	6	3	4	4	2	7	6.88889	7	7	6	7	7	7	7	4	4	4	4	7	5.18182	7	7	5	3	4	3	4	6	5	6	9	5	9	2	2	3	6	1	9	1	3	2	3
696	16528	4	3	4	2	2	5	5	5	4	2	5	4.11111	6	4	4	4	3	4	3	3	2.5	2	2	3	3.63636	3	5	4	4	4	5	4	3	3	3	4	3	8	3	4	3	3	3	7	5	3	4	3
697	22682	3	3	3	3	3	4	4	4	4	2	3	2.88889	3	3	4	4	3	2	1	3	3	3	3	2	2	2	2	2	2	2	2	2	2	2	5	6	5	5	5	5	5	5	5	6	5	6	6	5
698	15371	1	4.6	1	7	7	1	1	1	1	2	7	7	7	7	7	7	7	7	7	7	7	7	7	6	6	6	6	6	6	6	6	6	6	6	5	5	5	5	5	5	5	5	5	5	5	5	5	5
699	7427	7	3.4	1	1	7	6	2	4	2	2	7	7	7	7	7	7	7	#NULL!	7	4	2.5	4	1	1	2.09091	1	1	2	1	1	1	2	6	6	4	5	9	9	1	8	1	9	9	9	1	2	2	1
700	9283	4	4	4	4	4	4	3	3	2	2	4	4.66667	6	5	5	7	4	3	4	4	4	4	4	1	1.54546	2	2	1	1	1	1	1	3	2	6	5	1	9	1	9	3	9	2	9	1	1	9	3
701	10984	7	7	7	7	7	1	1	4	4	2	1	4.125	5	#NULL!	1	1	7	6	6	7	5.5	6	2	6	2.45454	7	1	1	1	1	1	1	1	1	8	#NULL!	#NULL!	7	9	8	8	8	7	8	8	9	9	8
702	8734	1	4.4	1	7	6	1	1	1	1	2	7	7	7	7	7	7	7	7	7	6	6	6	6	5	5.09091	6	5	4	5	5	3	6	6	6	1	5	1	9	1	9	1	8	1	9	1	1	9	1
703	-4780	4	5.6	6	6	6	3	3	3	3	2	7	7	7	7	7	7	7	7	7	6	6	6	6	5	5.09091	5	5	5	5	6	4	4	6	6	4	4	1	9	4	8	2	3	2	5	4	3	6	5
704	7252	4	4.2	3	3	6	2	3	2	1	2	4	5.11111	4	6	6	5	5	4	6	5	5.25	6	4	2	2.54546	4	3	1	1	1	1	4	4	6	7	9	1	5	6	8	5	7	2	7	8	6	5	3
705	-3127	3	3.8	2	4	6	5	3	5	6	2	3	4.11111	3	4	4	3	5	4	6	3	3.75	3	4	4	4.27273	4	3	6	5	3	5	4	3	4	6	4	4	5	3	#NULL!	1	5	9	5	2	7	6	1
706	10700	6	6.2	6	6	7	5	5	5	4	2	4	4.33333	5	4	3	6	5	4	4	4	3.5	3	3	2	3.27273	4	4	1	1	4	4	4	4	4	7	3	5	9	9	9	1	3	9	9	9	3	9	1
707	11716	2	2.6	2	2	5	2	2	2	2	2	2	2.88889	2	4	4	4	4	2	2	2	2.25	3	2	2	2	2	2	2	2	2	2	2	2	2	1	5	1	9	1	6	1	9	5	1	8	1	1	1
708	1565	4	4	3	4	5	1	1	2	1	2	4	4	4	4	3	5	5	4	3	2	2	2	2	3	2.63636	3	2	2	2	2	2	3	4	3	8	6	3	8	3	8	6	4	2	7	5	4	3	3
709	8870	5	4.6	4	4	6	3	3	3	3	2	6	6	6	6	6	6	6	6	6	4	4.25	5	3	4	4	3	3	5	4	5	4	4	4	4	7	7	1	7	1	9	1	9	1	7	1	1	8	1
710	15656	4	3.4	2	3	5	4	3	4	4	2	4	4.44444	5	5	6	6	6	2	2	5	4.25	5	2	4	2.36364	2	2	2	2	2	2	2	3	3	7	5	1	9	1	9	1	9	1	9	1	1	1	1
711	5572	6	5	6	5	3	4	3	4	3	2	6	5.22222	6	5	4	5	4	6	6	3	3.5	4	3	2	3.72727	4	6	5	3	3	3	5	4	3	6	7	6	5	5	6	5	5	4	6	5	6	5	5
712	25456	5	5	5	5	5	3	3	3	3	2	4	3.66667	4	4	3	3	4	3	4	4	4.25	4	4	4	4.45455	4	4	4	4	5	5	5	5	5	8	8	8	8	7	7	7	7	7	6	7	#NULL!	5	6
713	16572	6	5	5	7	4	3	5	4	6	2	2	4.66667	4	7	5	3	6	4	5	4	4.25	6	5	6	4.72727	4	4	7	3	5	7	3	6	4	6	4	8	2	7	2	5	3	8	2	7	2	5	7
714	4550	2	1.6	1	2	1	2	4	6	6	2	3	1.44444	1	1	2	1	1	1	1	1	1	1	1	1	1.36364	1	2	1	1	2	3	1	1	1	8	5	8	7	1	5	6	6	5	7	5	7	6	5
715	-3556	1	1.2	1	1	2	5	4	4	4	2	4	3.22222	4	3	4	3	2	3	2	1	1	1	1	1	1.54546	2	1	1	3	2	1	1	2	1	7	9	1	7	8	5	2	9	2	8	6	7	9	1
716	9944	3	4.4	5	5	5	3	2	2	3	2	6	5.11111	4	6	7	5	6	3	2	4	4.5	5	5	3	2.54546	6	4	1	1	1	1	1	3	3	7	5	5	8	7	5	4	6	7	7	8	7	6	4
717	9653	1	1	1	1	1	1	1	1	1	2	1	1.33333	1	1	1	4	1	1	1	4	4	4	4	7	6.45455	7	7	7	1	7	7	7	7	7	9	9	1	1	9	1	9	9	1	1	9	1	9	1
718	592	3	4.6	4	4	7	3	2	2	2	2	7	6.44444	7	7	7	7	7	5	4	7	6.5	6	6	7	4.90909	5	3	5	5	6	5	3	6	6	5	2	1	9	1	5	2	9	1	9	1	2	1	1
719	5788	3	2.6	2	2	3	4	3	3	3	3	4	3.44444	3	3	4	4	4	3	3	4	3.5	3	4	3	3.36364	3	5	3	3	4	4	3	3	3	5	4	4	5	4	4	4	5	5	5	4	4	5	5
720	9797	4	4	4	4	4	4	4	4	4	2	2	2	2	2	2	2	2	2	2	1	1	1	1	1	1	1	1	1	1	1	1	1	1	1	9	8	7	8	5	8	6	8	6	5	2	6	7	2
721	#NULL!	1	1	1	1	1	7	7	7	7	2	1	1	1	1	1	1	1	1	1	1	1	1	1	1	1	1	1	1	1	1	1	1	1	1	6	1	1	9	1	1	1	9	1	9	1	1	9	1
722	2602	4	3.2	2	2	2	5	5	4	4	2	4	2.55556	2	2	4	3	4	1	1	2	2	2	2	2	2	2	2	2	2	2	2	2	2	2	6	7	3	6	8	7	5	5	5	2	7	2	2	2
723	7283	6	6.2	6	6	7	6	2	2	2	2	4	4.85714	2	#NULL!	5	7	#NULL!	6	6	2	2.25	3	2	2	1.72727	2	2	2	2	1	1	1	2	2	9	7	1	9	9	8	6	9	3	6	1	6	9	3
724	-3963	4	3.6	3	4	3	4	4	4	4	2	4	4	4	4	4	4	4	4	4	4	4	4	4	3	3.18182	3	2	3	3	4	3	4	2	4	4	3	4	3	4	3	4	3	4	3	3	2	3	3
725	12509	2	1.6	1	1	2	4	4	4	4	2	2	1.88889	2	2	2	3	2	1	1	1	1	1	#NULL!	2	1.45454	2	2	1	1	1	1	2	1	1	1	5	4	6	6	8	2	1	1	3	5	2	5	9
726	25768	4	3.6	4	4	3	3	4	3	2	2	5	4.22222	4	3	5	4	6	3	4	6	4.5	4	4	3	3.36364	5	5	2	1	2	3	3	5	4	9	6	8	8	9	2	7	9	8	8	6	6	7	5
727	5033	5	4.8	6	5	3	3	2	2	2	2	5	4.88889	3	3	7	7	2	5	6	5	4.25	3	4	3	2.18182	2	3	1	2	5	1	1	1	3	8	7	4	9	2	7	4	7	8	6	2	2	7	1
728	23894	4	4.8	5	4	6	5	4	5	4	2	4	4	4	3	4	5	4	4	4	2	2.5	3	3	3	2.09091	2	2	2	2	2	2	2	2	2	8	7	7	8	7	5	5	7	8	6	6	7	7	5
729	-783	4	2.25	#NULL!	1	1	1	2	3	2	2	7	6.55556	7	7	7	7	6	6	5	7	4.5	3	3	1	1.81818	2	2	1	2	2	3	3	1	1	2	3	3	3	3	3	3	3	3	2	5	5	4	4
730	15020	4	4	4	4	4	5	4	5	4	2	3	3.33333	3	4	5	4	4	2	2	2	2	2	2	2	2	2	2	2	2	2	2	2	2	2	8	5	4	8	3	5	3	7	5	7	4	4	5	4
731	7472	3	3.4	3	3	5	6	3	4	4	2	5	4.22222	4	4	4	4	4	4	4	2	1.25	1	1	2	1.36364	2	2	2	1	1	1	1	1	1	7	6	2	8	9	1	4	2	5	4	1	6	7	7
732	15801	2	2.2	1	3	2	5	5	6	5	2	2	2	2	2	2	3	3	1	1	3	2.25	2	2	1	1.18182	2	1	2	1	1	1	1	1	1	7	5	6	6	7	4	2	1	3	3	4	5	1	5
733	2699	5	6.2	6	6	7	7	5	5	3	2	5	4.66667	3	6	6	4	7	3	5	3	3.75	5	5	6	5.72727	5	5	6	4	7	5	5	7	6	6	9	7	7	3	5	4	4	8	7	6	3	3	9
734	19065	2	2	2	2	2	3	3	4	3	2	4	3.55556	3	4	4	4	4	3	3	4	4	4	4	4	3	3	2	2	2	3	3	3	4	3	3	8	2	8	3	9	3	8	2	8	2	3	9	2
735	3428	6	6	6	6	6	3	3	3	3	2	4	3.55556	4	3	1	5	4	4	3	4	3.75	4	3	4	3.27273	5	3	3	2	3	2	3	3	3	3	4	1	9	7	5	3	5	6	6	3	3	2	6
736	5419	4	4	4	4	4	3	6	6	4	2	4	3.77778	4	4	2	4	4	4	4	3	3	3	3	1	1	1	1	1	1	1	1	1	1	1	6	6	#NULL!	8	1	9	1	#NULL!	2	5	7	2	8	1
737	7942	5	5	4	5	6	4	4	4	3	2	5	5.88889	7	7	6	7	6	6	4	3	2.75	3	2	1	1.54546	1	1	2	1	1	1	1	3	4	5	7	1	9	9	9	3	7	5	6	5	1	6	2
738	8754	5	5.8	6	6	6	5	2	2	1	2	6	4.77778	6	3	1	6	6	4	5	1	1.75	2	2	1	2	5	5	1	1	1	1	2	3	1	5	2	5	9	9	2	1	1	7	9	9	9	6	5
739	10845	5	5.8	6	6	6	4	4	4	4	2	2	3.44444	4	3	4	4	4	4	3	1	1	1	1	1	1	1	1	1	1	1	1	1	1	1	6	8	4	7	6	5	3	8	3	8	5	5	5	2
740	4346	2	3.6	3	4	5	4	3	4	3	2	4	3.55556	5	3	4	5	4	2	1	4	3.75	4	3	3	3.09091	3	3	3	3	3	3	3	3	4	3	3	3	5	2	2	3	3	3	4	2	#NULL!	6	3
741	8571	5	5	5	5	5	4	3	3	3	2	5	4.77778	5	5	4	5	5	5	4	5	4.75	5	4	5	5	5	5	5	5	5	5	5	5	5	2	2	1	9	7	5	3	2	1	9	6	7	9	3
742	-345	3	3.2	3	3	4	4	3	3	2	2	6	3.55556	2	4	2	3	7	1	1	2	2	2	2	1	2	3	3	2	1	4	1	1	1	4	5	2	1	9	2	7	1	6	1	9	1	1	9	3
743	-3444	2	3.4	5	2	7	1	2	4	1	2	5	5	4	5	7	5	5	6	2	7	4.5	4	2	4	2.54546	5	5	4	1	1	1	1	2	1	5	4	6	7	6	#NULL!	7	5	5	8	9	7	6	4
744	1652	2	1.8	2	2	1	2	2	2	2	2	4	2.77778	3	3	2	3	2	2	2	2	2	2	2	2	1.72727	2	2	1	2	1	1	2	2	2	9	6	1	8	8	8	7	2	1	7	7	7	7	1
745	4913	6	5.6	6	5	6	3	4	2	3	2	5	4.11111	6	5	3	4	1	4	4	3	3	2	3	6	4.45455	6	5	4	3	2	4	1	5	6	6	7	3	8	1	9	3	9	5	7	1	4	5	7
747	18278	7	6.4	5	6	7	1	1	1	1	2	7	6.66667	7	6	7	6	6	7	7	6	5.75	6	5	4	3.81818	5	1	4	1	7	1	5	4	5	1	4	3	9	5	7	8	8	1	8	1	1	1	1
748	17749	4	4.8	4	5	6	3	3	3	3	2	7	7	7	7	7	7	7	7	7	6	5.25	6	4	5	4.81818	5	5	5	5	4	4	5	5	5	6	6	3	8	4	5	3	7	3	5	6	4	7	4
749	10103	3	4.6	5	4	6	4	2	4	2	2	6	6.55556	6	6	7	7	7	7	7	4	4.25	5	4	5	4.18182	4	3	4	5	6	2	3	5	6	6	5	3	8	2	6	3	7	2	7	2	4	6	5
750	-615	1	1	1	1	1	6	5	5	5	2	2	2	2	2	2	2	2	2	2	3	3	3	3	2	2	2	2	2	2	2	2	2	2	2	5	8	5	9	3	9	3	7	3	9	2	4	9	4
751	5865	3	3	3	3	3	5	5	5	5	2	4	3.33333	4	3	3	3	3	3	3	3	3	3	3	1	1	1	1	1	1	1	1	1	1	1	7	7	7	7	7	6	6	5	5	7	7	6	6	6
752	8025	4	3.8	1	4	5	4	5	6	6	2	4	2.44444	4	2	2	2	2	1	1	1	1	1	1	1	1	1	1	1	1	1	1	1	1	1	9	8	8	9	3	8	2	7	6	3	2	5	6	2
753	15325	2	2.6	2	2	5	4	4	4	4	2	1	1	1	1	1	1	1	1	1	1	1	1	1	1	1.3	1	4	1	1	1	1	#NULL!	1	1	8	2	8	8	7	6	5	7	7	8	8	3	8	5
754	15149	3	3	2	3	4	4	4	5	5	2	5	3.66667	2	3	5	3	4	3	3	2	2	2	2	6	4.27273	5	3	4	5	5	3	4	2	5	6	5	7	6	9	1	1	9	7	6	3	6	9	3
755	12348	4	3.6	2	4	5	4	4	4	4	2	4	4	4	4	4	4	4	4	4	4	3.75	4	4	4	3.90909	4	4	4	4	4	3	4	4	4	5	5	5	5	5	4	4	5	5	5	4	5	5	4
756	10064	4	6	6	7	6	2	1	1	1	2	6	4.44444	7	6	7	5	1	1	1	4	4.5	5	4	5	3.18182	2	1	1	1	4	4	5	4	5	1	8	6	8	1	8	1	8	7	9	2	1	7	1
757	4232	2	2.2	2	2	2	6	6	6	6	2	4	3.88889	4	4	3	4	4	4	4	1	1	1	1	1	1.18182	1	1	3	1	1	1	1	1	1	1	5	1	9	1	9	1	9	1	9	1	1	9	1
758	14506	5	6	6	6	7	4	4	4	4	2	6	5.22222	6	6	5	7	6	2	3	5	4.75	5	4	5	4.36364	5	5	5	3	4	3	5	4	4	6	3	1	7	2	7	5	1	1	7	1	3	5	5
759	15896	3	3.2	3	3	4	4	5	5	5	2	3	2.77778	4	2	2	3	2	3	3	3	3.25	4	3	4	2.36364	3	3	3	1	2	2	2	2	2	3	7	2	5	8	2	4	1	3	4	3	7	2	8
760	532	4	3.6	3	4	3	4	4	4	3	2	7	6	6	5	6	6	6	6	6	5	4.75	5	4	5	4.54545	6	3	6	1	5	4	4	6	5	8	7	4	9	4	6	2	6	2	7	6	4	7	3
762	-6327	4	4.8	4	4	7	5	3	3	2	2	7	5	5	6	6	6	4	2	2	3	4.5	4	5	2	2.18182	1	2	1	4	1	2	4	3	3	1	9	1	1	9	8	1	3	3	9	1	7	9	1
763	14574	3	3.4	3	3	5	3	3	3	3	2	4	3.55556	4	4	4	4	4	2	2	5	5	5	5	5	4.81818	5	5	5	3	5	5	5	5	5	4	3	3	8	4	5	3	7	3	7	5	4	3	3
764	#NULL!	1	2.4	1	3	6	1	1	1	1	2	3	4.55556	3	2	6	6	7	6	5	6	6	6	6	1	3.63636	1	3	6	4	3	4	5	6	5	7	6	5	5	4	5	5	6	5	6	8	5	5	5
765	11794	3	3	3	3	3	4	4	4	4	2	3	3.88889	4	4	4	4	4	4	4	3	3	3	3	3	3	3	3	3	3	3	3	3	3	3	8	5	5	9	1	5	3	9	5	9	3	5	5	3
766	27919	4	5.6	6	6	6	4	1	1	1	2	6	5.77778	6	6	6	6	6	6	4	6	6	6	6	6	6.09091	6	6	6	5	6	5	7	7	7	1	2	1	9	2	8	1	7	1	8	1	1	6	5
767	11489	2	2.2	1	3	4	4	4	4	3	2	7	5.66667	7	7	5	7	4	4	3	4	4	4	4	3	2.27273	4	3	2	1	1	1	2	3	3	7	7	5	8	4	4	5	7	9	9	1	7	7	4
768	5904	3	4.6	4	4	7	2	4	3	4	2	7	6.77778	7	7	7	7	7	6	6	5	5	5	5	3	2.27273	1	2	2	1	1	1	4	4	4	5	5	1	9	2	7	2	8	6	9	4	2	7	1
769	1723	3	3.2	3	2	6	4	3	4	3	2	5	5.44444	6	6	7	6	7	3	3	4	3.25	3	2	3	2.44444	6	3	#NULL!	#NULL!	1	1	1	2	2	5	7	2	6	7	9	5	4	1	4	2	5	5	2
770	16219	1	1.2	1	1	2	5	5	5	4	2	2	1.55556	2	1	1	2	2	1	1	1	1	1	1	1	1	1	1	1	1	1	1	1	1	1	9	9	1	9	1	9	5	9	5	5	1	5	5	1
771	9747	4	4.6	4	5	6	4	4	5	4	2	6	4.33333	5	4	4	4	4	4	3	4	3.75	4	3	6	5.09091	6	6	5	5	5	6	4	4	4	5	6	4	6	6	6	5	5	6	6	5	6	5	5
772	-900	6	5.8	6	6	5	5	5	5	6	2	4	4	4	4	4	4	4	4	4	6	5.75	6	5	5	5.18182	5	5	5	6	5	5	5	5	6	5	5	5	5	5	5	5	5	6	5	5	5	5	5
773	-5534	1	1	1	1	1	1	1	1	1	2	7	7	7	7	7	7	7	7	7	6	6	6	6	7	4	1	7	4	4	4	4	1	4	7	4	6	1	9	8	1	1	1	9	9	1	1	1	1
774	2112	1	3.4	1	4	4	1	1	4	2	2	7	7	7	7	7	7	7	7	7	7	7	7	7	7	7	7	7	7	7	7	7	7	7	7	9	5	5	9	4	1	1	9	5	9	6	7	8	7
775	1850	2	1.4	1	1	1	7	4	5	5	2	4	2.55556	4	2	1	4	2	1	1	4	3.5	4	2	1	1.27273	2	1	1	1	1	1	2	1	1	6	5	6	6	7	1	4	1	1	7	2	4	6	6
776	3729	4	3.6	4	3	4	4	3	4	4	2	3	3.125	4	3	4	4	3	2	2	3	3.25	4	3	#NULL!	2.8	#NULL!	#NULL!	#NULL!	#NULL!	1	1	3	4	5	8	8	5	7	2	7	6	8	5	7	3	7	6	3
777	17302	6	5.4	5	5	5	7	5	2	2	2	6	5.33333	6	6	4	3	6	5	7	5	5.5	6	5	6	5.63636	6	6	6	6	5	5	6	5	6	6	7	8	5	8	7	8	4	5	6	2	1	3	5
778	5822	2	4.6	1	6	7	4	2	2	2	2	5	5.11111	6	6	5	5	5	4	4	6	5.75	6	5	5	3.09091	4	3	3	3	2	2	2	3	2	4	3	2	4	6	4	4	6	1	2	6	6	7	1
779	20475	4	4.8	4	6	6	3	4	3	3	2	6	5.88889	6	7	5	7	7	3	6	6	6	6	6	3	3.81818	4	5	5	3	5	4	3	2	5	7	7	1	9	3	9	1	9	4	9	4	5	9	1
780	9241	2	3.2	4	4	3	3	2	2	4	2	6	4.44444	4	3	5	7	6	4	3	2	3.25	4	5	3	3.54546	2	3	4	4	5	4	4	3	5	4	3	3	4	5	5	6	4	5	6	5	5	7	8
782	9243	4	4.6	5	5	4	7	7	7	7	2	5	4.22222	5	4	4	3	4	4	4	3	4.25	5	5	1	1	1	1	1	1	1	1	1	1	1	2	2	2	2	2	2	2	2	2	2	2	2	2	2
783	16149	1	2.2	1	1	7	4	2	1	2	2	7	5.88889	7	7	4	7	7	2	5	3	4	#NULL!	4	5	4.45455	3	7	5	1	5	5	3	5	6	4	4	2	9	9	9	3	1	1	9	1	4	2	9
784	9900	4	5.6	6	6	6	3	3	3	2	2	4	4.66667	5	5	5	6	5	4	4	5	5.75	6	6	6	5	6	5	5	4	4	3	5	5	6	5	6	5	7	4	8	2	7	5	7	6	5	7	4
785	15204	6	6	6	6	6	6	6	6	6	2	4	3.55556	4	5	3	6	4	1	1	3	3	3	#NULL!	2	2	2	2	2	2	2	2	2	2	2	8	8	1	9	2	2	2	7	4	9	2	4	6	2
786	12250	2	2	1	1	4	4	3	4	3	2	5	3.44444	2	2	4	5	6	1	1	2	2.75	2	3	2	2.81818	2	5	2	1	2	2	4	4	3	8	5	1	8	1	4	3	9	5	9	6	3	8	1
787	3867	4	4.4	4	4	5	3	2	4	3	2	3	2.88889	3	2	4	5	4	2	1	2	2	2	1	4	2.18182	3	2	1	1	1	1	2	2	4	3	5	3	9	8	4	4	5	8	8	7	2	1	3
788	2364	1	1	1	1	1	6	6	7	5	2	1	1.77778	2	1	4	1	4	1	1	1	1	1	1	3	2	4	1	1	3	3	1	1	1	3	3	5	1	7	9	5	1	9	3	9	9	1	9	1
789	6304	4	5.6	5	6	7	4	5	5	4	2	3	3.33333	4	5	4	3	3	2	2	3	2.25	3	1	2	1.72727	1	1	2	1	1	3	2	2	3	5	6	2	7	3	4	2	6	2	7	2	4	6	2
790	6519	3	4.4	4	4	6	2	3	3	3	2	5	5	6	5	6	5	5	4	4	4	3.5	4	3	3	2.90909	3	2	5	2	2	2	2	5	3	4	5	3	8	6	7	2	5	4	5	3	6	5	5
791	23044	7	5.6	4	4	7	5	4	4	3	2	4	5.33333	4	6	7	4	6	7	5	6	4.75	5	5	2	4.45455	6	3	6	5	5	3	4	4	4	6	5	4	5	5	5	5	7	6	7	4	7	6	5
792	2606	4	4.6	5	3	6	2	4	6	3	2	4	5	6	4	7	6	6	2	5	5	5.25	6	5	4	4	4	6	3	3	4	2	4	4	5	8	9	3	9	9	9	4	1	6	7	6	2	5	2
793	25193	2	2.4	2	2	3	5	4	5	3	2	3	4.5	5	#NULL!	5	7	6	2	4	4	3.5	3	3	2	2.36364	2	2	2	2	4	2	3	3	2	2	7	2	8	3	8	2	4	1	7	1	2	6	6
794	653	2	2.2	2	2	3	6	6	6	6	2	1	1	1	1	1	1	1	1	1	1	1	1	1	1	1.45454	1	1	1	1	1	1	6	1	1	2	4	1	9	1	1	3	9	1	5	1	5	5	1
795	-12132	1	1.6	1	1	1	7	6	5	5	6	4	6.22222	6	7	6	6	7	7	6	4	4.75	3	6	4	3.54546	5	2	4	4	4	4	4	4	3	5	4	4	4	1	2	6	3	3	3	7	8	2	6
796	9037	6	6	6	6	6	5	3	5	6	2	6	5.11111	4	5	6	4	4	6	5	7	7	7	7	6	5	6	3	5	4	5	6	4	5	6	7	6	5	7	6	5	6	8	6	7	4	6	5	5
797	10984	7	5.6	6	7	1	4	4	4	4	2	7	6.33333	7	7	4	5	7	7	6	1	1	1	1	6	4.09091	4	5	6	1	2	3	4	4	4	3	4	5	9	1	9	4	1	1	2	1	9	9	1
798	-1498	3	2.6	2	2	4	5	4	5	4	2	4	3.22222	3	4	3	4	4	2	1	3	2.75	3	2	1	1.18182	1	3	1	1	1	1	1	1	1	6	6	1	8	3	9	4	7	1	7	4	3	7	3
799	8672	6	6	6	6	6	4	4	4	4	2	6	4.22222	4	4	4	4	4	3	3	2	2	2	2	2	2	2	2	2	2	2	2	2	2	#NULL!	7	6	1	9	1	9	1	8	1	8	7	1	7	1
800	-1600	3	3.6	3	3	5	4	3	3	3	2	4	3.66667	3	3	4	5	4	3	3	3	2.5	2	2	2	3.18182	3	3	3	2	4	4	3	4	4	4	4	3	7	5	5	2	7	4	7	3	5	7	2
801	8197	7	5.8	7	4	4	7	7	7	7	2	1	1	1	1	1	1	1	1	1	1	1	1	1	1	1.54546	1	1	1	1	1	1	7	1	1	9	1	9	9	9	1	9	9	9	1	1	9	9	2
802	1500	4	4.4	4	5	6	4	4	5	5	2	3	2.44444	2	2	3	4	3	2	1	3	3.25	4	3	3	1.63636	3	2	1	1	1	1	1	1	1	9	8	1	2	5	5	9	8	5	2	1	8	8	6
803	8672	6	5.8	6	6	5	6	3	3	3	2	4	5.22222	5	6	5	7	5	6	5	3	2.5	2	3	2	1.72727	2	2	2	2	2	2	1	1	1	8	7	6	6	7	9	6	8	4	6	7	6	7	7
804	16048	1	1	1	1	1	7	7	7	7	2	4	3.55556	4	4	4	4	4	2	2	1	1	1	1	1	1	1	1	1	1	1	1	1	1	1	1	8	1	8	6	4	1	5	1	7	1	1	9	1
805	4425	2	2	2	2	2	5	5	5	5	2	2	2.11111	2	2	3	2	2	2	2	2	2	2	2	2	2.09091	2	2	3	2	2	2	2	2	2	8	4	4	8	1	7	6	7	4	6	2	6	9	2
806	-5589	6	6.6	6	7	7	4	5	5	5	2	7	5.22222	5	4	4	7	6	3	4	1	2	2	4	1	1.54546	1	2	1	1	1	2	2	3	2	8	3	2	8	6	9	5	6	8	9	4	3	8	2
807	14470	6	5.8	4	6	7	3	4	4	3	2	6	4.77778	4	6	5	6	7	3	2	4	3.75	4	3	2	2.09091	3	2	1	1	1	1	3	2	3	8	4	1	9	1	9	5	4	1	5	2	3	8	1
808	6304	4	4.2	4	3	5	4	2	3	3	2	4	3.11111	4	2	4	4	2	2	2	3	2.5	2	3	2	3.54546	4	5	5	3	3	3	3	5	3	5	1	2	7	3	7	1	5	6	1	5	2	5	1
809	-1892	4	4	3	3	7	1	3	3	3	2	7	6.22222	7	7	7	7	7	3	4	7	7	7	7	7	4	5	3	3	1	1	1	4	7	7	1	9	1	9	1	9	1	9	9	9	1	1	1	1
810	28210	5	4	#NULL!	2	6	5	5	5	5	2	4	1.77778	2	3	1	1	1	1	1	4	3.25	3	3	1	1	1	1	1	1	1	1	1	1	1	7	7	3	3	4	4	5	6	5	6	3	3	3	6
811	-932	4	3.6	3	3	4	3	3	3	3	2	4	3.375	3	3	4	4	3	3	3	3	3	3	3	3	3.45454	3	4	3	3	4	3	4	3	5	5	5	5	4	4	4	4	5	5	5	4	4	5	4
812	9551	1	3.4	1	7	1	4	4	4	4	2	4	3.33333	4	4	4	4	4	1	1	3	3	3	3	1	1.36364	1	1	1	1	1	1	1	3	3	5	1	1	9	1	1	8	6	1	9	#NULL!	1	7	1
813	4999	4	4.8	7	2	4	4	5	6	4	2	6	5.22222	6	4	7	6	6	4	3	7	4.5	3	3	7	3.90909	4	2	2	4	5	5	5	5	1	8	2	4	4	6	1	1	1	4	5	9	7	4	6
814	16806	7	4	1	4	1	4	2	1	3	2	7	6.55556	7	6	6	7	7	6	6	7	7	7	7	7	4.27273	7	7	1	1	5	3	2	4	5	7	8	4	9	1	9	1	9	9	7	9	5	9	6
815	11547	3	4.6	4	5	6	5	5	6	5	2	3	2.66667	3	3	3	4	3	1	1	5	4	4	3	6	4.81818	6	4	6	4	4	4	3	6	4	2	5	2	7	7	4	3	9	2	9	8	3	7	2
816	14081	4	4.2	4	5	4	4	4	3	4	4	3	3.11111	3	2	4	3	4	3	3	4	4.75	5	6	4	4.45455	6	4	5	4	4	3	5	5	4	7	6	5	6	8	5	4	#NULL!	6	4	4	7	#NULL!	4
817	41971	4	4	3	4	5	6	6	6	6	2	2	2.77778	2	3	4	3	3	3	3	2	2	2	2	2	2.18182	3	2	3	2	3	3	1	1	2	8	7	3	8	3	7	4	8	6	8	3	7	4	2
818	40662	4	4	5	4	2	6	6	6	4	2	4	3.77778	4	5	4	4	5	2	2	2	1.75	2	1	1	1.45454	2	2	3	1	1	1	1	1	1	6	7	1	9	8	9	2	1	1	1	1	3	5	1
819	7551	1	1	1	1	1	4	4	4	4	2	4	4	4	4	4	4	4	4	4	4	4	4	4	4	2.63636	4	1	1	1	1	1	4	4	4	5	5	5	9	1	9	5	9	5	5	1	5	5	5
820	7037	2	2.4	2	2	4	5	5	5	5	2	2	2	2	2	2	2	2	2	2	2	2	2	2	2	2	2	2	2	2	2	2	2	2	2	5	6	5	6	7	3	4	4	5	#NULL!	3	6	5	3
821	-4100	1	1	1	1	1	2	2	2	2	2	6	6	6	6	6	6	6	6	6	5	5	5	5	4	3.54546	3	2	3	3	4	3	4	5	5	6	6	3	7	3	8	5	5	5	6	6	4	4	3
822	-3264	1	1	1	1	1	3	2	2	2	2	4	5.55556	4	6	6	6	6	7	7	1	1	1	1	1	1	1	1	1	1	1	1	1	1	1	6	7	1	9	4	1	1	6	6	7	4	7	3	3
823	14821	4	2.8	3	2	2	5	4	6	5	2	1	1	1	1	1	1	1	1	1	1	1	1	1	2	1.18182	1	2	1	1	1	1	1	1	1	7	7	3	2	1	4	3	1	1	2	1	2	3	3
824	3851	4	4.6	5	5	5	1	1	1	1	6	4	5.11111	4	4	6	6	6	6	6	4	4.75	5	5	1	2.09091	1	1	1	1	3	3	2	4	5	9	9	9	9	9	9	9	9	9	8	8	7	7	9
825	6150	1	1.6	1	1	4	5	6	6	6	2	3	2.11111	4	1	2	3	1	1	1	1	1	1	1	1	1	1	1	1	1	1	1	1	1	1	3	5	1	#NULL!	1	9	5	3	3	2	3	1	2	2
826	6168	7	7	7	7	7	4	4	4	4	2	7	6.77778	7	7	7	7	7	7	5	7	7	7	7	7	7	7	7	7	7	7	7	7	7	7	3	9	9	9	9	9	2	4	3	9	5	3	9	3
827	3049	5	4.2	3	4	5	3	2	3	5	2	5	3.75	5	4	#NULL!	4	2	1	5	3	3	#NULL!	5	6	3.72727	3	4	5	4	3	2	5	4	3	4	3	5	7	6	3	2	4	8	3	2	1	3	4
828	9770	4	4.8	3	6	5	3	2	2	2	2	6	5.77778	7	7	6	7	5	4	4	6	6	6	6	6	4.90909	5	5	4	3	5	4	6	6	6	5	6	4	6	6	5	3	6	5	5	5	5	4	5
829	5789	6	4.8	5	5	4	5	4	4	4	2	6	4.88889	6	6	4	4	4	4	4	4	4	4	4	4	4.90909	5	5	4	4	6	3	6	6	6	7	6	5	6	5	8	9	7	6	6	5	5	8	5
830	7991	6	3.2	3	1	1	5	4	4	5	2	1	1.75	1	1	#NULL!	2	4	1	3	2	2.75	1	1	4	2.18182	5	6	2	1	1	1	1	1	1	9	6	8	4	#NULL!	5	3	7	7	5	1	5	5	4
831	25140	2	1.2	1	1	1	5	4	3	3	2	1	1.33333	4	1	1	1	1	1	1	1	1.5	2	1	1	2.81818	2	5	3	4	2	1	3	2	4	5	3	8	5	8	6	3	2	9	1	6	3	2	9
832	-3283	3	3.4	3	3	5	3	3	4	4	2	4	3.66667	3	5	3	4	5	4	3	3	2.66667	#NULL!	2	3	3	3	4	2	1	2	1	5	3	6	3	5	2	7	6	6	2	4	3	5	5	3	5	3
833	4512	4	4	5	3	4	6	5	5	6	2	5	4.22222	6	5	6	5	4	1	1	1	1	1	1	2	1.81818	2	2	2	2	2	3	1	1	1	1	2	1	8	9	5	3	1	2	8	8	1	1	6
834	6801	1	1	1	1	1	4	4	4	4	2	4	4.77778	7	5	7	4	4	4	4	1	1	1	1	1	1	1	1	1	1	1	1	1	1	1	8	5	5	9	1	5	1	5	5	5	1	2	9	1
835	235	2	2.4	3	2	2	3	2	2	2	2	5	5	7	4	5	5	5	5	4	3	2.75	4	2	3	2.45454	2	2	5	2	2	2	2	2	3	1	8	1	9	2	9	1	9	1	9	1	1	7	1
837	4367	2	4	5	4	5	2	2	3	3	2	6	4.77778	6	5	4	4	3	5	5	3	3.75	4	5	4	3.09091	3	2	3	3	3	3	4	3	4	4	4	5	5	4	5	5	6	6	5	5	4	3	1
838	20925	5	5	5	5	5	4	4	4	4	2	4	4.22222	4	4	5	4	4	5	4	6	4.5	4	4	7	5.81818	7	5	6	7	5	5	6	5	5	5	6	4	6	5	4	6	5	5	6	4	6	4	5
839	19965	3	4.8	5	5	6	6	3	3	3	2	4	4.77778	5	5	5	5	5	5	5	3	3	3	3	4	3.63636	3	3	5	1	4	2	4	5	5	3	5	1	7	4	9	2	8	2	8	3	3	7	1
840	19534	1	1	1	1	1	4	3	3	3	2	4	3.77778	4	4	4	4	4	3	3	4	4	4	4	4	4	4	4	5	4	3	4	4	4	4	5	5	1	9	6	8	3	8	1	6	2	3	9	1
841	12409	5	6	5	7	7	2	2	1	1	2	4	4.11111	5	4	4	4	4	4	4	4	3.75	4	3	4	1.63636	3	1	1	1	1	1	1	1	1	4	6	2	6	4	4	4	6	2	5	4	4	5	3
842	4931	6	6	6	6	6	4	3	4	3	2	4	3.11111	2	3	3	3	3	3	3	4	3.25	3	3	2	2	2	2	2	2	2	2	2	2	2	7	5	5	8	6	6	2	6	5	3	3	5	2	2
843	19965	4	4.8	5	5	5	5	4	5	4	2	4	3.11111	3	3	3	3	3	3	3	5	5	5	5	4	3.54546	3	3	3	3	4	4	4	4	4	6	6	6	6	6	7	4	6	6	6	6	5	5	5
844	22101	5	5.4	7	5	6	6	2	5	4	2	7	4.55556	5	5	7	6	1	3	5	7	4.75	6	4	7	4.09091	4	2	7	7	6	2	1	5	2	8	3	5	5	2	#NULL!	9	1	3	8	3	1	1	8
845	202	6	6.2	6	6	6	1	1	1	1	2	7	7	7	7	7	7	7	7	7	7	7	7	7	7	6.81818	7	7	7	6	7	6	7	7	7	7	5	9	8	8	1	8	7	9	8	9	8	6	1
846	40538	4	4.6	4	5	5	5	4	4	4	2	4	4.22222	3	4	6	4	4	4	4	2	2.5	3	2	2	2.45454	2	5	1	4	3	2	2	2	2	6	6	4	7	4	7	2	8	4	5	4	3	7	3
847	8249	5	4.6	4	4	5	5	4	5	3	3	5	3.88889	4	5	3	1	4	4	5	3	2.5	2	2	4	3.54546	3	2	3	3	3	5	4	4	5	7	6	5	5	6	6	2	4	5	5	5	7	3	2
848	1540	4	4.6	4	4	7	5	4	4	4	2	6	5.44444	7	4	7	7	4	3	5	3	3	3	3	3	2.54546	3	2	6	1	2	2	2	2	2	3	4	4	7	4	7	4	8	4	5	6	8	8	5
849	8870	4	5	5	5	6	4	3	3	4	2	3	4.88889	5	4	6	5	6	5	6	4	4	4	4	3	3.63636	4	4	3	3	3	3	4	5	5	8	9	8	9	4	9	6	6	6	5	6	6	9	9
850	16891	5	5.8	4	6	7	4	3	3	3	2	5	5.22222	5	3	6	7	7	5	3	5	6	6	6	5	5.72727	5	6	7	6	4	5	6	7	7	7	7	3	8	6	3	3	5	7	8	3	5	4	7
851	14094	4	4.2	4	4	5	1	1	1	1	2	7	6.55556	7	7	7	7	7	5	5	6	6	6	6	4	4.36364	4	6	3	4	4	3	4	6	6	7	7	7	9	2	7	3	8	6	6	5	6	8	3
852	13023	6	5.2	5	4	5	5	6	5	4	5	5	4.44444	3	4	5	6	4	4	5	5	4.5	4	5	5	5.09091	5	5	6	5	5	6	5	4	6	6	8	7	6	7	7	8	7	6	7	8	7	6	5
853	12601	7	5.2	4	4	4	4	4	4	4	2	4	4	4	4	4	4	4	4	4	4	4	4	4	4	1.27273	1	1	1	1	1	1	1	1	1	7	5	5	5	2	5	4	4	3	4	4	4	4	4
854	7577	2	2	2	2	2	3	2	3	2	2	4	3.33333	3	4	5	4	4	1	1	5	5	5	5	2	2.09091	2	3	2	2	2	2	2	2	2	9	8	3	7	7	2	7	2	6	2	9	7	7	7
855	201	3	3	3	2	4	2	2	4	3	2	4	3.88889	3	4	4	4	4	4	4	3	3	3	2	6	3	4	4	3	1	2	3	2	2	2	4	7	1	9	1	9	1	9	1	9	1	3	9	2
856	29377	4	4.4	4	4	6	4	3	3	3	2	4	4.22222	4	5	6	5	5	2	2	4	4.75	5	5	3	3.09091	3	3	5	3	2	2	2	5	3	4	4	3	7	7	3	6	4	3	5	4	4	4	6
857	69693	4	4.4	4	5	5	4	3	3	3	2	6	5.88889	6	6	6	6	6	6	5	5	5	5	5	3	3.90909	5	4	5	3	5	3	4	4	4	2	7	2	7	2	8	2	8	1	8	2	4	7	1
858	11111	5	4.8	4	4	6	4	3	4	4	2	4	3.33333	4	3	3	5	3	3	2	2	3	4	2	2	2.18182	2	2	2	2	2	2	2	3	3	5	6	1	1	2	7	1	9	1	9	3	1	9	1
859	8795	5	4.6	4	5	6	1	1	3	1	2	4	3.77778	4	4	4	5	5	3	2	7	5.75	6	4	6	3.63636	6	2	1	1	1	1	5	7	4	9	8	5	9	1	9	5	3	8	9	8	7	2	5
860	-642	2	2.6	3	2	4	4	4	4	4	2	5	5	6	4	5	6	5	5	4	3	2.75	3	3	4	4.6	3	#NULL!	4	5	6	5	6	4	4	7	8	6	6	5	6	8	4	6	6	5	5	5	7
861	-2637	2	2	2	2	2	4	4	5	4	2	3	3.55556	4	4	4	4	3	3	4	4	3.5	3	3	2	2	2	2	2	2	2	2	2	2	2	5	5	4	6	4	7	6	5	6	6	4	6	5	6
862	4512	5	5.2	2	7	5	4	5	6	5	2	3	3.44444	4	5	1	5	4	3	3	1	1	1	1	1	1	1	1	1	1	1	1	1	1	1	8	7	2	9	8	4	2	7	8	1	9	9	8	2
863	33788	3	1.8	1	1	3	6	6	6	4	2	2	2	2	2	2	2	2	2	2	2	2	2	2	2	1.09091	1	1	1	1	1	1	1	1	1	8	6	5	5	5	5	5	5	5	5	5	5	3	8
864	8219	3	4.2	2	4	6	1	2	2	2	2	5	4.55556	3	6	5	6	5	3	2	5	4.25	4	3	3	3.45454	3	7	3	2	2	2	5	5	3	3	8	1	9	8	9	2	2	1	9	1	1	1	1
866	11874	4	4.6	3	5	5	2	3	3	3	2	5	4.55556	4	3	4	6	3	5	5	3	4	5	4	3	3.72727	3	5	4	2	4	3	4	5	4	5	3	6	6	5	2	4	8	6	7	3	6	7	1
867	10340	3	2.2	2	1	4	3	2	2	2	2	5	4.55556	4	6	5	6	4	3	3	6	6	6	6	4	3	4	4	3	1	2	1	4	3	3	8	8	1	8	3	5	2	5	1	9	7	2	6	3
868	11806	5	5.4	5	6	5	4	4	4	4	2	5	5.22222	5	6	4	7	5	5	5	6	6	6	6	5	4.1	3	3	#NULL!	4	5	4	4	4	4	6	4	7	7	5	7	6	6	7	6	3	3	5	3
869	10375	3	3	3	3	3	4	4	4	4	4	4	4	4	4	4	4	4	4	4	3	3.25	3	3	2	3.63636	3	4	4	4	4	4	4	4	4	3	4	2	4	2	4	3	2	2	3	3	3	2	3
870	1652	2	1.6	1	1	3	4	3	4	4	2	3	3.22222	2	2	4	5	4	3	3	2	2	2	2	2	2.36364	2	5	4	1	2	1	2	2	3	3	4	1	7	5	6	2	6	5	7	5	3	8	1
871	8327	1	1	1	1	1	4	4	4	4	2	1	1	1	1	1	1	1	1	1	3	2.75	3	2	1	1	1	1	1	1	1	1	1	1	1	6	5	5	1	1	8	9	9	5	5	1	9	9	1
872	-2787	5	5.8	5	6	7	3	1	1	2	2	5	4.77778	5	6	5	6	4	3	3	7	6.5	6	7	3	3.81818	2	2	3	1	6	6	6	5	6	9	8	8	8	9	7	8	8	8	9	8	9	8	9
873	9642	4	3.8	3	4	4	6	2	3	2	2	6	4.88889	2	7	6	6	7	2	2	2	2.5	4	2	3	2	#NULL!	2	2	1	1	2	2	2	2	5	7	5	8	1	2	5	7	5	7	2	4	8	5
874	6978	4	5	3	6	5	4	4	3	2	2	4	5.33333	7	6	6	6	6	4	5	5	5	5	5	4	4.7	5	5	#NULL!	4	5	3	5	5	6	7	4	2	9	4	7	4	7	5	6	4	1	3	6
875	-810	1	1	1	1	1	4	4	3	3	2	4	3.66667	4	4	5	5	5	1	1	2	1.75	2	1	1	1.09091	1	1	1	1	1	1	1	2	1	7	8	9	9	9	8	1	4	5	8	4	1	1	1
876	6764	2	2.4	2	2	4	2	2	2	2	2	5	5	5	5	5	5	5	5	5	4	4	4	4	5	4.36364	5	3	5	5	4	4	4	4	4	6	5	6	9	4	5	4	7	6	5	5	5	6	3
877	2075	6	6	6	6	6	4	2	4	4	2	4	4.11111	4	4	4	4	4	4	3	6	6	6	6	4	3.81818	4	4	4	1	4	2	7	4	4	9	5	1	5	5	7	5	5	5	5	5	7	9	1
878	6404	6	5.8	4	6	7	6	4	5	4	2	7	5.88889	6	6	6	6	6	5	4	6	4.5	4	3	2	1.90909	2	1	2	1	1	2	2	2	4	4	2	1	8	8	6	2	8	1	8	2	1	5	2
880	-2047	1	1	1	1	1	4	4	4	4	2	4	2.22222	2	2	2	2	2	2	2	1	1	1	1	4	4	4	4	4	4	4	4	4	4	4	1	1	1	9	1	1	1	9	1	9	9	1	1	1
881	9066	5	5	5	5	5	6	6	6	6	2	4	4.11111	4	6	4	6	5	2	2	4	4	4	4	3	4.72727	6	5	5	2	6	3	5	6	6	4	7	7	7	2	7	2	7	7	7	7	5	5	2
882	1568	6	6	6	6	6	2	2	4	2	2	4	4	4	4	4	4	4	4	4	4	4	4	4	5	4.18182	4	4	4	4	2	3	5	5	5	8	8	8	8	2	8	8	8	8	5	8	5	7	5
883	293	4	4	4	4	4	2	2	2	2	2	5	6.55556	7	7	7	7	7	7	7	3	3	3	3	4	4	4	4	4	4	4	4	4	4	4	6	6	6	6	6	6	6	6	6	6	6	6	6	6
884	10726	3	3.4	3	3	5	5	4	4	4	2	4	3.88889	3	5	5	5	3	3	3	2	2	2	2	2	2.45454	5	2	4	2	2	2	2	2	2	6	6	2	8	6	#NULL!	3	3	3	7	6	4	3	6
885	12983	6	6	6	6	6	5	3	4	5	2	6	5.55556	6	6	5	5	5	5	6	5	4.25	5	3	6	4.54545	5	6	5	5	3	4	4	5	3	6	4	5	6	5	7	4	6	5	6	7	5	5	4
886	4807	2	2.2	2	2	2	4	3	3	2	2	2	2.11111	1	2	2	4	3	2	1	2	2.25	3	2	1	1.54546	2	2	1	1	1	1	2	2	2	6	5	4	7	5	7	7	8	7	5	6	6	4	3
887	2334	4	5.4	6	6	6	4	3	4	2	2	7	7	7	7	7	7	7	7	7	4	3.5	3	3	4	3.18182	4	3	2	1	4	2	3	4	4	5	6	1	9	5	8	5	8	3	5	2	5	8	2
888	19751	5	5.2	5	4	7	4	2	1	1	2	5	6.11111	6	6	6	6	6	7	7	6	5.75	6	5	5	5.81818	6	7	7	7	6	5	4	6	5	6	4	1	3	1	7	3	5	1	8	5	1	9	1
889	17984	1	2.4	1	3	5	6	7	6	7	2	1	1.55556	2	1	1	5	1	1	1	2	1.5	1	2	4	2.27273	2	1	2	1	1	2	4	1	2	8	8	2	8	2	9	2	9	2	2	2	1	9	2
891	9017	5	5.4	3	6	7	4	2	4	3	2	7	6.33333	7	7	5	7	5	6	6	6	5.5	6	4	4	3.83333	4	3	6	2	#NULL!	#NULL!	#NULL!	#NULL!	#NULL!	7	2	2	#NULL!	7	8	3	6	7	4	6	5	4	3
892	33511	4	4.2	5	4	3	4	3	4	4	5	3	3.66667	4	4	4	4	3	3	4	3	3.5	4	3	4	3.36364	3	3	4	3	3	4	4	3	2	3	5	5	4	9	5	5	4	3	4	5	4	#NULL!	6
893	15624	1	1.8	1	2	2	1	1	2	2	2	5	4.66667	3	5	4	6	5	4	4	5	5	5	5	3	3.63636	3	2	4	3	3	5	5	4	5	1	1	6	9	3	5	2	8	5	9	1	1	8	1
894	4776	3	2.6	3	3	1	2	2	4	2	2	5	5.44444	7	7	4	6	4	6	5	3	3.75	4	4	3	3	3	2	4	1	4	2	2	5	3	6	4	#NULL!	9	5	5	5	3	2	#NULL!	5	6	4	#NULL!
895	12049	2	4.2	4	4	7	2	2	2	2	2	7	5.44444	5	7	4	7	4	4	4	3	2	1	2	3	2.63636	4	6	3	3	3	1	1	1	1	4	4	1	9	9	9	1	9	5	8	5	1	5	1
896	14611	7	4.8	5	5	2	5	3	3	3	2	7	5.88889	7	7	7	7	6	3	2	4	4.75	5	5	4	4.72727	5	5	6	6	3	1	4	7	7	5	7	5	9	6	9	1	9	9	9	1	9	9	1
897	-1031	2	2.8	3	3	3	6	6	6	6	2	2	1.77778	2	2	2	2	2	1	1	1	1	1	1	1	1	1	1	1	1	1	1	1	1	1	5	8	1	9	6	8	2	5	1	7	5	4	8	2
898	7214	1	1.6	1	1	4	4	1	3	1	1	1	1	1	1	1	1	1	1	#NULL!	1	1	1	1	1	1.27273	1	1	1	1	1	1	1	1	1	9	9	9	9	9	9	9	9	9	9	9	9	9	9
899	10253	4	2.6	1	4	1	4	3	4	4	2	3	1.44444	1	1	1	1	1	1	1	2	2	2	2	1	1	1	1	1	1	1	1	1	1	1	9	5	1	9	5	9	5	9	5	5	3	5	5	5
900	5588	4	4.6	4	5	6	4	4	4	5	2	5	4.11111	5	5	4	5	4	2	2	4	4	4	3	3	3.18182	3	4	4	1	1	1	4	6	5	8	8	8	9	3	7	5	5	6	6	2	7	8	3
901	4834	5	4.6	5	5	4	6	5	6	6	2	2	2.375	2	#NULL!	2	3	2	2	3	2	1.75	2	1	1	1.63636	1	1	2	3	2	1	2	1	2	4	7	3	6	2	6	4	7	6	7	6	7	6	7
902	9101	4	5	5	5	6	3	2	2	2	2	5	5.44444	5	6	5	6	6	6	5	4	3.25	3	3	4	2	2	1	1	1	3	1	2	2	3	3	7	1	6	7	4	5	5	3	6	2	2	6	1
903	8776	6	5.8	6	6	4	2	5	5	4	2	3	2.88889	2	4	3	3	2	3	2	3	2.5	3	2	2	1.72727	2	1	2	1	2	1	2	2	2	6	6	2	4	1	6	5	8	4	7	5	6	8	3
904	22768	2	3.6	4	4	4	3	4	4	4	2	4	3.77778	4	4	6	4	4	2	2	2	2	2	2	2	2	2	2	2	2	2	2	2	2	2	2	5	2	6	2	6	4	7	3	7	2	1	7	5
905	13238	1	1.2	1	1	2	5	6	6	6	2	6	4.11111	3	4	2	6	5	3	2	2	2	2	2	5	3	4	4	5	1	2	2	1	3	2	7	9	1	8	1	1	2	7	5	2	9	1	1	3
908	10372	3	3.8	3	4	5	4	3	4	3	2	4	4.22222	5	4	6	4	6	3	2	3	3.5	4	4	4	3.18182	3	2	5	3	2	2	4	3	4	1	6	2	6	2	5	1	4	5	6	5	3	4	5
909	16396	6	6	6	6	6	3	3	3	3	2	5	4.33333	5	5	5	5	5	2	2	4	4	4	4	1	1	1	1	#NULL!	#NULL!	1	1	1	1	1	5	5	1	9	4	9	1	8	1	#NULL!	1	1	8	5
910	6909	3	2.8	2	2	4	6	5	5	5	2	4	3.55556	2	2	3	5	5	4	3	2	2.25	2	3	2	2.36364	2	3	4	1	1	2	3	3	3	5	8	2	8	3	8	2	7	1	7	1	1	8	2
911	1104	6	6.4	6	7	7	3	2	3	3	2	6	5.88889	5	6	6	6	6	6	6	1	1.5	1	1	1	1	1	1	1	1	1	1	1	1	1	8	8	9	9	2	8	2	9	5	9	7	5	7	1
913	6872	5	5.4	4	6	6	5	3	3	3	2	6	5	7	5	4	6	5	4	2	5	4.25	3	4	4	4.27273	6	4	5	2	4	3	4	6	6	2	6	7	8	8	9	4	3	4	7	5	5	4	6
914	3019	3	3.4	3	3	5	3	2	3	2	2	6	5.44444	6	7	4	5	5	5	5	3	3	3	3	2	2.18182	2	2	2	2	2	2	2	3	3	4	8	1	8	2	5	3	7	5	6	3	3	6	3
915	16093	1	1.75	#NULL!	2	3	3	4	4	4	2	5	3.66667	4	4	3	4	3	3	2	2	2.5	2	3	2	1.45454	2	1	1	1	1	1	2	2	1	7	6	7	6	5	6	7	8	7	6	5	6	7	6
916	8435	2	2.4	3	3	2	4	4	5	5	2	3	2.55556	5	3	2	2	2	2	1	2	1.5	1	1	1	1	1	1	1	1	1	1	1	1	1	7	8	1	8	7	3	8	1	2	2	9	8	8	9
917	10237	5	4.4	5	4	3	3	3	4	4	2	4	4.22222	3	4	4	5	5	5	4	4	3.25	3	3	6	4.45455	5	5	5	5	3	3	5	3	3	7	6	6	6	4	5	5	6	6	5	6	6	5	4
918	8860	6	3.2	2	4	2	2	3	2	2	2	7	4.33333	7	6	4	2	2	2	2	1	2.5	1	3	1	2.09091	2	2	2	3	1	2	2	3	2	8	1	2	2	2	2	3	2	2	2	3	2	2	3
919	7950	6	5.6	5	6	6	6	5	5	6	2	5	4.66667	4	4	3	5	5	4	6	5	5.25	6	6	6	5.27273	4	6	5	6	6	6	5	5	4	6	8	7	6	7	7	6	8	5	6	5	8	7	7
920	6586	4	3.8	4	3	4	5	4	4	4	2	4	4.22222	5	4	4	5	4	4	4	4	4.75	5	5	3	3.90909	4	3	4	4	5	4	5	4	3	6	5	7	5	5	4	5	6	6	6	5	7	7	6
921	7686	6	5.2	6	4	5	6	5	6	5	2	4	5	6	4	5	4	6	5	6	5	5	6	5	6	4.45455	5	3	6	4	5	3	4	5	4	7	6	8	6	8	6	7	6	7	7	6	5	7	6
922	-2526	5	5.4	4	6	6	7	5	6	6	2	2	4.22222	4	7	4	3	3	6	5	6	6	6	7	6	4.81818	5	2	5	5	3	5	4	6	7	3	8	6	4	7	7	1	3	7	5	6	4	6	7
923	5853	2	1.6	1	1	3	6	3	3	4	2	4	4.11111	5	6	5	5	5	2	2	4	3.5	3	3	3	3.63636	4	5	2	4	5	2	4	4	5	2	8	2	9	1	8	3	8	2	7	2	2	6	2
924	133	3	4.6	5	6	5	5	6	5	6	2	4	4.88889	4	6	3	4	5	6	7	3	4	5	4	3	4.36364	5	6	5	4	3	4	5	4	5	4	5	6	7	6	5	4	5	7	2	3	4	5	6
926	#NULL!	2	1.4	1	1	2	5	5	6	5	2	3	2.55556	2	2	3	3	3	2	2	2	2	2	2	2	1.81818	2	3	2	1	1	2	2	2	1	3	7	2	8	4	9	2	7	1	6	3	5	4	2
927	12960	2	2.4	2	2	3	6	5	5	5	2	2	1.66667	2	2	1	2	2	1	1	2	2	2	2	2	1.81818	3	2	2	1	1	1	2	2	2	5	4	4	7	6	6	4	2	5	7	4	6	4	4
928	9263	1	1	1	1	1	5	4	4	4	2	4	3.88889	4	4	4	4	4	4	3	2	2	2	2	2	2.36364	2	4	3	2	2	2	2	2	3	2	9	1	9	1	9	1	9	1	9	1	1	9	1
929	7202	1	1	1	1	1	6	6	6	6	2	2	1.55556	1	2	2	2	1	1	1	1	1	1	1	1	1	1	1	1	1	1	1	1	1	1	6	4	3	6	7	5	5	3	5	4	5	5	3	6
930	-39094	3	5.2	6	7	5	2	4	7	3	2	2	4.22222	5	3	4	5	3	5	7	3	4.75	4	7	2	4.09091	1	5	2	6	5	2	6	7	4	3	6	4	2	6	9	3	6	8	3	6	4	8	9
931	9854	1	1	1	1	1	6	6	6	6	2	3	2.33333	2	2	3	2	2	2	2	1	1	1	1	1	1	#NULL!	1	1	#NULL!	1	1	1	1	#NULL!	8	9	4	9	8	2	6	9	9	9	7	1	9	1
932	-30854	2	2	2	2	2	6	6	6	6	2	3	3	3	3	3	3	3	3	3	2	2	2	2	3	3	3	3	3	3	3	3	3	3	3	5	8	2	8	2	8	4	8	2	8	2	5	8	2
933	17121	1	1.4	1	2	1	6	#NULL!	6	6	2	2	1.88889	1	1	2	5	2	1	1	1	1	1	1	1	1	1	1	1	1	1	1	1	1	1	8	8	2	8	9	8	6	5	2	8	2	8	8	2
934	15320	2	2	2	2	2	5	5	5	5	2	5	2.66667	2	2	2	2	2	2	2	2	2	2	2	2	2	2	2	2	2	2	2	2	2	2	7	7	2	2	2	7	2	5	5	6	6	6	6	4
935	14325	3	2.4	3	2	2	6	6	5	5	2	2	2	1	3	4	2	2	2	1	3	1.5	1	1	1	1.18182	1	3	1	1	1	1	1	1	1	3	6	2	9	7	9	1	8	1	9	5	3	8	1
936	22297	4	5.6	6	7	6	4	5	6	7	6	4	4.77778	6	7	5	4	3	4	5	5	5	6	5	4	6	6	7	6	5	7	6	7	6	7	4	5	6	7	8	9	8	7	6	5	6	7	8	9
937	#NULL!	1	1	1	1	1	6	6	6	6	2	2	2	2	2	2	2	2	2	2	2	2	2	2	6	2.72727	2	2	2	2	6	2	2	2	2	7	5	2	5	9	8	8	2	2	2	3	7	2	9
939	3666	1	1	1	1	1	5	4	4	4	2	6	5.22222	3	6	5	5	5	7	4	4	4	4	4	2	1.90909	2	3	2	2	2	1	1	2	2	9	5	5	5	5	5	6	4	5	5	6	5	4	5
940	11309	2	2.2	2	2	3	4	3	4	3	2	3	2.88889	3	3	4	2	3	2	3	4	3.75	4	3	1	1.81818	1	3	5	3	1	1	1	1	2	3	9	1	7	7	7	4	8	1	4	3	2	9	1
941	-600	7	6.6	7	6	7	7	6	7	6	2	7	6.55556	7	6	7	6	7	6	7	7	6.5	7	6	7	6.54545	7	6	7	6	7	6	7	6	7	9	8	8	9	8	9	8	9	8	9	8	9	8	9
943	13344	2	1.4	1	1	2	5	4	5	4	2	2	1.55556	2	2	1	1	2	1	1	2	2	2	2	1	1	1	1	1	1	1	1	1	1	1	5	7	3	7	5	7	3	4	3	7	3	6	5	4
944	#NULL!	2	1.4	1	1	2	3	4	4	3	2	2	3.22222	2	3	4	5	5	3	3	4	3.5	3	3	3	2.36364	3	5	2	1	1	1	1	3	3	1	5	1	9	3	5	1	8	2	8	5	2	1	5
945	-1282	2	2	2	2	2	4	4	4	4	2	1	1	1	1	1	1	1	1	1	4	4	4	4	3	3	3	3	3	3	3	3	3	3	3	7	7	7	8	9	5	7	2	6	3	8	8	9	9
946	#NULL!	1	1	1	1	1	1	1	1	1	1	1	1	1	1	1	1	1	1	1	1	1	1	1	1	1	1	1	1	1	1	1	1	1	1	9	9	9	9	9	9	9	9	9	9	9	9	9	9
947	-4776	1	1	1	1	1	5	5	5	5	2	3	3	4	4	4	4	3	1	1	2	2	2	2	2	2	2	2	2	2	2	2	2	2	2	8	5	7	5	9	5	8	5	7	2	7	9	5	8
948	22230	1	1	1	1	1	7	7	7	7	2	1	1	1	1	1	1	1	1	1	1	1	1	1	1	2.18182	5	4	1	1	7	1	1	1	1	5	5	5	5	6	5	5	5	5	5	4	5	5	4
950	10298	2	2	2	2	2	6	6	6	6	2	2	2	2	2	2	2	2	2	2	2	2	2	2	2	2	2	2	2	2	2	2	2	2	2	4	6	2	7	2	6	2	8	3	7	2	3	8	2
951	22255	1	1	1	1	1	4	4	4	4	2	4	3.55556	4	4	4	4	4	2	2	1	1	1	1	2	2.90909	5	6	4	1	1	1	1	4	2	7	8	7	5	9	8	7	1	1	1	8	8	1	9
952	6778	2	1.6	2	1	1	6	6	7	7	2	2	2.33333	3	2	3	2	3	2	2	2	1.75	2	1	1	1.09091	1	2	1	1	1	1	1	1	1	5	4	1	2	8	9	4	2	6	1	6	8	5	6
953	#NULL!	1	1	1	1	1	6	6	6	6	2	2	2.375	2	2	3	4	#NULL!	3	1	2	2	2	2	1	1	1	1	1	1	1	#NULL!	1	1	1	1	5	1	8	8	8	1	8	5	8	7	1	8	1
954	-36829	1	1	1	1	1	6	5	6	6	2	2	2.33333	2	2	2	4	3	2	2	1	1	1	1	1	1	1	1	1	1	1	1	1	1	1	5	6	5	4	5	6	7	6	7	5	6	4	3	7
955	24543	3	3	3	3	3	4	4	4	4	2	4	4.11111	4	4	3	4	4	5	5	4	3.5	3	3	3	3	3	3	3	3	3	3	3	3	3	7	6	7	7	7	6	6	7	7	6	5	6	6	5
956	2521	5	4.8	5	5	5	6	5	5	5	2	5	4.33333	4	5	4	4	5	4	4	6	5.5	5	6	6	4.81818	5	4	5	5	5	4	4	5	5	7	6	6	7	7	5	6	7	7	7	5	6	6	5
957	17536	2	1.4	2	1	1	6	7	6	6	2	2	1.77778	1	2	2	2	2	2	1	1	1.25	1	1	1	1.18182	2	1	1	1	1	2	1	1	1	8	3	1	8	1	5	5	7	5	5	3	7	5	5
958	35899	3	2.2	2	1	3	5	6	6	6	2	2	1.88889	2	2	3	2	1	1	2	2	1.5	1	2	2	1.18182	1	1	1	1	1	1	2	1	1	6	8	2	8	7	8	5	7	1	7	4	7	5	3
959	14879	1	1	1	1	1	4	4	4	4	2	4	3.44444	4	3	4	5	3	2	2	2	2	2	2	2	2	2	2	2	2	2	2	2	2	2	4	6	3	6	5	7	6	2	2	5	4	3	4	5
960	7267	2	2.6	1	3	4	4	3	5	4	2	3	2.22222	1	2	3	2	2	2	2	1	1	1	1	1	1.36364	2	1	1	1	1	1	2	2	2	7	7	2	5	6	9	5	4	1	6	5	4	5	2
961	-31666	1	1.2	1	1	2	6	6	4	5	2	2	1.88889	1	1	2	3	2	2	2	2	2	2	2	2	1.45454	1	2	2	1	1	1	1	2	2	2	9	1	9	1	1	2	9	1	8	1	2	9	2
962	#NULL!	1	1	1	1	1	4	4	4	4	#NULL!	1	1	1	1	1	1	1	1	1	3	3	3	3	1	2.27273	5	7	5	1	1	1	1	1	1	3	4	3	5	#NULL!	3	1	1	5	5	5	5	5	3
963	2060	3	2.2	2	2	2	2	4	3	3	2	4	3.5	3	4	#NULL!	4	4	3	2	3	3	3	3	6	4	6	4	#NULL!	3	5	2	4	3	3	4	4	1	8	6	7	6	1	1	6	3	3	4	1
964	19088	1	1	1	1	1	6	7	7	7	2	5	4.875	6	#NULL!	2	6	5	5	5	1	1	#NULL!	1	1	1	1	1	1	1	1	1	1	1	1	7	8	1	9	1	9	1	9	1	9	5	2	2	1
965	19135	2	1.6	1	2	2	3	3	2	1	2	2	3	1	3	4	4	5	3	2	3	2.75	3	2	2	1.72727	1	2	1	1	1	1	2	4	3	9	6	2	8	9	1	8	2	9	7	9	6	1	2
966	11566	1	1.2	1	1	1	5	5	6	5	2	3	2.33333	2	2	2	2	2	2	2	1	1	1	1	2	1.63636	2	2	3	1	2	1	1	1	1	2	6	3	9	6	7	1	2	1	9	5	1	9	3
967	4206	2	2	2	2	2	6	6	6	6	2	2	2	2	2	2	2	2	2	2	2	2	2	2	2	1.81818	2	2	2	2	1	1	2	2	2	7	7	5	7	3	9	7	7	7	6	6	6	7	3
968	#NULL!	2	2	2	2	2	4	4	4	4	2	6	3.11111	2	2	3	3	3	4	3	2	2	2	2	2	2.90909	3	3	2	3	3	4	4	3	3	7	5	4	4	4	5	5	6	6	5	5	5	6	5
969	6588	2	2	2	2	2	5	5	5	5	2	2	2	2	2	2	2	2	2	2	1	1	1	1	1	1.27273	1	4	1	1	1	1	1	1	1	6	5	2	7	4	8	3	8	2	8	4	2	6	2
971	36778	1	1.2	1	1	2	6	6	7	7	2	1	1.22222	1	1	2	2	1	1	1	1	1.25	1	2	2	1.45454	1	1	3	1	2	1	1	1	1	5	4	2	6	8	5	5	4	3	5	4	5	6	3
973	11378	1	1	1	1	1	4	4	4	4	2	1	2.33333	1	4	1	4	4	4	1	4	4	4	4	7	6.81818	7	7	7	7	7	6	6	7	7	9	7	7	8	9	5	8	1	8	1	9	9	5	9
974	14691	1	1.6	1	1	4	5	3	3	2	2	2	2.55556	2	3	3	4	3	3	1	2	2	2	2	2	1.72727	2	4	2	1	1	1	2	1	1	7	8	9	9	1	8	5	2	1	7	2	8	2	9
975	14269	3	3	2	3	4	5	6	6	6	2	3	2.66667	3	2	4	2	2	2	3	4	3.5	3	3	7	2.45454	2	6	2	1	1	1	1	3	1	2	7	2	7	3	8	1	8	2	8	2	2	1	2
976	1579	1	1	1	1	1	5	5	5	5	2	1	1	1	1	1	1	1	1	1	1	1	1	1	1	1	1	1	1	1	1	1	1	1	1	7	4	3	6	8	8	6	4	3	7	4	6	5	3
977	4133	4	4.6	5	5	5	5	6	5	5	2	5	3.66667	5	5	4	2	2	2	2	2	1.75	2	2	6	5.36364	5	6	5	6	6	6	6	5	2	8	6	7	8	7	7	8	7	7	8	7	8	7	8
978	12836	1	1	1	1	1	5	6	6	6	2	3	3.55556	3	5	4	4	4	3	3	2	2.25	2	2	1	1.09091	1	2	1	1	1	1	1	1	1	5	9	1	9	1	9	2	9	1	8	1	1	9	1
979	-600	6	6.2	6	7	7	6	5	6	6	2	1	1	1	1	1	1	1	1	1	6	5.25	5	6	1	1	1	1	1	1	1	1	1	1	1	7	8	8	7	8	9	1	7	8	7	4	8	6	7
980	-71744	1	1	1	1	1	4	2	3	3	2	4	4.77778	5	5	5	5	5	5	5	2	2	2	2	1	1.18182	1	1	1	1	1	1	1	1	3	1	3	3	9	4	1	1	4	6	6	#NULL!	1	7	6
981	6451	3	3.2	3	2	4	4	2	3	2	2	3	3.22222	2	3	5	3	4	3	3	3	3	3	2	3	2.09091	3	1	3	1	2	1	3	2	2	5	7	4	8	6	9	2	5	6	6	7	6	8	4
982	11174	2	2.4	2	3	2	4	2	4	3	2	4	3.88889	5	4	4	4	4	3	3	2	2	2	2	1	1.54546	2	1	1	1	2	1	2	3	2	7	8	6	5	8	4	6	2	7	3	7	6	5	8
983	5962	2	2.4	2	2	4	6	5	6	6	2	4	4	4	4	5	5	4	3	3	3	2.75	3	2	2	2.18182	2	2	2	2	2	2	3	2	3	2	4	2	7	9	7	2	3	2	5	6	4	5	3
984	13193	2	2	2	2	2	5	5	5	5	2	3	2.77778	3	3	3	3	3	2	2	2	2	2	2	2	2	2	2	2	2	2	2	2	2	2	6	6	3	7	5	7	2	3	2	8	6	5	7	3
985	3199	2	2	2	2	2	6	6	6	6	2	2	2	2	2	2	2	2	2	2	2	2	2	2	2	2	2	2	2	2	2	2	2	2	2	4	5	3	7	3	8	4	8	6	8	4	5	8	1
986	3978	1	1.2	1	1	2	6	6	6	6	2	2	1.77778	1	1	3	1	2	2	2	1	1	1	1	1	1	1	1	1	1	1	1	1	1	1	8	8	2	7	8	8	2	8	1	8	1	5	6	1
987	12111	1	1	1	1	1	7	7	7	7	2	7	7	7	7	7	7	7	7	7	1	1	1	1	1	1	1	1	1	1	1	1	1	1	1	1	1	1	1	1	1	1	1	1	1	1	1	1	1
988	14463	6	5.8	7	6	5	7	6	5	6	2	7	6	5	6	6	5	6	7	6	6	6	6	7	5	5.90909	7	6	5	6	6	5	6	7	6	9	8	7	8	7	8	9	7	8	9	8	7	8	7
989	#NULL!	3	2.2	2	2	2	2	2	3	3	2	2	2.55556	3	2	2	3	3	3	2	4	3.75	4	3	2	2.36364	4	4	2	2	2	2	2	2	2	2	5	2	9	2	5	2	5	3	8	2	2	9	2
990	15371	2	1.8	2	2	1	5	5	4	5	2	3	2.77778	2	3	4	3	3	2	2	3	3	3	3	2	2.18182	2	4	3	1	2	1	2	2	2	8	6	4	3	8	6	8	3	4	2	6	8	4	8
991	15314	1	1	1	1	1	7	7	7	7	2	1	1	1	1	1	1	1	1	1	1	1	1	1	1	1.54546	1	7	1	1	1	1	1	1	1	3	9	7	7	9	9	7	7	7	7	9	5	2	9
993	8549	6	6.6	6	7	7	6	6	7	7	6	6	6.22222	7	6	5	6	6	7	7	6	6.5	7	7	6	6.45455	6	7	7	7	6	6	7	7	7	8	8	9	8	8	8	9	9	9	8	8	7	7	8
994	4928	1	1.8	2	2	2	6	6	6	6	2	4	2.44444	2	1	2	3	3	1	2	3	2	2	1	3	1.63636	2	2	1	1	1	1	2	2	2	3	7	2	9	3	8	2	4	2	8	3	5	7	2
997	8901	7	6.8	7	7	7	7	7	7	7	6	7	6.66667	6	6	7	7	7	7	7	7	6.75	7	6	7	6.72727	6	7	7	7	7	6	7	7	7	9	8	8	8	9	9	9	9	9	9	8	8	9	9
998	3372	6	6.4	6	7	6	6	7	6	7	2	6	6.375	6	7	6	7	6	7	6	6	6.5	6	7	6	6.5	6	7	6	7	6	7	#NULL!	6	7	8	9	8	9	8	9	8	9	8	8	9	8	9	8
999	-24934	7	6.6	7	6	7	7	7	7	6	7	7	6.44444	7	6	6	7	6	7	6	7	6.5	7	6	7	6.54545	7	6	7	6	7	6	7	6	7	9	8	9	8	9	8	9	8	9	9	8	9	8	9
1000	-4059	6	5.6	5	6	6	6	6	5	6	2	7	5.11111	6	5	3	4	4	5	6	6	6.25	7	6	6	6	7	6	6	5	6	6	6	5	7	8	8	8	7	8	8	8	7	8	8	9	8	7	8
1001	5074	7	6.6	6	7	7	7	6	6	7	2	7	6.55556	7	6	6	6	6	7	7	7	6.5	6	7	6	6.54545	6	7	7	7	6	6	6	7	7	9	8	8	9	8	9	9	8	9	8	8	9	8	8
1002	17725	1	1	1	1	1	7	7	7	7	2	1	1	1	1	1	1	1	1	1	1	1	1	1	1	1	1	1	1	1	1	1	1	1	1	5	9	1	9	5	9	5	9	5	5	9	5	5	1
1003	5284	3	2.6	2	3	2	4	5	4	4	2	4	2.44444	2	3	2	3	2	2	1	3	2.5	2	2	3	2.63636	2	3	2	1	4	3	2	3	3	9	7	6	4	5	8	5	7	6	6	8	5	6	5
1004	12077	2	1.8	1	1	4	6	6	6	6	2	2	2.33333	2	2	3	3	2	2	2	1	1	1	1	1	1	1	1	1	1	1	#NULL!	1	1	1	7	9	5	7	6	7	4	6	5	8	9	7	8	1
1005	-6618	1	1	1	1	1	6	4	5	5	2	2	2	1	2	2	3	2	2	2	2	2	2	2	1	1	1	1	1	1	1	1	1	1	1	5	6	1	6	1	9	3	6	2	3	2	5	4	2
1006	15250	5	4.2	3	4	5	5	4	3	6	2	5	4.77778	6	5	5	6	3	4	5	4	5	6	5	6	4.72727	6	5	4	6	4	5	4	3	4	8	7	6	5	4	7	6	5	6	5	7	7	8	8
1007	11481	1	1.4	1	1	2	5	4	4	3	2	2	2.33333	1	2	3	3	4	2	2	3	2.5	2	2	3	2.36364	2	4	2	1	1	1	2	4	4	3	2	6	8	9	4	2	1	5	6	8	2	1	2
1008	7632	5	4	3	2	4	4	6	5	7	2	5	5.88889	7	6	5	6	7	6	6	6	6	5	6	6	6	7	6	7	6	5	6	7	5	6	8	9	8	7	9	8	9	8	9	8	9	8	8	9
1009	-6337	1	1	1	1	1	1	1	1	1	2	4	4.77778	5	4	6	4	5	5	5	7	7	7	7	7	6.63636	7	7	7	7	4	7	6	7	7	4	3	1	9	1	9	1	9	1	9	1	#NULL!	9	1
1010	17745	6	6	6	7	6	6	7	6	6	2	3	3	2	3	4	5	3	2	2	2	2.5	4	3	4	4	3	3	3	4	4	4	5	5	5	8	7	8	7	8	3	2	7	8	6	7	6	7	8
1012	3808	4	4.8	6	5	4	4	5	6	5	2	4	4.88889	6	5	4	5	6	5	4	4	5	6	5	5	4.81818	5	6	5	4	4	5	6	5	4	7	8	7	#NULL!	5	6	7	6	5	6	7	8	6	5
1013	13199	6	5.8	5	6	6	5	6	6	5	5	5	4.88889	6	6	2	4	5	5	5	5	5.75	6	6	5	5.36364	4	5	6	6	6	5	6	6	5	6	7	7	6	7	7	6	7	7	7	7	6	7	7
1014	4107	1	1	1	1	1	4	5	6	5	2	4	2	1	2	1	2	2	2	2	1	1	1	1	1	1.09091	1	1	2	1	1	1	1	1	1	5	5	5	5	4	7	5	6	5	5	4	3	4	5
1015	8158	2	1.8	1	2	2	5	6	6	5	2	1	1.22222	1	1	1	1	1	2	2	2	2	2	2	2	2	2	2	2	2	2	2	2	2	2	8	5	3	7	6	3	3	5	5	5	5	5	5	3
1016	11433	2	1.4	1	1	1	6	6	4	4	2	2	2.88889	2	4	4	4	4	2	2	5	5.5	6	6	1	1.09091	1	1	1	1	1	1	2	1	1	6	6	2	7	8	9	2	1	7	6	8	5	3	1
1017	-3202	2	2	2	2	2	5	5	5	5	2	2	2	2	2	2	2	2	2	2	2	2	2	2	2	2	2	2	2	2	2	2	2	2	2	7	6	3	6	2	9	3	8	5	8	4	5	7	1
1018	8528	1	1	1	1	1	6	6	5	5	2	3	2.55556	2	2	2	3	2	3	3	1	1	1	1	1	1.09091	1	2	1	1	1	1	1	1	1	5	5	2	7	3	4	2	5	3	4	3	7	6	6
1019	14673	2	2.6	2	3	3	6	5	5	5	2	4	3.11111	5	2	3	4	2	2	2	3	2.75	3	2	4	3	2	6	3	2	2	2	2	3	4	8	8	3	8	6	8	3	8	2	8	3	3	8	2
1020	475	2	2	2	2	3	3	3	3	3	2	4	2.77778	2	3	3	3	2	2	2	2	2	2	2	3	1.45454	1	3	1	1	1	1	1	2	1	6	5	5	6	7	4	4	5	5	5	7	6	4	5
1021	10085	2	2.4	2	2	4	5	5	5	5	2	4	3.88889	3	4	5	4	4	4	3	4	3.25	3	3	1	1	1	1	1	1	1	1	1	1	1	2	4	2	7	6	1	1	4	2	5	1	2	2	3
1022	15195	2	1.8	2	1	2	5	3	4	2	2	4	3.22222	4	4	2	5	3	2	1	2	1.5	1	1	4	2.90909	3	3	5	1	1	1	2	5	5	3	4	4	6	7	6	3	2	3	3	7	6	2	7
1024	60687	2	2.4	3	2	3	5	4	5	4	2	4	4	5	3	4	5	4	4	3	2	2.5	3	2	3	2	2	2	1	1	2	3	2	2	2	2	8	1	9	2	9	1	8	2	8	2	3	7	2
1025	7045	1	1	1	1	1	5	6	4	5	2	4	3.33333	4	4	5	3	4	2	1	2	1.75	1	2	2	1.36364	1	1	2	1	1	1	2	1	1	2	5	1	8	2	7	2	8	1	7	2	2	8	1
1026	#NULL!	1	1	1	1	1	7	7	7	7	2	1	1	1	1	1	1	1	1	1	1	1	1	1	1	1	1	1	1	1	1	1	1	1	1	3	3	2	5	2	5	2	4	2	5	1	2	4	1
1027	7914	2	1.4	2	1	1	5	6	6	5	2	2	2	2	2	2	2	2	2	2	1	1	1	1	1	1.36364	1	1	1	1	2	1	1	2	2	5	6	5	8	#NULL!	6	6	3	6	4	5	7	8	2
1028	3654	4	3.8	3	3	5	6	6	6	6	2	1	1	1	#NULL!	1	1	1	1	1	2	2	2	2	1	1	1	1	1	1	1	1	1	1	1	8	6	8	8	8	8	8	8	8	7	8	8	6	7
1029	11762	2	2	2	2	2	6	6	#NULL!	6	2	3	3	3	3	3	#NULL!	3	3	3	2	2	2	2	2	2	2	2	2	2	2	2	2	2	2	4	7	7	9	2	6	4	6	3	7	4	4	6	1
1030	26907	2	2	2	2	2	4	4	4	4	2	2	2	2	2	2	2	2	2	2	2	2	2	2	2	2	2	2	2	2	2	2	2	2	2	3	5	2	7	8	8	5	2	5	2	2	5	5	5
1031	4769	5	4.6	3	5	6	4	5	6	7	2	6	4.66667	3	4	4	5	6	7	2	4	5.5	6	7	3	4.27273	5	6	7	2	2	3	4	5	6	4	3	4	5	6	7	8	9	6	5	4	3	2	5
1032	5772	2	2.4	2	2	4	3	2	3	3	2	4	3.33333	3	3	4	4	4	3	2	4	3.5	3	3	3	2.90909	3	3	3	3	3	3	2	3	3	5	6	4	5	6	6	5	5	5	5	6	5	4	5
1033	6536	2	2	2	2	2	6	6	7	7	2	1	1	1	1	1	1	1	1	1	1	1	1	1	1	1	1	1	1	1	1	1	1	1	1	9	5	1	1	2	2	9	9	5	5	5	5	7	5
1034	5562	1	2.2	1	1	7	1	1	1	1	2	7	6.28571	7	#NULL!	#NULL!	7	7	5	4	7	7	7	7	6	5.90909	6	7	4	4	5	6	7	7	7	1	9	1	9	1	7	1	9	1	9	1	1	9	1
1035	8485	1	1.6	2	2	1	6	5	6	5	2	2	1.77778	1	1	1	2	2	2	3	1	1	1	1	1	1.72727	2	3	3	1	2	2	1	1	2	6	5	5	4	6	5	4	6	5	4	5	6	6	4
1036	7093	2	2	2	2	2	6	5	6	5	2	4	3.22222	2	2	3	4	2	4	4	3	2.75	3	2	2	2.27273	2	3	3	2	3	2	2	2	2	5	6	4	6	6	5	3	7	2	5	6	3	6	2
1037	10885	2	2	2	2	2	4	4	4	4	2	2	1.77778	2	2	2	1	1	2	2	3	2.66667	#NULL!	2	6	4	6	#NULL!	6	6	2	2	2	2	2	7	6	6	5	5	7	5	5	5	3	4	5	5	5
1038	#NULL!	5	5.8	7	5	6	5	6	4	5	6	6	5.55556	4	5	7	6	5	6	6	5	5.75	7	5	6	5.54545	6	7	6	5	5	6	6	5	4	8	7	9	7	6	5	6	7	7	7	8	6	7	8
1039	10372	1	1.4	1	2	1	6	6	6	5	2	4	3.77778	4	4	4	4	4	3	3	2	2	2	2	2	2	2	2	2	2	2	2	2	2	2	2	8	3	8	5	3	1	8	1	9	1	2	7	1
1040	5692	3	3	3	3	3	5	5	5	5	2	3	3	3	3	3	3	3	3	3	3	3	3	3	4	3.27273	4	3	3	3	3	3	3	3	3	6	5	5	4	5	5	6	4	4	4	5	6	6	6
1041	-4175	1	1.2	1	1	1	4	4	4	4	2	2	2.33333	2	2	3	4	2	2	2	1	1	1	1	1	1.54546	1	1	1	1	1	1	4	4	1	7	5	1	7	9	7	6	1	1	1	7	2	1	7
1042	#NULL!	6	5.2	5	6	4	5	4	3	5	2	5	4.88889	4	5	6	4	5	5	4	5	5	6	5	5	4.72727	5	5	4	6	5	4	5	4	5	5	4	6	4	6	5	6	5	6	5	6	6	5	7
1043	39334	1	1	#NULL!	1	1	7	7	7	7	2	5	3.55556	5	3	4	3	3	3	3	1	1	1	1	1	1	1	1	1	1	1	1	1	1	1	2	6	4	5	4	4	5	5	5	7	5	7	8	7
1044	17578	7	7	7	7	7	1	1	1	1	2	4	4	4	4	4	4	4	4	4	7	7	7	7	7	6.09091	7	7	7	7	5	5	5	5	5	7	7	7	1	9	1	9	9	9	9	9	9	9	9
1045	19929	3	2.6	3	2	3	3	4	3	4	5	5	4.25	4	3	4	5	4	5	4	3	3.5	5	4	4	4.27273	4	5	4	5	4	5	4	5	4	2	3	2	4	6	5	6	7	6	5	6	4	5	4
1046	#NULL!	1	1	1	1	1	4	4	3	3	2	2	4	3	4	6	6	5	4	3	4	4	4	4	3	3	2	6	5	2	2	2	3	3	3	7	4	4	4	4	6	6	6	7	3	2	3	3	2
1047	16806	3	1.4	1	1	1	7	7	7	7	2	1	1	1	1	1	1	1	1	1	1	1	1	1	1	1	1	1	1	1	1	1	1	1	1	8	6	6	5	8	7	7	6	7	4	1	6	3	6
1048	24694	4	3.2	3	3	3	2	2	2	2	5	4	5.22222	4	5	6	7	6	6	6	4	4	4	4	4	4.54545	6	5	5	5	4	4	4	4	4	7	8	9	8	7	8	8	9	8	7	7	6	7	8
1049	6209	1	1	1	1	1	6	6	6	6	2	6	5.11111	6	6	5	6	5	3	3	3	3	3	#NULL!	3	2.63636	3	3	3	2	2	2	3	2	3	7	9	1	9	1	9	2	9	1	9	1	1	9	1
1050	6009	1	1	1	1	1	3	3	3	3	2	4	4.11111	4	4	4	5	5	3	4	4	4	4	4	4	3.09091	4	4	4	1	1	1	3	4	4	6	9	1	9	2	9	1	8	1	9	1	1	5	1
1051	9970	2	2	2	2	2	6	5	5	5	2	4	4	4	3	4	5	4	4	4	3	3	3	3	2	1.54546	3	2	2	1	1	1	1	1	1	5	6	3	7	2	8	2	7	5	7	2	5	8	2
1052	3550	2	2.2	3	2	2	4	4	5	4	2	3	2.88889	3	2	4	3	3	2	3	3	2.75	2	3	3	2.09091	3	3	2	1	1	1	2	2	2	5	6	2	8	3	8	2	5	3	6	3	2	5	4
1053	5451	3	3	3	3	3	4	3	3	3	2	4	4	4	4	4	4	4	4	4	3	3	3	3	4	4	4	4	4	4	4	4	4	4	4	7	7	6	6	6	5	6	4	6	4	6	6	3	6
1054	#NULL!	6	5.6	6	6	5	6	5	6	6	6	6	5.22222	4	5	5	5	6	6	5	6	5.5	6	5	6	5.54545	6	5	6	5	6	5	6	5	6	7	8	7	6	7	8	7	8	8	8	7	8	7	6
1055	-58725	6	4.8	5	4	4	4	5	4	4	5	5	4.11111	5	2	4	4	3	4	5	6	5.75	5	6	6	5	5	4	5	5	6	5	4	5	5	8	7	7	6	6	7	7	6	6	6	7	7	6	5
1056	1820	2	2	2	2	2	5	5	5	5	2	2	2.33333	2	2	3	3	3	2	2	3	3	3	3	2	2.81818	2	3	3	3	3	2	3	3	4	7	7	4	7	7	7	7	7	4	4	7	7	5	7
1057	20167	1	4	4	4	4	2	3	4	5	2	4	3.88889	3	4	4	4	4	4	4	3	3.5	4	4	4	4	#NULL!	3	6	5	3	3	4	3	5	5	6	#NULL!	7	8	9	8	7	6	2	3	5	2	4
1058	6970	1	1.6	1	1	3	5	5	4	4	2	3	3.22222	4	3	4	3	4	3	2	1	1.5	2	2	1	2.27273	4	4	3	1	1	1	2	3	3	6	4	3	5	5	5	4	3	4	5	4	4	5	6
1059	5335	1	1	1	1	1	4	1	4	1	2	4	4	4	4	4	4	4	4	4	1	1	1	1	1	1.27273	1	4	1	1	1	1	1	1	1	9	9	1	5	9	9	5	1	5	1	9	9	9	5
1060	92080	5	5	5	6	5	6	5	6	5	2	4	4.77778	6	5	3	4	5	6	5	6	5	4	5	6	5.54545	6	5	6	5	6	5	6	5	6	9	8	7	8	7	8	7	8	7	8	7	8	7	8
1061	12699	5	4.4	4	4	3	3	2	3	3	2	6	5.66667	5	5	6	5	5	6	6	4	3.25	3	3	1	1.18182	2	1	1	1	1	1	1	1	1	7	8	8	7	7	9	8	8	7	7	8	8	6	7
1062	-283	1	1	1	1	1	6	6	6	6	2	4	3.66667	1	4	4	4	4	4	4	1	1	1	1	1	1	1	1	1	1	1	1	1	1	1	2	2	1	8	3	8	2	8	1	9	3	1	8	1
1063	11018	6	6.2	6	6	6	4	6	6	6	2	6	5.11111	6	6	6	5	3	6	4	4	4	4	4	5	5.63636	5	6	6	6	5	6	6	6	6	8	9	8	8	8	8	8	8	8	7	7	7	7	7
1064	7276	1	1	1	1	1	5	5	5	5	2	1	1	1	1	1	1	1	1	1	1	1	1	1	1	1	1	1	1	1	1	1	1	1	1	6	5	1	6	5	9	1	9	3	5	2	5	8	1
1065	#NULL!	3	3.6	5	2	5	6	6	6	6	2	2	1.44444	1	1	1	1	1	1	1	1	1	1	1	1	1.27273	2	3	1	1	1	1	1	1	1	9	5	4	6	8	9	9	7	7	6	9	7	8	1
1066	21862	1	1	1	#NULL!	1	7	7	7	7	2	1	1	1	1	1	1	1	1	1	1	1	1	1	1	1	1	1	1	1	1	1	1	1	1	3	1	1	9	1	8	1	9	1	9	1	1	5	1
1067	6682	2	2	1	2	3	6	7	6	6	2	5	3.33333	3	4	3	3	2	2	3	1	1	1	1	1	1	1	1	1	1	1	1	1	1	1	4	5	6	8	8	6	4	7	5	8	5	6	7	2
1068	2722	1	1.2	1	1	2	5	2	3	4	2	2	1.77778	1	2	2	2	1	3	2	1	1	1	1	1	1.09091	1	1	1	1	1	1	1	2	1	3	8	1	8	2	8	2	8	1	5	6	3	3	6
1069	11943	1	1	1	1	1	6	6	6	6	2	1	1	1	1	1	1	1	1	1	1	1	1	1	1	1	1	1	1	1	1	1	1	1	1	8	7	8	6	8	8	#NULL!	2	6	8	6	4	2	7
1070	4941	5	5.4	6	5	5	4	5	6	5	2	4	5.44444	7	5	5	6	7	4	5	6	6.25	6	6	7	5.72727	5	5	6	6	5	5	6	6	6	4	5	6	9	8	7	6	6	6	5	6	7	8	5
1071	8916	2	2	2	2	2	4	4	4	4	2	2	2	2	2	2	2	2	2	2	2	2	2	2	2	2	2	2	2	2	2	2	2	2	2	8	6	5	3	4	2	3	6	8	7	4	4	4	5
1072	47021	1	1	1	1	1	6	6	7	6	2	2	1.33333	2	1	1	1	1	1	1	2	2	2	2	2	2.18182	2	2	3	2	2	2	2	2	2	7	7	8	4	9	3	6	2	7	2	3	7	#NULL!	2
1073	3191	3	3.6	3	3	5	4	3	3	3	2	5	4.77778	5	5	4	5	6	4	4	4	4.5	5	4	3	4.36364	5	6	6	4	5	2	5	4	5	6	6	2	3	4	8	8	1	4	4	4	5	5	7
1074	11052	2	4.8	7	5	7	1	3	2	2	2	4	3.77778	7	1	1	4	7	2	5	2	2.5	1	5	6	3.63636	2	5	7	3	5	5	3	2	1	7	9	5	1	3	1	9	8	2	1	3	5	6	1
1075	-6985	1	1.8	2	1	4	5	5	5	5	2	4	3.77778	4	4	4	4	3	5	2	6	5	4	5	4	3.81818	4	2	4	3	4	5	6	4	3	3	4	7	6	6	5	#NULL!	4	4	6	6	7	6	7
1076	5218	4	2.6	2	2	2	4	5	5	4	2	4	3.22222	5	4	3	3	2	2	2	3	2.25	2	2	3	2.18182	2	2	4	2	2	2	1	2	2	5	7	6	7	8	7	3	4	5	3	5	4	3	1
1077	12243	3	4	4	4	5	4	5	5	6	2	3	4.33333	5	4	5	5	4	4	5	3	4	4	5	4	5.2	5	6	6	6	4	5	5	6	#NULL!	5	4	6	5	6	5	4	6	3	6	4	6	7	5
1078	2636	2	2	2	2	#NULL!	1	7	6	6	2	3	3.66667	4	3	5	4	5	4	2	2	3	4	3	2	4	5	4	4	7	4	5	5	3	2	4	4	5	3	4	4	2	1	2	8	6	7	5	5
1079	-14006	2	2	1	1	4	4	4	4	3	2	1	2.66667	1	4	2	6	5	2	1	3	4	4	5	5	5.27273	6	7	6	2	6	6	4	6	5	8	2	8	1	8	2	9	1	9	1	7	8	7	9
1080	36716	4	5.4	7	5	6	4	5	6	7	7	7	5.44444	6	5	5	7	3	5	6	5	4.75	3	5	4	4.72727	5	6	4	5	5	4	6	4	5	3	5	6	8	7	4	4	7	5	5	5	4	6	8
1081	#NULL!	6	5.4	6	5	5	4	5	6	5	2	5	5.44444	6	6	5	6	5	6	5	5	5.5	5	6	5	5.18182	4	5	6	5	5	6	4	5	6	6	7	6	8	7	7	8	7	7	7	7	8	8	7
1083	16613	1	1.4	1	1	3	7	7	7	7	2	3	1.55556	1	1	1	3	1	1	1	2	1.5	1	1	1	1	1	1	1	1	1	1	1	1	1	8	7	2	7	9	9	7	8	8	7	9	8	8	3
1084	19596	4	4	4	4	4	4	4	4	4	2	4	4	4	4	4	4	4	4	4	4	4	4	4	4	3.90909	4	4	3	4	4	4	4	4	4	5	6	5	5	5	5	5	5	5	5	5	4	5	5
1085	38914	2	2.2	2	1	4	6	6	6	6	2	2	2.11111	3	2	1	3	4	1	1	1	1	1	1	1	1.09091	2	1	1	1	1	1	1	1	1	6	6	1	8	8	9	7	9	5	9	2	2	2	1
1086	31485	3	2.6	2	2	3	5	4	4	4	2	4	2.33333	2	2	1	1	4	2	2	2	2.25	3	2	3	2.18182	2	3	3	2	2	2	1	2	2	6	6	4	7	8	6	4	2	6	5	7	5	6	8
1087	-779	4	3.8	4	4	3	4	4	4	4	2	2	2	2	2	2	2	2	2	2	3	3	#NULL!	3	2	2	2	2	2	2	2	2	4	1	1	4	4	5	5	6	6	5	3	3	2	3	4	3	5
1088	13475	2	1.8	2	1	2	5	5	6	5	2	2	2.11111	3	2	2	2	2	2	2	2	2	2	2	2	1.72727	2	3	2	2	1	2	1	1	1	3	8	1	8	2	8	1	8	2	7	1	2	6	2
1089	#NULL!	1	1.2	1	1	2	6	6	6	6	2	2	1.66667	1	2	2	2	2	1	1	2	2	2	2	1	1	1	1	1	1	1	1	1	1	1	8	7	1	9	2	7	5	9	1	7	1	5	7	2
1090	27842	3	2.2	2	2	2	4	4	5	5	2	3	2.66667	2	2	2	3	2	3	3	2	2	2	2	2	1.90909	2	2	3	1	2	2	1	2	2	7	6	4	5	6	5	5	6	5	4	5	5	3	4
1091	37270	1	1	1	1	1	5	4	4	4	2	2	2.11111	2	2	2	3	3	1	2	2	2	2	2	2	2.54546	3	4	3	3	2	2	2	2	3	7	5	3	5	9	5	7	1	3	3	9	5	2	8
1092	12580	2	2.2	2	2	3	5	4	4	4	2	3	2.66667	4	2	3	2	4	2	1	2	2	2	2	2	1.4	1	3	1	1	1	1	1	2	#NULL!	3	5	6	4	7	8	2	5	6	3	7	5	5	7
1093	7753	1	1	1	1	1	4	3	3	2	2	4	2.66667	2	2	2	4	2	2	2	2	2	2	2	3	2.18182	2	3	1	1	7	1	1	1	1	3	6	3	9	3	#NULL!	1	7	1	8	1	1	2	1
1094	4346	7	7	7	7	7	1	1	4	1	2	7	5.66667	7	7	1	7	7	7	1	7	6.75	6	7	7	7	7	7	7	7	7	7	7	7	7	9	1	1	1	1	1	8	8	5	1	6	8	8	5
1095	8377	1	1.4	1	1	3	2	3	3	3	2	4	4.33333	3	3	6	6	6	4	3	4	3.5	3	3	4	3.45454	6	3	3	2	3	2	3	5	4	2	9	3	9	2	8	1	9	1	8	1	1	8	2
1096	4459	3	1.8	1	2	1	6	6	5	6	2	3	2.11111	2	3	1	2	4	1	1	1	1	1	1	1	1.18182	1	2	2	1	1	1	1	1	1	8	6	9	3	9	6	8	4	8	1	8	7	5	9
1097	36864	2	2	2	2	2	5	5	5	5	2	4	2.77778	2	2	4	2	2	3	2	2	2	2	2	2	2	2	2	2	2	2	2	2	2	2	7	7	7	7	8	5	6	4	6	6	4	7	7	7
1098	16080	1	1.2	1	1	2	5	5	5	5	2	1	1	1	1	1	1	1	1	1	1	1.5	2	2	2	1.54546	2	2	2	2	1	1	1	1	1	6	5	4	6	2	6	4	8	3	7	2	2	7	3
1099	11625	2	2	2	2	2	6	6	6	6	2	4	2.55556	3	3	2	2	2	2	2	2	2	2	2	4	2.54546	4	4	2	1	2	2	2	2	2	4	3	5	3	3	4	5	5	6	4	5	4	3	3
1100	5024	4	1.6	1	1	1	5	5	5	5	2	1	1	1	1	1	1	1	1	1	1	1	1	1	1	1	1	1	1	1	1	1	1	1	1	7	7	7	7	7	7	5	7	7	7	3	7	7	5
1101	8346	3	1.8	2	1	1	5	5	5	5	2	2	2.11111	3	2	1	2	3	2	1	2	1.75	2	1	2	2	2	2	2	2	2	2	2	2	2	7	5	3	4	6	6	5	3	6	5	6	6	5	5
1102	11765	2	1.2	1	1	1	7	7	7	7	2	1	1	1	1	1	1	1	1	1	1	1	1	1	1	1	1	1	1	1	1	1	1	1	1	8	8	2	2	2	8	7	1	2	1	7	7	8	7
1103	#NULL!	1	1	1	1	1	7	7	7	7	#NULL!	2	1.66667	2	2	1	2	2	1	1	1	1	1	1	1	1.36364	2	2	1	1	1	1	1	2	2	7	6	2	4	8	8	5	2	2	2	7	6	4	8
1104	3062	3	2.6	2	2	4	6	5	6	5	2	4	2.88889	3	3	3	2	3	2	2	2	2	2	2	2	1.63636	2	2	2	1	1	1	1	2	2	3	8	2	9	2	9	2	9	2	8	2	1	7	2
1105	6202	1	1	1	1	1	6	6	6	6	2	4	4	4	4	4	4	4	4	4	1	1	1	1	1	1	1	1	1	1	1	1	#NULL!	1	1	7	7	2	5	5	6	4	5	2	5	4	6	5	2
1106	-2254	4	2.2	2	2	2	6	5	6	5	2	2	1.55556	2	2	1	2	1	1	1	1	1	1	1	2	1.63636	2	2	2	2	1	1	1	1	1	5	8	2	7	8	9	1	4	1	8	6	5	2	3
1107	9660	4	4.4	4	5	4	3	4	5	4	5	4	4.33333	4	5	5	4	5	4	5	4	4.25	4	4	5	4.09091	3	4	4	5	4	5	4	3	4	6	5	5	4	5	5	6	6	5	5	4	5	5	6
1108	8901	3	2.2	2	2	1	6	6	6	6	2	4	3.44444	4	3	3	2	4	4	3	2	2	2	2	2	1.45454	2	2	1	1	2	1	1	1	1	7	5	1	7	4	8	5	6	3	6	4	7	6	5
1109	10700	1	1	1	1	1	7	7	7	7	2	1	1	1	1	1	1	1	1	1	1	1	1	1	1	1	1	1	1	1	1	1	1	1	1	1	1	1	1	1	1	1	1	1	1	1	1	1	1
1110	5110	2	2	2	2	2	4	4	4	4	2	4	2.88889	2	2	2	3	3	3	3	4	4	4	4	4	3.7	4	3	3	2	4	3	#NULL!	5	5	6	6	7	5	4	7	8	1	4	1	2	7	6	9
1111	-4571	1	1	1	1	1	7	7	7	7	2	1	1	1	1	#NULL!	1	1	1	1	1	1	1	1	1	1	1	1	1	1	1	1	1	1	1	5	3	1	7	8	9	2	2	1	1	8	7	4	3
1112	-9654	1	1	1	1	1	7	7	7	7	2	1	1	1	1	1	1	1	1	1	1	1	1	1	1	1	1	1	1	1	1	1	1	1	1	7	9	1	7	3	8	5	3	3	5	1	7	3	1
1114	-774	2	2	2	2	2	2	2	2	2	2	5	5.22222	4	5	6	6	6	5	5	3	3	3	3	4	3.81818	4	5	4	3	3	3	4	4	4	3	5	3	8	5	5	3	6	3	8	2	3	5	2
1115	5064	1	1.6	1	1	4	5	3	4	3	2	3	3.44444	4	4	5	4	4	3	2	3	2.75	3	2	2	1.72727	2	2	1	1	1	1	2	2	3	6	6	1	7	3	5	2	4	1	8	1	4	6	1
1116	16746	2	2	2	1	3	4	4	4	4	2	3	2.66667	4	3	2	2	2	2	2	2	2.25	2	3	2	1.90909	2	2	2	2	3	1	1	2	3	6	6	5	6	6	5	5	5	5	5	5	5	5	4
1117	5911	2	1.2	1	1	1	5	6	6	4	2	3	3.44444	4	5	3	4	4	3	2	2	2	2	2	3	2.36364	4	5	1	1	2	2	2	2	2	4	7	3	8	8	5	5	7	4	6	5	6	5	5
1118	10845	4	4	4	4	5	5	5	5	5	2	3	2.11111	2	2	2	2	2	2	2	2	2	2	2	4	3.45454	3	3	3	3	5	3	3	3	3	8	7	5	2	8	9	6	1	5	1	3	6	8	1
1119	#NULL!	2	2.6	2	4	3	4	3	4	4	1	1	1.44444	2	2	1	1	1	2	1	5	4.75	7	4	3	5.09091	3	6	3	7	7	5	6	4	7	6	#NULL!	5	3	7	4	7	4	4	5	3	4	2	9
1120	34184	2	1.6	1	1	2	6	6	6	6	2	4	3.55556	2	4	4	4	2	4	4	1	1	1	1	1	1	1	1	1	1	1	1	1	1	1	3	5	3	7	5	5	5	5	5	6	5	3	6	6
1121	13263	4	3	2	2	4	5	3	3	3	2	3	2.88889	2	2	4	3	5	2	2	3	2.5	2	3	2	2.09091	2	2	2	2	2	2	2	3	2	5	8	3	8	9	7	3	7	1	3	5	5	7	5
1122	818	4	3.6	4	3	4	6	5	6	6	2	3	2.44444	3	2	3	3	2	2	2	2	1.75	2	2	2	2.45454	3	3	2	2	2	3	3	2	3	6	5	5	6	7	6	6	5	5	5	4	5	4	5
1123	20145	3	2.8	3	3	2	4	4	4	4	2	4	4.44444	3	4	5	5	5	5	5	3	3	3	3	2	2	2	2	2	2	2	2	2	2	2	9	5	4	4	7	6	8	2	6	2	3	6	6	7
1124	2214	3	3.6	4	2	4	6	6	7	4	2	1	2.88889	2	3	2	4	3	6	1	4	3.25	3	4	2	3	3	1	4	4	3	5	1	2	4	7	3	8	4	6	1	7	4	5	4	7	3	8	6
1125	517	2	2	2	2	2	4	4	4	4	2	3	2.77778	2	2	3	3	3	3	3	2	1.5	1	1	1	1	1	1	1	1	1	1	1	1	1	6	7	7	6	5	4	7	1	7	6	8	7	3	5
1126	12183	1	1.6	1	1	4	4	4	4	4	2	4	4.11111	4	4	5	4	4	4	4	2	2	2	2	1	2.18182	2	5	3	1	2	1	2	2	3	2	5	1	9	2	5	1	8	2	9	1	3	7	1
1127	2126	1	1	1	1	1	4	4	5	4	2	4	4.11111	4	4	6	6	3	3	3	2	2	2	2	1	2.09091	4	3	5	2	2	2	1	1	1	6	6	7	4	7	1	9	3	7	8	8	8	8	9
1128	15587	2	2	2	2	2	6	6	6	6	2	1	1	1	1	1	1	1	1	1	1	1	1	1	1	1	1	1	1	1	1	1	1	1	1	2	2	2	7	5	2	4	6	2	4	4	2	3	5
1129	16718	1	1.2	1	2	1	5	6	6	5	2	2	2	1	2	2	3	2	2	2	2	1.25	1	1	2	1.45454	2	2	2	1	1	1	2	1	1	5	4	4	7	7	8	3	5	4	7	6	3	3	5
1130	37184	2	1.8	2	1	2	4	3	2	2	2	5	3.88889	3	4	6	5	4	2	2	3	3.5	4	4	2	2.09091	2	1	4	1	1	5	1	2	2	4	5	6	7	8	2	8	7	8	7	2	9	3	2
1131	36615	2	2	2	2	2	6	5	6	5	2	2	2	2	2	2	2	2	2	2	2	2	2	2	2	2	2	2	2	2	2	2	2	2	2	6	4	4	8	3	5	3	6	3	7	2	4	2	2
1132	20109	3	2.4	2	2	3	6	5	5	5	2	3	2.33333	2	3	2	2	3	2	2	2	2.25	2	2	3	2.1	2	3	2	#NULL!	2	2	1	2	2	6	4	3	5	7	3	6	3	3	3	5	8	3	6
1133	14348	1	1.6	2	2	1	5	4	2	1	2	4	3.22222	4	3	3	3	4	3	1	4	3.75	4	3	5	3	5	5	3	1	1	1	2	2	3	2	2	1	9	9	8	2	1	2	9	2	1	1	1
1134	-4561	1	1	1	1	1	6	6	6	6	2	3	3.22222	3	3	3	3	3	4	4	1	1	1	1	1	1	1	1	1	1	1	1	1	1	1	4	5	5	7	3	9	2	2	1	7	2	1	8	1
1135	6649	1	1	1	1	1	6	6	6	6	2	2	2.55556	2	2	4	4	3	2	2	2	2	2	2	2	2	2	2	2	2	2	2	2	2	2	7	7	6	7	7	7	4	1	6	1	7	4	4	8
1136	38549	1	1	1	1	1	5	5	6	6	2	1	1	1	1	1	1	1	1	1	1	1	1	1	1	1	1	1	1	1	1	1	1	1	1	7	8	2	3	9	5	7	2	3	2	4	4	6	8
1137	11348	1	1.2	1	1	1	5	5	4	3	2	1	1.55556	1	2	3	3	1	1	1	4	3.25	3	2	2	1.54546	2	1	1	1	1	1	2	2	2	2	#NULL!	2	8	7	5	1	3	5	8	4	3	3	2
1138	10958	1	1	1	1	1	5	6	6	6	2	1	1	1	1	1	1	1	1	1	1	1	1	1	1	1	1	1	1	1	1	1	1	1	1	1	5	1	8	1	9	1	9	9	9	9	1	9	1
1139	60894	1	1.2	1	1	2	2	2	4	3	2	4	4.11111	5	4	4	4	4	4	4	2	1.5	1	1	4	3.18182	5	4	4	4	2	2	2	2	3	6	5	3	5	5	5	6	5	4	4	5	6	5	5
1140	15326	2	1.4	1	1	1	6	6	#NULL!	6	2	2	1.44444	1	1	1	2	2	1	1	1	1	1	1	1	1	1	1	1	1	1	1	1	1	1	8	8	1	7	1	9	1	9	2	8	2	2	4	1
1141	5056	1	1	1	1	1	6	6	6	6	2	2	2	2	2	2	2	2	2	2	2	2	2	2	1	1	1	1	1	1	1	1	1	1	1	7	5	1	6	8	#NULL!	7	2	5	1	5	7	5	5
1142	20427	2	2	2	2	2	4	4	5	4	2	4	3.77778	4	4	4	4	4	3	3	4	3.5	3	3	5	3.81818	5	5	5	3	5	4	2	2	2	5	7	3	7	4	6	3	6	2	6	3	3	6	4
1143	20475	1	1	1	1	1	7	7	7	7	2	1	1	1	1	1	1	1	1	1	7	5.5	1	7	7	4.81818	4	7	4	1	1	4	4	7	7	4	6	7	#NULL!	8	1	4	2	4	8	5	1	1	3
1144	364	5	5.4	5	6	5	4	4	4	4	2	4	4.44444	5	5	5	5	4	4	4	5	5.25	5	6	2	3.09091	4	6	3	2	2	2	2	5	4	6	8	4	7	7	5	5	3	5	7	5	5	7	6
1145	25617	4	4.4	4	4	5	3	2	2	3	2	3	4.11111	4	5	4	5	4	4	5	3	3.25	3	3	3	3	2	6	3	2	2	2	3	2	4	7	6	8	7	6	7	6	5	7	7	6	5	7	6
1146	-2221	1	1	1	1	1	7	7	7	7	2	4	4	4	4	4	4	4	4	4	1	1	1	1	1	1	1	1	1	1	1	1	1	1	1	5	4	4	5	5	4	4	4	4	4	2	4	4	3
1147	50952	5	4.2	3	5	3	5	3	5	6	2	5	4.66667	6	4	5	5	3	6	5	3	2.75	3	3	6	4.36364	5	2	4	5	6	3	4	3	6	7	4	7	3	5	7	5	3	6	3	7	5	8	4
1148	8396	2	2.2	3	2	2	6	6	6	6	2	2	2.11111	3	2	2	2	2	2	2	2	2	2	2	2	3.36364	5	5	5	5	2	2	2	2	2	6	5	4	6	3	3	6	2	4	2	4	5	6	5
1150	6109	2	2.4	2	2	3	5	5	5	5	2	4	4.55556	6	5	4	6	5	3	3	3	2.75	3	3	2	2.27273	2	2	5	2	3	2	2	2	2	4	5	1	7	1	8	1	8	1	1	2	3	2	1
1151	9533	1	1	1	1	1	6	6	6	6	2	1	1	1	1	1	1	1	1	1	1	1	1	1	1	1	1	1	1	1	1	1	1	1	1	1	9	1	9	1	9	1	9	1	9	5	1	9	1
1152	588	1	1	1	1	1	1	1	1	1	2	5	5	4	4	7	5	5	5	5	1	1	1	1	1	1	1	1	1	1	1	1	1	1	1	4	6	5	3	3	7	2	1	3	2	1	1	1	8
1153	37080	2	1.4	1	1	2	6	4	7	7	2	1	1.44444	2	1	4	1	1	1	1	1	1	1	1	1	1	1	1	1	1	1	1	1	1	1	7	8	6	6	6	8	4	7	6	4	4	8	7	3
1154	6150	1	1.2	1	1	2	7	7	7	7	2	4	3.66667	4	4	4	1	4	4	4	1	1	1	1	1	1.18182	2	1	1	1	1	1	1	1	1	7	7	2	7	4	8	3	7	7	3	3	8	7	7
1155	#NULL!	4	4.8	5	6	6	5	4	4	3	2	4	3.77778	3	5	2	5	4	4	3	3	2.5	2	2	5	2.90909	3	4	2	2	3	3	2	2	3	8	7	7	7	5	6	5	1	6	3	4	5	2	8
1156	1331	2	2	2	2	2	6	5	6	5	2	2	1.66667	2	2	1	2	2	1	1	1	1	1	1	2	1.72727	2	4	2	1	2	1	1	1	1	8	9	5	3	2	4	8	1	5	2	2	8	3	7
1157	10625	1	1	1	1	1	6	6	6	6	2	4	4.11111	5	4	4	4	4	4	4	1	1.25	1	1	2	2	2	2	2	2	2	2	2	2	2	5	7	1	9	3	7	1	9	1	9	1	1	9	1
1158	3405	1	1	1	1	1	7	7	7	7	2	2	1.66667	2	2	1	1	1	2	2	1	1	1	1	1	1	1	1	1	1	1	1	1	1	1	9	7	3	#NULL!	2	2	5	6	#NULL!	4	2	5	5	2
1159	26240	1	1	1	1	1	6	6	5	6	2	2	1.55556	1	1	2	3	1	1	1	1	1.25	2	1	1	1	1	1	1	1	1	1	1	1	1	7	7	3	9	5	8	4	7	2	8	5	5	9	3
1160	-4000	4	3.6	4	4	2	7	7	7	7	2	4	4	4	4	4	4	4	4	4	1	1	1	1	1	1	1	1	1	1	1	1	1	1	1	5	7	2	7	2	8	5	4	2	8	2	4	3	8
1161	13577	1	1	1	1	1	5	5	5	7	2	2	2.44444	2	3	4	2	3	2	2	1	1	1	1	1	1.54546	1	4	4	1	1	1	1	1	1	7	8	1	5	9	7	5	1	7	1	1	7	1	9
1162	12477	5	5.4	5	5	6	5	6	6	7	2	4	4.77778	5	6	4	4	5	6	5	5	5.25	5	5	5	4.45455	4	5	4	4	5	4	4	5	6	6	6	7	7	6	6	7	7	8	6	5	7	8	7
1163	6310	2	2	2	2	2	5	4	4	4	2	4	3.55556	2	4	2	4	4	5	3	4	3.25	3	2	2	2.18182	3	3	4	2	1	1	2	1	2	8	7	2	7	6	6	5	5	3	3	3	4	6	3
1164	3145	2	2.2	1	2	4	1	1	1	1	2	5	5	5	5	5	5	5	5	5	5	5	5	5	3	2.45454	3	3	1	1	1	1	1	5	5	9	9	1	8	9	8	9	1	7	3	9	9	2	9
1165	9660	3	2.4	2	2	3	5	5	5	5	2	3	3.44444	4	3	4	3	4	3	3	3	3	3	3	2	2.18182	2	2	3	2	3	2	2	2	2	3	6	2	8	4	5	5	6	2	7	3	4	4	2
1166	#NULL!	1	1.2	1	1	2	7	7	7	7	2	1	1.44444	1	1	3	3	1	1	1	2	1.5	1	1	1	1.18182	1	3	1	1	1	1	1	1	1	9	8	3	6	6	6	6	5	2	4	1	8	8	5
1168	#NULL!	4	3.6	3	4	4	2	3	3	3	2	5	3.88889	4	3	5	4	4	3	3	4	4	4	4	4	3.36364	4	6	3	2	2	2	4	4	4	6	5	7	3	6	4	5	2	4	6	3	5	5	6
1169	7533	5	4.6	4	4	4	5	7	6	6	2	2	2	2	2	3	2	2	1	1	2	1.5	1	2	2	1.81818	2	1	1	3	2	2	1	1	2	7	9	3	2	9	2	7	2	8	2	8	5	9	8
1170	12763	4	5.2	6	6	6	4	4	4	4	2	4	2.77778	2	3	3	2	3	2	1	2	2	2	2	1	1.45454	2	2	1	1	1	1	1	2	2	6	5	8	2	7	9	7	1	9	1	3	8	3	7
1171	8549	2	2	2	2	2	6	5	6	5	2	2	2.22222	2	2	3	3	2	2	2	2	2	2	2	1	1	1	1	1	1	1	1	1	1	1	7	5	3	6	4	9	6	6	2	2	4	7	5	9
1172	-942	1	1	1	1	1	1	1	1	1	2	5	4.44444	3	4	5	5	5	4	4	1	1	1	1	1	1	1	1	1	1	1	1	1	1	1	5	5	5	5	4	7	5	5	3	5	5	5	5	3
1173	15204	2	1.4	1	1	2	6	6	6	5	2	2	1.77778	1	2	3	3	2	1	1	2	1.5	1	1	2	1.54546	2	1	1	1	1	1	2	2	2	7	9	1	8	8	5	4	6	6	4	6	3	5	2
1174	33202	1	1	1	1	1	6	6	6	5	2	2	1.375	2	1	1	1	1	1	#NULL!	1	1	1	1	2	1.18182	1	2	1	1	1	1	1	1	1	7	8	1	9	7	6	8	5	6	7	9	9	6	8
1175	4095	2	2.6	2	2	5	3	3	3	3	2	2	1.66667	1	1	1	3	1	2	2	3	3	3	3	4	3.63636	4	4	4	2	3	3	4	4	4	6	6	6	7	7	5	4	2	5	4	7	5	2	6
1176	8336	4	3.8	3	3	6	4	1	1	1	2	3	1.88889	1	1	2	4	1	2	1	3	3	3	3	1	1.18182	1	1	1	1	1	1	1	2	2	2	9	1	9	3	8	2	6	1	7	3	2	7	1
1177	4367	1	1.2	1	1	2	6	3	3	4	2	2	1.44444	2	1	2	1	1	1	1	2	1.75	2	1	1	1.18182	1	1	1	1	1	1	1	2	2	5	4	1	7	3	8	2	8	2	8	2	1	7	2
1178	19366	1	1.2	1	1	2	7	5	6	6	2	3	2.66667	3	1	4	4	4	1	1	4	2.5	2	2	2	1.72727	2	5	1	1	1	1	1	1	2	5	9	3	9	4	9	4	1	2	5	1	2	5	5
1179	37950	1	1	1	1	1	7	7	7	7	2	1	1	1	1	1	1	1	1	1	1	1	1	1	1	1	1	1	1	1	1	1	1	1	1	5	6	4	5	3	8	2	6	3	6	6	2	4	7
1180	27541	2	2	1	2	3	5	6	6	6	2	3	1.77778	2	3	1	1	1	2	1	1	1.5	2	2	7	1.81818	1	2	1	1	1	1	2	2	1	7	6	7	7	5	5	4	5	6	5	5	6	5	6
1181	12267	1	1	1	1	1	6	6	6	6	2	1	1.55556	1	1	2	2	2	2	2	2	2	2	2	1	1.27273	1	1	2	1	1	1	1	2	2	3	6	5	7	9	6	3	4	5	4	9	6	5	9
1182	7991	3	4.2	3	5	5	5	4	5	4	2	5	5	5	6	5	6	5	4	4	5	5	5	5	1	1.72727	1	1	1	1	3	2	2	3	3	5	4	4	7	6	8	6	6	5	5	2	5	5	4
1183	-30854	4	2.8	4	1	4	4	3	5	4	2	4	4.55556	6	5	6	6	6	2	2	4	4.5	4	5	2	3.27273	5	4	5	1	4	2	3	3	3	7	3	4	8	#NULL!	6	6	6	6	6	5	5	6	2
1184	7112	3	2.8	2	3	3	2	2	2	2	2	6	4.77778	6	4	4	5	6	3	3	4	4	4	4	3	4	3	5	5	3	4	2	4	6	6	8	5	1	7	4	1	7	8	2	7	3	6	4	2
1185	5811	2	2.4	2	2	3	5	6	5	5	2	2	3	3	2	4	3	3	4	3	1	1.5	2	1	2	2.54546	2	3	2	2	3	2	3	1	2	8	5	3	4	3	6	5	7	4	5	4	6	8	3
1186	5941	2	2	2	2	2	5	5	5	5	2	3	2.44444	2	2	3	2	3	2	2	2	2	2	2	1	1.8	2	3	#NULL!	1	1	2	2	2	2	7	5	4	4	7	7	5	2	4	3	#NULL!	5	3	5
1187	15650	1	1	1	1	1	1	1	1	1	2	1	1	1	1	1	1	1	1	1	1	1	1	1	1	1	1	1	1	1	1	1	1	1	1	1	1	1	1	1	1	7	1	1	1	1	1	1	1
1188	33562	1	1	1	1	1	6	7	7	1	2	1	1.55556	1	4	2	2	1	1	1	1	1.25	1	1	1	1.09091	1	2	1	1	1	1	1	1	1	8	9	7	9	9	8	9	4	5	6	6	2	#NULL!	8
1189	#NULL!	2	2	2	2	2	6	6	6	6	2	2	1.44444	2	1	1	1	2	1	1	2	2	2	2	3	2.45454	3	4	2	2	2	2	2	2	2	6	7	4	4	5	6	6	4	5	5	6	6	6	5
1190	14222	5	5	5	5	5	4	4	4	4	2	4	3.77778	3	3	4	3	4	5	5	4	4	4	4	4	4.36364	4	5	5	5	4	4	5	4	4	5	5	5	5	4	4	4	5	5	4	4	4	5	5
1191	22649	6	6	6	7	6	6	5	6	7	2	6	6	7	6	6	5	6	7	6	6	5.75	6	6	6	5.72727	6	7	6	5	5	6	5	6	6	8	7	6	7	8	7	6	7	8	7	6	7	8	9
1192	13597	7	5.4	6	5	4	7	4	3	4	2	6	2.77778	1	1	1	5	1	5	1	7	5	4	5	6	5.54545	6	6	7	4	4	6	4	5	6	9	7	8	7	7	8	6	7	7	6	5	7	6	8
1193	5504	2	4.2	3	5	6	2	2	4	3	2	4	4.11111	4	5	5	5	5	3	2	2	3.25	3	4	7	3.45454	4	2	1	1	3	1	4	6	6	1	6	1	9	6	3	1	6	1	6	6	1	5	1
1194	12013	5	3.8	4	3	4	4	3	3	4	2	5	3.44444	2	3	4	3	3	5	4	2	2.5	2	3	6	4.36364	5	4	4	4	3	4	2	5	5	7	7	4	5	6	4	3	4	7	7	6	8	7	6
1195	12122	5	4.8	5	4	4	4	5	6	6	2	4	4.22222	5	6	5	4	4	3	3	4	4.75	5	6	3	4.63636	5	6	5	4	4	4	5	6	5	4	5	6	7	8	7	6	4	4	4	4	5	6	7
1196	16862	2	1.2	1	1	1	6	5	5	6	2	3	2.44444	3	2	2	3	3	2	2	1	1	1	1	1	1	1	1	1	1	1	1	1	1	1	5	4	4	9	2	7	1	7	6	7	2	2	1	1
1197	14744	2	2	2	2	2	6	6	6	6	2	1	1.125	2	1	1	#NULL!	1	1	1	1	1	1	1	1	1	1	1	1	1	1	1	1	1	1	6	7	1	3	9	7	6	1	2	1	7	6	3	7
1198	28331	4	4.6	5	5	4	5	4	5	6	2	6	4.88889	5	6	5	5	5	3	3	4	4	4	4	3	3.81818	3	5	7	3	5	2	4	3	5	6	7	6	7	3	8	8	7	8	5	2	3	7	1
1199	21244	2	2.2	2	2	3	6	6	6	5	2	3	2.22222	3	2	2	2	2	2	2	3	3	3	3	2	2	2	2	2	2	2	2	2	2	2	7	7	6	7	6	4	6	6	6	6	6	6	6	6
1200	15781	1	1	1	1	1	5	5	5	5	2	2	1.33333	1	1	1	2	1	1	1	1	1	1	1	2	1.18182	2	1	1	1	1	1	1	1	1	8	6	5	9	3	5	1	7	5	6	5	4	7	3
1201	10042	1	1	1	1	1	1	1	1	1	2	1	1	1	1	1	1	1	1	1	1	1	1	1	1	1	1	1	1	1	1	1	1	1	1	1	1	1	9	1	5	8	9	1	5	1	1	6	1
1202	-6177	2	2	2	2	2	2	3	3	3	2	5	4.55556	5	5	5	5	5	3	3	2	2	2	2	2	1.09091	1	1	1	1	1	1	1	1	1	6	5	4	4	7	6	7	6	6	5	6	7	6	4
1203	-10572	2	2.6	2	3	3	3	4	4	4	2	4	3.66667	3	4	3	4	5	3	3	4	4	4	4	5	4.18182	5	6	4	3	3	3	4	4	4	4	3	2	7	3	8	4	7	5	7	2	3	4	5
1204	9981	2	2.2	2	1	4	6	5	5	5	2	3	3.88889	3	4	3	5	6	5	2	1	1.25	1	2	1	1.18182	1	1	1	1	1	1	2	2	1	8	3	1	3	9	4	1	6	1	3	2	8	7	4
1205	3092	1	1	1	1	1	6	6	6	6	2	2	2	2	2	2	2	2	2	2	1	1	1	1	1	1	1	1	1	1	1	1	1	1	1	6	6	8	9	9	9	2	1	3	5	3	5	2	4
1206	108	2	2.4	2	2	4	5	5	4	5	2	3	2.88889	3	4	3	3	3	2	2	2	2	2	2	2	2.09091	3	2	2	1	2	2	2	2	2	7	7	2	3	7	7	5	5	2	3	4	5	5	7
1207	-1286	1	1	1	1	1	7	7	7	7	2	1	1	1	1	1	1	1	1	1	1	1	1	1	1	1	1	1	1	1	1	1	1	1	1	7	5	3	7	5	3	7	3	5	5	3	5	7	7
1208	22550	2	3.8	3	6	4	3	3	4	4	4	2	3.33333	2	4	4	3	3	5	5	1	1.75	2	2	3	3.45454	2	3	3	4	6	4	2	3	5	1	2	3	4	5	6	7	8	9	9	8	7	6	5
1209	-7004	5	5.4	5	6	5	5	6	5	6	2	5	5.55556	5	6	6	5	6	5	6	5	5.5	5	6	5	5.45455	5	6	5	6	5	6	5	6	5	7	8	7	8	7	8	7	8	7	8	7	8	7	8
1210	5875	4	3.8	4	3	5	5	4	6	4	2	4	2.66667	4	1	2	4	2	2	2	2	1.75	2	1	4	3.18182	4	5	3	1	3	4	1	2	4	7	6	5	4	2	8	7	5	3	6	4	5	6	5
1211	15442	1	1	1	1	1	3	2	#NULL!	2	2	4	4.125	2	#NULL!	5	5	5	4	4	4	4.25	4	5	4	2.63636	4	5	3	1	1	1	2	2	2	6	5	4	6	3	5	2	5	3	6	2	2	3	2
1213	18168	1	1	1	1	1	6	6	6	6	2	2	2	2	2	2	2	2	2	2	1	1	1	1	1	1	1	1	1	1	1	1	1	1	1	8	8	6	7	3	8	7	7	4	3	1	6	#NULL!	3
1214	-20355	1	2.6	4	3	4	4	6	7	4	2	4	2.66667	3	3	1	4	4	1	1	1	1	1	1	1	1.09091	1	1	1	1	1	1	1	1	2	9	1	1	9	3	4	7	8	6	7	9	4	9	5
1215	-3142	2	1.8	2	2	1	5	6	6	6	2	2	1.22222	1	1	1	1	1	1	1	2	2	2	2	3	1.90909	3	5	1	1	2	1	1	1	1	4	5	3	9	3	7	2	8	1	9	2	5	7	1
1216	#NULL!	1	1	1	1	1	1	1	1	1	2	1	1	1	1	1	1	1	1	1	1	1	1	1	1	1	1	1	1	1	1	1	1	1	1	1	9	1	9	1	9	1	9	1	9	1	1	9	1
1217	4500	1	1	1	1	1	6	6	6	6	2	3	3.66667	5	4	4	5	4	3	2	3	3	3	3	2	1.90909	3	5	2	1	2	1	1	1	1	1	4	1	9	3	8	2	4	2	7	3	4	1	3
1218	23354	1	1.2	1	1	2	7	7	7	7	2	1	1	#NULL!	1	1	1	1	1	1	1	1	1	1	1	1	1	1	1	1	1	1	1	1	1	7	7	2	9	1	9	1	9	1	2	2	6	9	1
1219	21912	3	2.8	5	3	1	5	6	6	5	2	5	4.44444	5	5	5	5	4	3	3	3	2.75	2	2	2	1.63636	2	3	2	1	1	1	1	2	1	3	8	5	7	6	7	3	5	3	4	3	4	6	6
1220	15162	1	1.6	1	1	4	4	2	3	3	2	4	3.66667	4	3	3	5	4	3	3	5	4.5	5	3	5	3.18182	4	3	5	1	1	1	3	4	4	3	5	1	9	3	8	1	8	1	7	1	2	8	1
1221	8150	1	1.6	1	1	4	6	5	5	5	2	3	2.44444	3	2	2	3	2	2	2	3	2.75	3	2	3	2.81818	3	3	4	3	3	2	2	2	3	1	9	1	3	1	7	1	9	1	9	1	1	8	1
1222	3892	1	1	1	1	1	7	7	#NULL!	#NULL!	2	1	1	1	1	1	1	1	1	1	1	1	1	1	1	1	1	1	1	1	1	1	1	1	1	9	9	9	9	9	9	9	9	5	6	5	9	9	9
1223	17713	4	4.4	4	5	4	5	5	5	5	2	2	2	3	3	2	2	2	1	1	1	1	1	1	1	1	1	#NULL!	1	1	1	1	1	1	1	5	6	5	8	3	8	2	7	5	8	3	3	6	2
1224	-28969	2	2.5	2	#NULL!	4	4	4	4	4	2	6	6	6	6	6	6	6	6	6	2	2	2	2	3	2.09091	3	2	2	2	2	1	1	2	2	2	9	1	9	1	8	1	9	1	9	1	2	9	1
1225	1557	1	1	1	1	1	1	1	1	1	1	1	1	1	1	1	1	1	1	1	1	1	1	1	1	1	1	1	1	1	1	1	1	1	1	1	1	1	9	9	1	1	1	1	9	1	1	1	1
1226	14727	2	2	2	2	2	7	7	7	7	2	2	2	2	2	2	2	2	2	2	1	1	1	1	1	1	1	1	1	1	1	1	1	1	1	5	8	2	9	2	9	3	9	2	9	3	2	9	2
1227	-108238	6	6	6	6	6	4	5	4	4	2	2	2.55556	2	3	3	2	3	3	2	2	2.5	3	2	5	4.63636	5	5	4	5	5	4	5	5	4	5	4	5	6	5	4	3	4	4	3	5	6	5	4
1228	9766	3	1.6	2	1	1	6	7	6	6	2	4	3.66667	3	3	4	3	4	4	4	1	1	1	1	1	1	1	1	1	1	1	1	1	1	1	7	8	5	6	6	8	8	3	4	2	6	8	6	8
1229	-2657	2	1.6	2	1	1	5	4	5	4	2	2	2.11111	2	2	2	3	2	2	2	2	2	2	2	2	1.72727	2	2	2	1	1	1	2	2	2	7	4	2	2	8	4	8	2	#NULL!	2	5	7	2	8
1230	29377	2	2.4	2	2	4	2	4	2	2	2	7	5.33333	7	1	1	4	7	7	7	4	4.25	5	3	6	4.45455	7	1	3	1	6	5	5	6	5	9	5	9	1	5	1	9	1	5	1	1	6	1	9
1231	-5941	2	1.6	2	1	1	5	6	6	5	2	3	2.55556	2	3	3	2	3	2	2	3	2.25	2	2	1	1.18182	2	2	1	1	1	1	1	1	1	4	3	3	5	3	7	3	5	2	6	4	3	5	3
1232	8486	1	1	1	1	1	6	7	#NULL!	7	2	1	1	1	1	1	1	1	1	1	2	2	2	2	2	2	2	2	2	2	2	2	2	2	2	6	6	3	6	5	7	4	5	3	5	3	2	5	3
1233	16613	1	1	1	1	1	3	1	1	1	2	4	5.11111	6	6	7	7	7	1	4	7	7	7	7	6	6.81818	7	7	7	6	7	7	7	7	7	9	9	1	5	6	1	9	9	9	5	1	1	9	1
1234	6758	6	5.2	6	5	4	5	4	5	5	2	4	4.22222	4	4	4	4	5	4	4	4	4	4	4	5	5	5	5	4	5	5	5	4	6	5	5	4	5	5	6	5	5	6	5	5	4	5	6	5
1235	5082	3	2.2	2	2	2	3	2	2	2	2	2	3.88889	2	2	5	4	5	6	7	4	3.75	4	3	4	3.8	5	3	#NULL!	2	3	2	5	5	5	7	7	6	5	8	8	5	2	4	6	7	8	2	8
1236	9164	2	3	4	2	5	6	4	5	4	2	4	3.88889	5	3	5	4	4	3	3	4	4	5	3	3	3.27273	4	5	4	2	2	2	3	4	4	3	7	2	8	8	9	1	6	2	5	4	4	7	7
1238	19252	4	2.8	4	2	2	5	5	5	5	2	2	2	2	2	2	2	2	2	2	1	1	1	1	5	2.63636	4	4	5	1	1	1	1	1	1	8	8	7	6	7	5	6	2	6	2	4	4	3	7
1239	-8425	1	1	1	1	1	6	6	6	6	2	2	1.33333	1	1	1	1	2	1	1	2	2	2	2	2	2	2	2	2	2	2	2	2	2	2	4	6	5	7	6	7	4	5	4	6	5	4	5	4
1240	-4178	4	4.8	6	4	5	5	4	5	6	2	4	4.66667	5	3	4	5	6	4	5	4	5	6	5	5	5	4	5	4	5	6	5	6	4	5	6	7	6	7	6	5	7	8	6	6	7	8	6	7
1241	4526	1	1	1	1	1	6	6	6	6	2	3	2.33333	3	2	2	2	2	2	2	2	1.5	1	1	7	1.54546	1	1	1	1	1	1	1	1	1	6	6	2	3	8	8	7	1	5	5	5	7	7	7
1242	-2973	2	1.8	2	2	1	3	3	4	3	2	4	3.22222	6	4	2	2	3	2	2	2	1.75	2	1	1	2	3	5	1	1	1	1	2	3	2	4	6	2	6	4	3	5	7	3	6	4	5	4	2
1243	3288	1	1	1	1	1	7	7	7	7	2	2	2.11111	1	2	1	5	2	2	2	2	2	2	2	1	1	1	1	1	1	1	1	1	1	1	6	3	2	7	8	4	3	5	7	2	8	6	4	7
1244	6083	1	1.2	1	1	2	6	6	6	5	2	2	1.66667	2	2	1	2	2	1	1	1	1	1	1	1	1.09091	1	2	1	1	1	1	1	1	1	9	6	3	2	7	5	8	2	3	2	3	9	4	7
1245	5082	1	2	1	1	6	4	4	4	4	2	4	3.66667	1	4	4	4	4	4	4	1	1	1	1	1	1	1	1	1	1	1	1	1	1	1	7	7	7	9	8	1	1	4	6	6	7	8	6	1
1246	-14883	4	3.4	3	4	3	4	3	4	4	2	4	3.55556	3	3	5	4	4	3	3	3	2.5	2	2	4	3.36364	3	4	3	3	3	3	4	4	3	5	4	4	5	4	6	5	5	4	4	6	6	4	4
1247	10577	2	2	2	2	2	4	4	4	4	2	4	4	4	4	4	4	4	4	4	2	2	2	2	2	1.90909	2	2	2	2	1	2	2	2	2	2	8	1	9	2	9	1	8	1	9	1	2	8	2
1248	14470	4	3.4	3	3	4	6	5	6	5	2	2	1.55556	1	1	1	1	1	3	2	1	1	1	1	1	1	1	1	1	1	1	1	1	1	1	7	7	6	6	6	7	7	6	4	5	6	6	7	6
1249	-1446	1	1	1	1	1	6	6	6	6	2	3	1.77778	2	1	1	3	2	1	1	1	1	1	1	1	1	1	1	1	1	1	1	1	1	1	3	5	1	6	3	8	1	3	#NULL!	7	2	3	1	1
1250	-3411	1	1	1	1	1	5	5	5	5	2	1	2.66667	1	1	4	4	4	4	4	1	1	1	1	1	1	1	1	1	1	1	1	1	1	1	9	9	1	1	9	8	8	1	1	1	9	9	2	9
1251	#NULL!	4	1.6	1	1	1	7	7	7	7	2	2	2	2	2	2	2	2	2	2	1	1	1	1	1	2	1	6	1	1	1	1	1	1	1	6	7	2	9	6	7	2	2	5	6	9	5	6	3
1253	-1498	4	4	4	4	4	7	7	7	7	2	1	1	1	1	1	1	1	1	1	1	1	1	1	1	1	1	1	1	1	1	1	1	1	1	6	2	1	8	2	9	2	9	1	8	1	8	9	1
1254	18845	2	1.6	2	2	1	6	6	7	7	2	2	1.88889	2	2	2	2	2	1	2	1	1	1	1	1	1	1	1	1	1	1	1	1	1	1	2	7	1	9	2	9	1	9	1	9	2	2	6	1
1255	33966	4	2.6	2	2	3	6	3	3	5	2	5	4	5	5	3	4	3	3	3	4	3.75	4	4	5	3.27273	4	3	3	3	3	3	2	3	3	3	3	2	5	4	7	2	3	1	6	3	3	2	4
1256	8519	2	2	2	2	2	4	4	4	4	2	4	3.55556	4	4	4	4	4	2	2	2	2	2	2	2	2.81818	4	4	4	2	2	2	2	4	3	1	2	1	9	1	9	1	9	1	9	1	3	9	1
1257	21284	2	1.8	2	2	1	5	2	2	2	2	5	5.33333	6	6	2	7	6	5	6	4	4	4	4	3	3.72727	3	5	4	3	4	2	4	4	5	2	9	1	9	5	7	8	#NULL!	1	9	6	2	8	9
1258	-2205	1	1	1	1	1	6	5	6	5	2	2	2.33333	2	2	3	2	3	3	2	3	2.5	2	2	1	1.09091	1	2	1	1	1	1	1	1	1	4	6	3	8	7	7	3	7	3	5	6	3	7	4
1259	5904	1	1	1	1	1	3	4	4	4	2	4	4	4	4	4	4	4	4	4	1	1	1	1	1	1	1	1	1	1	1	1	1	1	1	2	6	1	9	1	9	1	9	1	6	1	1	8	1
1260	3439	2	2	2	2	2	4	4	4	4	2	2	2.33333	3	2	3	2	3	2	2	2	2	2	2	2	2	2	2	2	2	2	2	2	2	2	2	6	1	8	3	6	2	5	3	7	5	4	7	4
1261	12037	1	1	1	1	1	6	5	6	5	2	4	3.55556	3	4	5	3	3	2	4	3	2.75	3	2	4	2.72727	2	5	3	3	2	2	2	2	3	8	8	2	3	2	8	8	1	2	1	3	7	2	7
1262	-3634	7	6.4	7	7	4	4	3	5	4	2	4	4	4	5	3	3	4	#NULL!	4	1	1	1	1	5	4.18182	5	2	4	5	4	4	5	4	4	5	4	5	6	6	5	4	4	6	6	4	5	4	6
1263	10425	2	1.6	1	2	1	6	5	6	5	2	4	2.77778	2	1	4	3	3	4	2	2	3.5	3	3	1	1	1	1	1	1	1	1	1	1	1	7	8	1	8	8	8	2	8	6	7	2	5	8	2
1264	13674	2	2	2	2	2	6	6	6	6	2	2	2	2	2	2	2	2	2	2	2	2	2	2	2	2	2	2	2	2	2	2	2	2	2	6	5	4	7	7	4	4	4	5	5	7	6	6	5
1265	7145	6	5.2	4	5	6	5	4	4	3	2	5	4.44444	4	4	6	5	5	3	3	5	5.25	5	6	5	5	6	5	5	5	6	5	5	3	4	6	7	4	5	8	8	5	4	4	3	8	5	4	7
1266	5713	2	2	2	2	2	4	4	4	4	2	5	5.11111	5	5	5	6	6	6	3	3	3	3	3	5	3.18182	3	3	3	3	3	3	3	3	3	8	8	8	8	6	7	7	7	7	7	7	7	7	8
1267	5919	2	2.4	2	2	4	6	2	2	2	2	3	3.44444	1	4	2	5	4	5	4	1	2.25	3	3	2	3	2	5	4	1	1	1	2	6	6	6	5	1	7	9	2	5	2	1	3	8	8	2	5
1268	39998	1	1.4	1	1	3	6	6	4	6	2	2	2.44444	2	3	4	4	3	2	1	1	1	1	1	1	1	1	1	1	1	1	1	1	1	1	9	9	1	9	5	8	4	5	3	7	2	3	5	1
1269	17211	1	1.2	1	1	2	4	4	6	5	2	4	3.88889	4	4	3	4	4	4	4	1	1	1	1	1	1	1	1	1	1	1	1	1	1	1	2	5	1	9	1	5	1	2	1	8	2	1	2	5
1270	15250	1	1.8	2	2	2	6	6	6	6	2	1	1	1	1	1	1	1	1	1	1	1	1	1	1	1	1	1	1	1	1	1	1	1	1	8	8	7	7	8	4	6	5	7	7	8	7	7	4
1271	5772	4	3.8	3	4	4	3	4	4	3	2	4	3.33333	3	3	4	3	3	4	3	2	3	4	3	3	3.36364	2	4	3	3	5	4	3	4	3	5	4	4	4	5	4	4	5	4	5	4	3	4	3
1272	15160	2	2	1	3	2	4	3	4	3	2	4	3.33333	3	4	4	4	3	2	2	3	2.25	2	2	1	1.63636	2	2	1	1	1	1	2	2	2	5	4	3	5	6	4	4	4	3	4	5	3	3	5
1273	6328	2	2	2	2	2	5	3	3	3	2	4	3.75	#NULL!	4	4	4	4	3	3	2	2	2	2	6	2.81818	6	6	1	1	1	1	1	1	1	7	6	6	6	2	8	6	6	6	6	5	5	5	6
1274	21453	1	1	1	1	1	5	5	5	5	2	1	1	1	1	1	1	1	1	1	3	3	3	3	1	1	1	1	1	1	1	1	1	1	1	1	1	1	1	1	1	1	9	1	9	7	9	9	1
1275	26348	1	1.2	1	1	2	4	5	5	3	2	2	2.33333	2	2	3	3	3	2	2	2	2	2	2	1	1	1	1	1	1	1	1	1	1	1	6	7	3	7	5	5	2	7	2	7	2	4	5	2
1276	11791	6	6	6	6	6	3	3	3	3	2	5	4.88889	5	5	6	6	5	4	3	5	5	5	5	4	3.8	4	4	4	3	3	3	4	5	#NULL!	7	4	6	9	3	9	2	8	7	9	2	4	5	1
1277	14769	2	2	2	2	2	4	4	4	4	2	4	3.22222	2	4	3	4	4	2	2	2	2	2	2	2	2	2	2	2	2	2	2	2	2	2	5	4	5	4	7	5	4	3	5	3	6	4	2	3
1278	36188	1	1	1	1	1	7	7	7	7	2	2	1.25	1	1	1	1	1	1	#NULL!	1	1	1	1	1	1	1	1	1	1	1	1	1	1	1	7	7	2	6	3	5	3	7	3	8	5	5	6	4
1279	-115	3	2.2	3	2	1	6	5	6	4	2	2	2.55556	2	3	3	4	3	2	1	3	2.25	2	2	3	2.45454	2	3	2	1	2	4	3	3	2	7	5	9	6	8	1	6	1	6	3	4	4	2	6
1280	13519	1	1	1	1	1	6	6	6	6	2	2	2.44444	2	3	3	3	2	3	2	1	1	1	1	1	1	1	1	1	1	1	1	1	1	1	6	8	1	8	1	9	1	8	1	8	1	4	7	#NULL!
1281	#NULL!	1	1.2	1	1	2	6	6	7	6	2	3	1.77778	1	2	3	2	1	1	1	1	1.5	2	1	1	1	1	1	1	1	1	1	1	1	1	5	7	6	9	5	6	3	4	6	7	5	4	6	4
1282	11489	2	2	2	2	2	5	5	5	5	2	2	2	2	2	2	2	2	2	2	2	2	2	2	4	4	4	4	4	4	4	4	4	4	4	6	6	4	6	4	4	4	6	4	5	4	4	5	4
1283	-1897	1	1	1	1	1	7	7	7	7	2	7	6.22222	5	5	7	6	7	6	6	1	1	1	1	1	1	1	1	1	1	1	1	1	1	1	5	8	2	8	6	8	2	8	2	8	6	3	8	2
1284	16289	2	2	2	2	2	2	3	3	3	2	3	3.11111	4	2	2	6	4	1	2	2	2	2	2	1	1.72727	1	4	2	1	1	1	1	2	4	5	3	1	9	5	8	3	5	1	8	5	2	1	9
1285	11256	7	5	7	2	2	7	7	7	7	2	2	2	1	3	1	7	1	1	1	1	1	1	1	2	2.09091	4	6	1	1	1	1	4	1	1	9	4	6	4	3	8	5	9	9	8	9	9	9	6
1286	1931	4	3.2	3	3	3	4	5	5	5	2	4	3.33333	4	3	3	3	4	3	3	5	4.5	4	4	2	2.09091	2	2	2	2	3	2	2	2	2	6	6	5	5	#NULL!	5	5	7	7	4	5	5	4	4
1287	15799	1	1	1	1	1	6	7	7	7	2	2	1.77778	1	2	1	2	2	2	2	1	1	1	1	7	1.54546	1	1	1	1	1	1	1	1	1	7	9	2	4	4	5	6	4	6	1	2	6	3	6
1289	26716	4	1.6	1	1	1	4	4	5	5	2	2	1.66667	2	1	2	2	2	1	1	2	1.5	1	1	2	1.90909	3	3	3	1	1	1	2	1	1	4	6	1	9	1	9	1	9	1	9	1	5	5	4
1290	10704	1	1	1	1	1	7	7	7	7	2	2	2.11111	1	2	4	4	2	1	1	1	1	1	1	1	1	1	1	1	1	1	1	1	1	1	5	6	1	6	8	9	5	4	1	7	9	4	3	1
1291	15353	6	5.6	5	6	5	5	6	5	5	2	5	5	5	5	5	5	4	5	5	5	5.25	5	5	6	5.36364	5	5	6	5	5	6	5	5	5	6	7	6	6	7	6	6	8	7	8	7	7	8	6
1292	-2955	2	2.4	2	2	4	6	6	6	6	2	2	1.88889	1	2	2	2	2	2	2	3	2.5	3	2	2	2	2	2	2	2	2	2	2	2	2	5	7	2	7	3	6	2	6	2	8	3	3	6	3
1293	15605	1	1	1	1	1	6	6	6	6	2	2	2.33333	2	2	3	2	3	3	2	1	1	1	1	1	1.18182	1	3	1	1	1	1	1	1	1	4	7	3	8	8	8	4	4	3	6	4	4	5	2
1294	3795	3	3.8	4	3	5	4	4	3	4	2	5	5.11111	6	5	4	5	6	5	5	4	4	4	4	3	3.72727	4	5	5	2	3	2	4	5	5	6	7	1	5	6	8	5	4	6	5	6	6	5	7
1295	87225	3	2.8	3	2	4	5	4	3	4	2	2	3.11111	2	3	4	3	4	3	4	4	3.5	4	3	5	4.72727	4	5	4	5	5	4	5	4	5	7	6	5	7	5	3	5	7	6	6	7	6	7	6
1296	6087	1	1	1	1	1	6	5	6	6	2	2	2	2	2	2	2	2	2	2	1	1	1	1	2	1.54546	2	2	1	1	1	1	1	2	2	6	5	2	5	5	5	5	1	5	5	4	8	2	9
1297	11052	2	1.6	1	2	2	6	6	6	5	2	3	2.44444	3	2	2	3	2	2	2	2	1.5	1	1	2	2.09091	3	5	2	1	1	1	2	2	2	7	6	6	4	8	3	5	3	2	5	6	6	4	3
1298	5890	2	2	1	#NULL!	4	6	6	6	5	2	1	1.44444	1	2	1	4	1	1	1	4	3.25	4	2	4	3	2	7	2	1	1	1	4	4	2	5	9	2	8	5	1	2	8	8	8	5	5	8	2
1299	14915	6	2	1	1	1	4	4	4	4	2	4	4.25	#NULL!	4	5	5	5	3	4	1	1	1	1	1	1	1	1	1	1	1	1	1	1	1	4	1	1	9	1	9	1	4	1	9	1	1	2	1
1300	2650	1	1	1	1	1	5	4	5	5	2	2	2	2	2	2	2	2	2	2	1	1	1	1	1	1	1	1	1	1	1	1	1	1	1	6	6	2	6	5	9	7	4	3	3	3	6	4	4
1301	21364	1	2.2	1	4	4	2	2	2	2	2	4	2.77778	2	1	2	2	4	4	2	4	4	5	4	1	1.72727	1	1	1	1	2	1	3	3	4	9	9	5	9	1	7	9	1	5	9	1	9	9	9
1302	#NULL!	6	6	6	6	6	5	6	6	6	2	6	6.22222	6	6	6	6	7	7	6	6	6	6	6	6	6	6	6	6	6	6	6	6	6	6	8	8	8	8	8	8	8	8	8	8	8	7	8	8
1303	11563	1	1.8	1	1	5	4	4	3	3	2	1	1	1	1	1	1	1	1	1	2	1.5	1	1	1	1.63636	1	1	1	1	1	1	2	4	4	3	6	1	9	4	1	1	5	1	9	2	1	3	1
1304	10120	2	2.2	2	2	3	5	4	5	4	2	4	2.88889	5	2	2	2	2	3	2	3	3	3	3	3	2.18182	2	4	4	1	1	1	2	2	2	7	5	1	5	8	9	2	2	2	6	3	3	6	6
1305	6872	4	4	4	4	4	3	3	4	4	2	3	3.55556	4	3	4	3	4	3	4	5	4.25	4	4	4	4	4	5	4	4	3	3	5	4	4	4	5	5	5	5	3	4	5	5	5	5	5	6	4
1306	11424	2	2	2	2	2	6	6	6	4	2	2	2.33333	2	2	4	3	2	2	2	3	2.5	2	2	3	2.72727	3	5	2	2	3	2	2	3	3	5	4	5	8	3	7	4	5	4	5	4	5	3	4
1307	-4481	3	2.2	3	2	1	5	5	6	6	2	3	2.33333	2	2	3	3	3	1	1	1	1	1	1	2	1.54546	3	2	1	1	1	1	1	1	1	7	6	3	3	7	8	7	2	3	2	3	6	2	7
1308	#NULL!	6	6	6	5	6	6	7	6	6	6	6	6	6	5	7	6	5	6	6	6	5.75	6	6	6	6	6	5	6	6	6	7	6	5	6	8	7	8	9	8	9	8	8	8	8	7	8	9	8
1309	33869	5	5	5	4	5	5	6	6	6	2	6	4.55556	6	4	5	5	5	2	2	5	4.75	5	5	5	4.90909	6	6	5	4	5	4	3	4	6	5	5	5	5	4	6	6	6	6	6	6	7	6	5
1310	13712	6	5.4	2	5	7	6	3	7	4	4	4	4.88889	5	2	7	5	3	6	5	5	5.25	3	6	4	4.81818	5	2	7	4	4	7	6	2	5	7	3	9	4	7	9	3	6	8	3	8	5	9	7
1311	7375	3	2.4	1	1	5	3	3	3	3	2	5	5.22222	6	5	6	7	4	5	4	5	4.75	5	4	5	3.54546	5	4	5	2	2	1	4	3	3	1	1	1	9	6	1	1	7	1	9	5	1	3	2
1312	748	1	1	1	1	1	5	5	5	5	2	1	1	1	1	1	1	1	1	1	1	1	1	1	1	1	1	1	1	1	1	1	1	1	1	5	5	1	9	3	9	1	9	1	9	1	3	9	1
1313	7768	1	1	1	1	1	6	6	7	7	2	2	3.66667	2	4	4	5	5	6	1	1	1	1	1	1	1	1	1	1	1	1	1	1	1	1	6	8	2	8	4	3	2	9	3	5	7	5	4	2
1314	15341	1	1	#NULL!	1	1	6	6	6	6	2	2	2.11111	3	3	1	2	2	2	2	1	1	1	1	1	1	1	1	1	1	1	1	1	1	1	4	7	2	9	9	9	6	1	1	1	4	1	1	8
1315	18355	1	1	1	1	1	6	6	6	4	2	4	2.22222	1	1	4	1	1	4	2	2	1.75	2	1	1	1.72727	1	6	1	1	1	1	1	1	4	7	9	2	8	2	9	5	5	8	8	8	5	7	2
1316	62012	2	3.2	2	2	7	1	1	1	1	2	7	6.55556	7	7	7	7	7	3	7	7	6.25	7	4	7	3.54546	6	4	5	2	2	2	1	4	2	2	2	1	9	9	9	1	9	1	1	9	1	1	5
1317	2126	3	3.2	4	3	2	3	3	4	3	2	2	3.33333	2	4	5	4	4	3	4	3	3.25	3	4	2	2	4	3	1	1	2	1	1	2	3	8	8	3	3	6	4	7	2	6	3	2	7	3	7
1318	10179	1	1	1	1	1	6	6	6	6	2	2	2	2	2	2	2	2	2	2	1	1	1	1	2	1.63636	2	2	2	2	2	1	1	1	1	5	8	2	9	6	8	2	7	1	9	2	4	8	2
1319	#NULL!	2	2	2	2	2	6	6	6	6	2	3	3.11111	4	4	4	4	3	2	2	2	2	2	2	1	1.63636	1	2	2	2	2	1	2	2	2	8	8	4	4	9	7	3	2	2	4	7	8	5	7
1321	10166	1	1.6	1	1	4	6	4	5	4	2	6	4.88889	4	5	6	5	6	4	2	6	6.75	7	7	5	4.81818	6	7	4	1	5	2	4	7	7	2	7	1	9	2	9	1	9	1	9	1	2	9	1
1322	23627	1	1	1	1	1	7	7	7	7	2	1	1	1	1	1	1	1	1	1	1	1	1	1	1	1	1	1	1	1	1	1	1	1	1	7	6	4	7	7	6	7	6	7	#NULL!	6	5	6	6
1323	10845	5	4.4	3	5	5	3	4	4	3	2	7	5.22222	6	4	6	4	5	4	4	2	2	2	2	2	3.09091	4	3	3	4	4	2	2	4	4	5	5	7	2	6	5	7	4	6	5	4	4	5	4
1324	13334	2	2	2	2	2	6	6	6	6	2	2	2	2	2	2	2	2	2	2	1	1	1	1	1	1	1	1	1	1	1	1	1	1	1	7	5	4	5	5	8	5	6	5	6	5	5	5	2
1325	-6380	1	1.4	1	1	3	5	5	5	5	2	3	2.11111	2	1	1	1	3	2	2	2	1.5	1	1	2	1.7	1	#NULL!	1	1	2	1	1	3	3	6	7	7	7	6	2	4	7	3	7	4	6	6	3
1326	18878	3	2	1	1	4	5	4	4	3	2	4	4.22222	4	4	3	5	5	5	4	3	3	3	3	4	3	4	3	3	3	3	2	2	3	2	5	5	2	6	2	6	3	6	2	6	2	5	4	2
1327	8888	1	1	1	1	1	5	5	5	4	2	1	1.44444	1	1	1	2	2	2	2	3	2	2	1	2	1.27273	2	2	1	1	1	1	1	1	1	6	5	3	8	2	6	4	4	1	3	3	4	8	5
1328	-1448	7	7	7	7	7	7	7	7	7	2	1	1	1	1	#NULL!	1	1	1	1	6	5.75	6	6	7	5.63636	3	7	7	6	7	5	6	6	5	9	9	9	9	1	9	7	8	8	9	8	8	7	8
1330	10687	1	1	1	1	1	1	1	1	1	2	1	1	1	1	1	1	1	1	1	1	1	1	1	1	1	1	1	1	1	1	1	1	1	1	4	3	#NULL!	6	7	5	5	1	5	5	5	4	#NULL!	4
1331	6066	4	4	4	4	4	5	5	5	5	2	4	4.11111	4	5	5	5	5	3	2	2	2	2	2	2	2	2	2	2	2	2	2	2	2	2	8	7	7	8	8	7	8	7	7	8	7	7	8	2
1332	#NULL!	1	1.2	1	1	2	6	6	6	5	2	3	2.44444	2	3	2	3	2	2	2	2	2	2	2	1	1	1	1	1	1	1	1	1	1	1	8	5	1	5	5	1	5	3	1	5	4	3	4	4
1333	-8739	1	1	1	1	1	6	6	5	4	2	2	1.55556	2	1	1	2	2	1	1	3	2.5	2	2	2	1.09091	1	1	1	1	1	1	1	1	1	5	4	6	4	6	3	6	1	2	1	2	3	1	8
1334	-1448	2	2.8	3	3	4	4	4	4	4	4	4	4	4	4	4	4	4	4	4	4	4	4	4	4	4	4	4	4	4	4	4	4	4	4	6	6	6	6	6	6	6	6	6	5	5	5	5	5
1335	26597	1	1	1	1	1	6	6	6	6	2	3	2.44444	2	2	4	3	3	1	1	1	1	1	1	1	1.09091	1	2	1	1	1	1	1	1	1	7	5	2	7	5	3	2	3	2	6	6	2	8	2
1336	-1448	4	4	4	4	4	4	4	4	4	2	4	5.66667	4	4	7	7	7	7	7	7	7	7	7	7	7	7	7	7	7	7	7	7	7	7	#NULL!	#NULL!	#NULL!	#NULL!	#NULL!	#NULL!	#NULL!	#NULL!	#NULL!	9	9	9	9	1
1337	-3227	6	6.4	6	7	7	6	6	5	5	2	2	2	1	1	3	2	3	3	1	2	2.25	3	2	1	1.09091	1	1	1	1	1	1	2	1	1	9	8	8	9	#NULL!	6	2	6	7	8	7	6	7	1
1338	33214	1	1	1	1	1	7	7	7	7	2	1	1.11111	1	1	1	1	1	1	1	1	1	1	#NULL!	1	1.27273	2	2	1	1	1	1	1	1	1	7	3	3	6	1	4	1	5	4	4	2	2	4	2
1339	37147	3	3.4	3	4	4	4	4	4	4	2	4	2	3	2	1	1	1	1	1	1	1	1	1	1	2.09091	2	3	2	3	2	1	2	2	3	9	8	8	9	8	7	9	5	6	4	3	8	7	6
1340	22722	2	2	2	2	2	4	3	3	3	2	4	2	1	1	1	4	1	1	1	1	1.25	1	1	1	1	1	1	1	1	1	1	1	1	1	5	7	2	7	4	6	3	6	1	6	4	1	4	2
1341	11606	3	2.8	3	2	4	6	5	5	5	2	2	2.44444	2	3	2	4	3	2	2	1	1.5	1	2	2	1.18182	2	1	1	1	1	1	1	1	1	8	7	5	6	9	8	7	4	5	5	4	8	3	7
1342	56023	6	5.6	6	5	6	6	7	7	6	2	5	5.5	7	6	5	4	5	6	#NULL!	5	5.5	6	5	5	5	5	4	5	6	4	5	6	5	4	7	8	7	6	7	6	7	6	5	8	7	6	9	8
1343	-13653	2	2.2	2	2	3	7	7	7	7	2	2	1.22222	1	1	1	1	1	1	1	1	1	1	1	1	1.18182	2	2	1	1	1	1	1	1	1	7	8	5	8	5	8	4	4	7	2	2	8	6	7
1344	13882	4	2.8	3	2	2	6	6	7	6	2	4	3.33333	3	3	3	3	3	4	3	1	1	1	1	1	1	1	1	1	1	#NULL!	1	1	1	1	6	2	1	8	2	9	1	8	1	8	1	1	8	3
1345	10625	2	2.2	2	2	3	4	4	5	5	2	4	4.22222	3	4	5	4	4	5	5	2	2.5	3	2	3	3	3	3	2	3	2	3	3	4	3	7	6	6	5	6	6	5	6	7	4	5	5	6	6
1346	45212	1	1	1	1	1	6	3	3	3	2	4	3	2	2	5	4	4	1	1	3	3	3	3	3	2.09091	3	3	5	1	1	1	1	1	1	3	6	2	8	7	7	1	7	2	8	5	4	7	3
1347	-6726	1	1	1	1	1	6	5	6	6	2	5	3.77778	4	4	4	3	3	3	3	1	1	1	1	1	1	1	1	1	1	1	1	1	1	1	6	6	6	5	9	7	9	1	7	6	6	6	1	9
1348	9273	6	6	6	7	6	5	4	6	5	2	6	5.33333	6	5	4	5	6	5	6	5	6	7	6	5	5.54545	4	6	5	7	7	6	5	6	5	7	6	7	8	6	5	6	7	8	7	6	5	7	8
1349	5449	2	2.2	2	2	3	4	4	4	4	2	2	2.66667	4	2	4	2	4	2	2	3	3	3	3	3	3.54546	3	5	3	3	3	3	4	5	4	3	7	1	8	1	9	2	9	1	9	1	3	7	1
1350	6202	1	1	1	1	1	6	6	6	4	2	1	1	1	1	1	1	1	1	1	2	1.25	1	1	1	1	#NULL!	1	1	1	1	1	1	1	1	6	4	1	7	8	5	8	1	1	5	3	#NULL!	5	5
1351	11854	2	2.6	2	2	5	6	6	6	6	2	2	2.22222	2	2	3	3	2	2	2	2	2	2	2	2	2.09091	2	3	2	2	2	2	2	2	2	8	7	6	6	6	7	6	6	6	7	6	6	6	6
1352	21128	1	1	1	1	1	7	7	7	6	2	1	1.11111	1	1	2	1	1	1	1	1	1	1	1	1	1.18182	1	1	3	1	1	1	1	1	1	7	6	5	6	8	8	2	7	3	4	6	3	3	6
1353	11182	2	2	2	2	2	6	6	6	6	2	2	2.11111	2	2	3	2	2	2	2	2	2	2	2	2	2	2	2	2	2	2	2	2	2	2	6	9	1	9	3	9	1	7	1	9	5	4	5	7
1354	91638	1	1	1	1	1	5	5	5	5	2	3	1.88889	3	3	1	1	1	1	1	1	1	1	1	1	1	1	1	1	1	1	1	1	1	1	3	5	1	5	5	7	3	3	1	4	7	1	4	1
1355	18570	1	1	1	1	1	3	3	3	2	2	3	3.55556	1	4	5	5	5	3	3	4	4	4	4	3	3	3	3	3	1	3	3	2	4	5	6	7	1	5	9	4	9	1	1	2	4	8	4	9
1356	11728	2	2	2	2	2	4	3	4	3	2	3	3.77778	3	4	4	5	4	4	4	4	4	4	4	4	3.45454	5	5	5	2	2	2	3	3	3	7	6	6	5	7	4	7	3	6	4	3	6	4	7
1357	4511	4	2.6	3	1	2	5	6	6	5	2	3	3	2	4	4	3	3	2	3	1	1	1	1	1	1	1	1	1	1	1	1	1	1	1	6	5	5	7	6	5	7	5	3	5	6	5	7	3
1358	7119	2	2.2	2	2	3	5	5	5	5	2	3	2.88889	2	2	4	3	4	2	3	1	1	1	1	1	1.36364	3	2	1	1	1	1	1	2	1	8	6	2	7	6	5	6	1	6	7	6	7	3	9
1359	25248	2	2	2	2	2	6	6	6	6	2	2	1.77778	2	1	2	2	1	2	2	2	2	2	2	2	1.63636	3	1	1	1	1	2	2	2	1	8	8	2	3	7	3	8	5	6	2	8	9	5	4
1362	22322	1	1.6	1	1	4	4	4	4	3	2	2	2.55556	2	3	2	3	3	3	2	3	2.5	2	2	3	2.09091	3	4	2	1	1	1	1	1	2	4	6	4	7	4	8	2	5	2	6	5	3	5	5
1363	6149	2	2	2	2	2	5	5	5	5	2	2	2	2	2	2	2	2	2	2	2	2	2	2	1	1.90909	6	6	1	1	1	1	1	1	1	7	6	5	6	8	5	4	1	2	6	6	6	6	4
1364	16447	2	2	2	2	2	4	4	4	4	2	2	2.88889	2	3	2	3	4	4	4	3	3	3	3	3	3	3	3	3	3	3	3	2	3	4	6	5	3	7	4	3	6	4	5	5	5	6	5	6
1365	8485	2	2	2	2	2	6	6	5	4	2	3	2.77778	3	2	3	2	3	3	3	3	3.25	4	3	2	1.27273	1	2	1	1	2	1	1	1	1	6	6	5	6	6	7	5	3	3	4	6	4	3	2
1366	2708	2	4.6	6	6	4	2	2	2	2	2	4	3.77778	5	3	3	3	3	4	4	4	5	6	5	5	3.90909	5	4	4	4	4	3	3	3	3	6	6	4	5	4	5	5	5	6	5	6	6	5	5
1367	4827	1	1	1	1	1	6	6	6	5	2	2	1.77778	1	2	1	3	2	2	1	1	1	1	1	1	1	1	1	1	1	1	1	1	1	1	7	6	2	7	6	3	4	6	1	7	2	8	4	2
1368	-12097	2	2	2	2	2	6	6	6	6	2	3	2.75	2	3	#NULL!	3	3	3	2	3	2.75	3	2	3	3	3	3	3	3	3	3	3	3	3	3	6	4	8	2	7	5	5	5	4	2	4	7	6
1369	10707	1	1	1	1	1	7	7	7	7	2	4	1.88889	1	1	1	1	3	1	1	1	1	1	1	1	1.27273	1	4	1	1	1	1	1	1	1	9	9	9	1	9	1	9	1	9	1	9	9	1	9
1370	5435	3	2.8	2	2	4	4	4	4	4	2	1	1.44444	1	2	2	2	2	1	1	1	1	1	1	4	3.2	4	4	#NULL!	3	2	2	3	3	3	4	4	3	4	4	3	4	4	3	5	3	6	4	4
1371	1626	4	3.8	3	6	3	5	3	5	5	2	6	4.55556	4	3	5	5	5	4	3	5	5.25	5	6	5	3	4	5	3	1	3	2	2	2	2	8	8	7	7	7	7	7	7	7	7	6	9	2	2
1372	3239	1	1	1	1	1	2	3	3	3	2	2	1.875	1	3	#NULL!	1	2	2	2	2	2	2	2	1	1	1	1	1	1	1	1	1	1	1	1	1	1	9	8	7	3	6	1	2	4	4	2	6
1373	10184	1	1	1	1	1	7	7	7	7	2	1	1	1	1	1	1	1	1	1	1	1	1	1	1	1	1	1	1	1	1	1	1	1	1	7	7	7	7	7	6	6	5	5	5	5	5	5	5
1375	5327	3	2.4	3	2	2	3	3	4	4	2	3	2.125	2	2	#NULL!	2	1	2	2	3	3.25	3	3	2	2.18182	3	2	3	2	1	2	2	3	2	2	2	3	3	2	3	3	2	3	3	4	4	3	3
1376	-12754	3	3.6	4	4	5	6	6	6	6	2	3	1.77778	2	2	1	2	1	1	1	1	1	1	1	1	1	1	1	1	1	1	1	1	1	1	8	1	4	9	3	9	4	2	6	7	2	2	5	2
1377	36071	4	4.6	5	5	3	4	4	3	4	2	4	3.77778	5	3	4	3	5	4	3	5	4.5	4	5	4	3.36364	3	2	3	3	3	3	4	4	5	6	4	5	3	5	4	6	4	5	4	7	3	5	3
1378	-2654	3	3	3	3	3	5	5	4	4	2	5	4	5	4	4	4	3	3	3	5	5	5	5	4	3.45454	5	5	5	2	2	2	2	3	3	5	8	2	8	2	8	3	7	1	8	2	2	5	2
1379	11233	2	2.6	1	2	6	2	3	4	3	2	4	2.88889	4	2	3	2	3	2	2	2	2.5	2	5	2	2.36364	3	2	2	1	2	1	2	4	4	7	4	8	7	6	2	7	5	8	2	5	7	6	9
1380	584	3	3	2	3	4	4	3	4	3	2	3	3.22222	4	4	3	4	4	2	2	3	3	3	2	5	3.45454	4	3	3	2	2	2	5	3	3	7	6	4	4	5	3	6	2	4	5	6	5	4	8
1381	#NULL!	2	3.6	3	4	5	3	2	2	2	2	4	4.22222	5	4	5	5	6	2	3	5	5	6	5	3	3.36364	2	1	5	1	3	1	5	5	6	2	3	1	9	4	6	1	3	1	9	1	2	1	1
1382	#NULL!	6	6.6	7	7	7	6	7	7	6	2	6	6.55556	7	6	7	6	7	6	7	6	6.5	6	7	6	6.45455	6	7	6	7	6	7	6	7	6	8	9	8	9	8	9	8	9	8	9	8	9	8	9
1383	53953	7	7	7	7	7	7	6	7	6	2	7	6.55556	7	6	7	6	7	6	7	7	6.5	7	6	7	6.54545	7	6	7	6	7	6	7	6	7	9	7	9	8	9	7	9	7	9	8	7	9	6	9
1384	10914	1	1	1	1	1	4	4	4	4	2	4	3	3	3	2	4	3	2	2	1	1	1	1	5	3	5	5	5	#NULL!	1	1	1	1	1	5	5	4	5	4	6	4	6	5	6	6	6	5	6
1386	14463	6	5.2	5	5	6	5	6	6	6	2	5	5.33333	3	6	6	5	6	6	5	4	5	5	6	4	5	5	4	5	5	5	6	5	5	6	6	7	7	5	7	7	7	8	7	6	7	8	6	7
1388	-4738	3	2.6	3	2	2	4	4	4	4	2	4	3.22222	3	3	3	3	3	3	3	3	3	3	3	6	3.09091	6	2	2	2	2	2	2	2	2	5	7	3	9	6	3	1	7	7	7	5	3	5	2
1389	-4944	5	4.6	5	3	5	4	3	3	3	2	4	4	4	4	4	4	4	4	4	4	4	4	4	3	2	3	1	2	2	2	2	1	2	2	7	7	1	8	1	8	1	8	1	8	1	2	6	2
1390	21876	1	1.8	2	1	3	6	6	6	6	2	3	2.66667	2	2	3	4	4	2	2	1	1	1	1	1	1	1	1	1	1	1	1	1	1	1	6	7	2	5	5	8	5	1	2	2	1	4	3	3
1391	-19042	5	4.2	5	5	3	6	6	6	6	2	2	1.66667	1	2	2	2	2	1	1	2	2	2	2	2	2.72727	3	5	3	1	2	2	2	2	2	5	6	2	7	6	4	#NULL!	4	5	4	3	6	4	6
1392	2672	7	6.2	5	7	6	7	6	5	7	2	7	6.11111	5	7	5	7	6	5	7	7	6.25	5	7	7	6.09091	5	7	6	5	7	6	5	7	6	9	8	7	9	8	7	9	8	6	9	8	7	9	8
1393	-1297	1	1	1	1	1	6	6	6	6	2	2	2.22222	2	2	3	2	3	2	2	2	2	2	2	2	2	2	2	2	2	2	2	2	2	2	7	2	1	9	9	8	2	4	7	9	9	2	4	2
1394	4769	5	5.8	7	6	5	6	7	6	7	2	6	5.77778	6	5	6	7	6	5	4	6	6.5	6	7	6	6.27273	6	7	6	7	6	5	6	7	6	8	9	8	7	8	9	8	9	8	7	8	9	8	9
1395	27186	4	3.6	3	4	3	5	5	5	5	2	3	3.44444	3	3	3	4	4	4	4	3	3	3	3	2	2.09091	2	2	2	2	3	2	2	2	2	8	8	6	8	6	3	6	5	7	6	6	7	5	6
1396	6356	2	1.8	2	2	1	6	6	7	7	2	1	1	1	1	1	1	1	1	1	1	1	1	1	1	1	1	1	1	1	1	1	1	1	1	8	7	7	1	5	6	6	1	5	1	2	5	6	7
1397	4769	6	6.4	6	7	6	6	7	6	7	2	5	5.88889	7	6	5	6	7	6	5	6	6.5	6	7	6	6.09091	6	5	6	7	6	5	6	7	6	7	8	9	8	7	8	9	7	8	7	8	9	8	7
1398	26588	2	2	2	2	2	3	3	3	3	2	3	3	3	3	#NULL!	3	3	3	3	1	1	1	1	3	2.63636	2	2	2	2	3	3	3	3	3	6	6	6	5	5	5	5	5	5	3	3	3	3	4
1399	18422	3	3	3	3	3	5	5	5	5	2	3	2.55556	2	3	2	3	3	2	2	3	3	3	3	3	3.1	3	6	3	3	3	2	2	#NULL!	3	7	3	5	3	9	3	8	2	7	1	6	8	2	7
1400	11658	3	3.8	3	4	5	5	4	5	6	2	5	4.77778	5	4	5	5	4	5	6	5	4.75	4	5	5	5.18182	5	6	6	5	6	5	5	5	5	7	6	6	5	6	6	7	7	7	6	6	5	7	7
1401	#NULL!	5	3.8	4	4	3	4	3	2	3	2	2	2.66667	2	2	3	2	3	4	3	4	3.25	3	4	3	3.27273	4	3	5	4	3	2	3	4	3	3	4	5	4	3	5	4	3	4	5	3	4	3	4
1402	19351	1	1	1	1	1	7	7	7	7	2	1	1	1	1	1	1	1	1	1	1	1	1	1	1	1	1	1	1	1	1	1	1	1	1	8	9	3	2	8	3	8	1	2	1	1	8	3	9
1403	28021	1	1	1	1	1	4	3	4	4	2	1	1.55556	1	1	1	1	6	1	1	4	3.5	1	5	1	2.63636	1	1	6	1	4	1	1	6	6	8	7	8	7	9	4	7	1	9	2	5	8	6	9
1404	19662	2	1.2	1	1	1	5	4	3	3	2	4	3.44444	3	4	4	5	3	2	2	5	4.25	4	3	2	2.45454	4	3	1	1	2	2	3	2	3	4	8	2	9	3	7	4	2	3	7	1	5	8	3
1405	-2492	6	5.6	6	6	5	6	5	6	7	2	6	6.11111	6	6	6	7	6	5	6	6	6.25	6	6	7	6.18182	6	6	7	6	5	6	7	6	6	8	8	9	9	8	8	7	9	8	8	9	6	9	8
1406	18112	5	5.2	5	5	6	3	3	3	3	2	4	4	4	3	6	4	5	2	4	6	5.5	5	5	5	4.63636	5	5	5	5	4	3	4	5	5	7	6	3	6	5	7	4	5	5	6	5	6	5	5
1407	4339	4	4.8	4	5	6	3	4	3	3	2	5	4.33333	4	5	5	5	5	2	3	4	4	4	4	4	3.54546	4	5	4	2	3	3	3	3	4	4	5	3	5	6	3	6	4	6	5	4	7	6	4
1408	9369	3	2.8	3	2	3	4	4	4	4	2	3	2.55556	1	2	3	3	3	3	3	1	1	1	1	1	1	1	1	1	1	1	1	1	1	1	9	9	4	9	4	9	6	3	6	2	3	7	9	6
1409	-10201	4	4	5	5	3	6	6	6	6	2	4	3.22222	3	3	6	4	3	1	1	1	1	1	1	3	2.81818	3	6	3	1	1	2	2	2	3	7	5	8	5	9	8	3	2	7	4	9	6	6	8
1410	2711	5	5	5	5	5	5	4	4	4	2	4	4.22222	3	5	3	5	5	5	4	4	3.25	3	3	3	2.72727	3	3	3	3	2	2	3	2	3	6	6	5	6	3	6	6	4	5	3	3	4	7	5
1411	17130	4	4.6	5	5	4	5	5	5	5	2	4	3.77778	5	4	3	4	4	3	3	5	5.25	6	4	3	2.54546	3	3	2	2	3	3	2	2	2	6	7	5	7	5	5	4	5	4	4	5	4	3	4
1412	7778	2	1.4	1	1	2	6	7	7	7	2	2	2	2	2	1	1	2	3	3	1	1	1	1	1	1.45454	2	2	2	1	1	1	1	2	2	6	5	3	8	5	7	3	6	4	7	5	5	8	3
1414	25460	2	3.6	1	5	4	2	5	5	6	2	2	3.66667	4	4	5	1	6	4	3	1	3.25	3	5	2	2.90909	5	2	1	4	2	3	3	4	2	5	2	6	5	8	3	3	5	4	2	7	6	8	8
1415	#NULL!	1	1.2	1	1	2	4	4	4	3	2	1	1	1	1	1	1	1	1	1	1	1	1	1	3	2	3	3	3	2	1	1	1	1	1	7	5	5	1	5	4	8	1	6	6	7	8	8	8
1416	16470	2	2	2	2	2	5	6	6	6	2	3	2.44444	2	2	2	2	2	3	3	2	2	2	2	1	1.90909	2	2	2	2	2	2	2	2	2	3	7	3	6	6	8	3	7	4	6	5	4	6	4
1417	6796	3	2.4	3	2	2	5	5	5	4	2	3	2.625	2	3	3	3	3	2	2	2	2	2	2	2	2.18182	2	4	2	1	1	1	2	3	1	2	8	4	8	9	7	2	1	7	4	7	4	2	6
1418	6089	2	1.4	1	1	1	6	6	6	6	2	4	3.77778	2	4	4	4	4	4	4	2	2	2	2	2	2	2	2	2	2	2	2	2	2	2	4	2	2	7	3	2	2	2	2	6	2	2	6	2
1419	16797	3	2.4	2	2	2	4	4	3	3	2	3	2.55556	2	2	3	2	2	3	3	3	3	3	3	2	2	2	2	2	2	2	2	2	2	2	5	6	3	4	2	7	3	4	4	4	4	4	6	4
1420	#NULL!	1	1	1	1	1	6	5	6	6	2	2	2.22222	2	2	2	3	2	3	2	1	1	1	1	1	1	1	1	1	1	1	1	1	1	1	6	5	3	5	7	9	5	4	4	4	3	4	2	3
1421	14140	4	2.4	2	2	2	5	5	6	6	2	2	2.55556	2	3	4	3	3	2	2	2	2	2	2	1	1	1	1	1	1	1	1	1	1	1	8	7	5	6	7	4	5	5	5	4	4	3	3	4
1422	#NULL!	5	5.2	6	6	6	5	6	6	7	2	4	3.55556	3	5	1	6	3	3	2	1	1	1	1	1	2	5	4	3	1	2	2	1	1	1	7	3	4	8	6	8	4	3	5	5	6	6	7	3
1423	-9026	1	1.4	1	1	3	4	4	4	4	2	4	1.66667	1	1	1	1	1	1	1	1	1	1	1	1	1	1	1	1	1	1	1	1	1	1	1	5	5	9	9	9	5	1	1	1	7	1	1	9
1425	16024	4	5.2	4	5	7	5	3	4	3	2	4	3.33333	1	3	4	4	5	3	2	3	3	3	4	7	1.72727	1	2	1	1	1	1	1	1	1	7	9	2	6	9	2	8	1	1	3	8	4	3	2
1426	8015	4	3.6	3	4	4	3	3	4	4	2	4	3.44444	3	3	3	3	4	4	4	4	3.5	3	4	4	3.36364	3	3	3	4	3	3	3	4	4	3	3	3	3	3	4	4	4	5	5	3	4	4	4
1427	34186	2	1.8	1	1	3	7	6	7	6	2	1	1.77778	1	2	4	2	3	1	1	4	3	3	1	2	1.45454	2	3	1	1	1	1	1	1	2	6	7	1	8	8	6	6	4	1	7	7	4	3	6
1429	24037	6	5	4	5	5	5	6	6	6	2	3	4.11111	3	3	4	5	4	5	5	5	5	6	5	4	5.18182	5	6	5	5	5	6	5	5	6	5	5	5	5	6	5	4	5	5	6	7	7	5	6
1430	13727	4	2.6	2	2	2	5	4	5	5	2	5	5.66667	6	5	6	6	7	5	6	4	4.25	4	5	3	1.81818	3	1	1	1	1	1	2	2	2	6	9	1	9	1	9	1	9	1	9	1	9	5	1
1431	25300	4	3.2	3	3	2	5	5	5	5	2	2	2.44444	2	2	2	3	4	2	3	2	2	2	2	2	1.72727	2	2	2	1	2	1	1	2	2	7	#NULL!	5	6	8	7	7	1	7	3	7	8	2	8
1432	1148	2	1.8	2	2	2	5	2	4	2	2	5	4.33333	4	2	7	5	6	1	4	5	5	5	5	6	4.45455	5	7	5	5	1	1	2	6	6	8	5	2	3	9	7	9	4	8	5	8	5	7	5
1433	20950	6	6.2	7	6	7	6	7	5	6	2	4	5.88889	6	7	6	5	6	6	7	6	5.75	5	5	5	5.81818	6	7	5	6	5	6	7	5	6	7	6	8	8	9	7	6	8	8	7	8	6	9	8
1434	#NULL!	1	1	1	1	1	4	4	4	4	2	2	2	2	2	2	2	2	2	2	3	3	3	3	1	1	1	1	1	1	1	1	1	1	1	9	9	5	5	3	3	3	3	3	5	5	5	5	5
1435	3045	1	1	1	1	1	5	5	5	5	2	4	4	4	4	4	4	4	4	4	2	2	2	2	2	2	2	2	2	2	2	2	2	2	2	5	8	2	9	2	8	2	7	2	8	2	2	8	4
1436	11717	4	3	1	2	5	5	4	6	5	2	3	2.88889	3	4	4	3	2	2	2	2	2	2	1	1	1.90909	1	1	4	3	1	1	2	2	4	6	6	5	7	1	2	4	6	6	3	2	1	7	5
1437	8231	4	3.8	3	4	4	5	5	5	5	2	4	3.44444	3	3	4	4	3	3	3	3	2.5	3	2	3	2.90909	3	4	2	2	2	2	5	3	3	8	7	6	5	6	4	7	4	6	4	7	8	7	8
1438	8186	2	3.4	1	5	5	4	3	3	3	2	6	5.55556	6	6	7	6	6	4	3	4	5.25	6	6	4	4.18182	6	4	3	3	4	3	3	5	5	1	2	3	9	3	7	1	8	2	8	2	2	6	1
1439	30810	4	4.2	5	4	4	4	4	4	4	2	4	4	4	4	6	4	4	3	3	2	2	2	2	2	1.90909	4	3	1	1	1	1	2	1	1	5	5	5	6	5	8	5	4	5	4	5	4	4	5
1440	25261	2	1.8	1	1	3	4	3	4	2	2	3	3.88889	3	6	6	4	5	2	3	4	3.75	3	4	4	4.09091	5	6	5	3	3	3	3	4	4	3	6	1	9	6	3	2	7	1	8	1	2	6	1
1441	23514	2	2.8	3	2	5	4	4	4	3	2	3	3.22222	3	4	5	3	3	3	2	5	4.75	5	4	4	3.54546	4	3	6	4	4	1	3	3	4	4	6	1	8	9	7	3	6	1	9	6	3	5	2
1442	7373	4	3.2	3	3	3	4	4	4	4	2	4	4.11111	4	4	4	5	4	4	4	4	4.75	5	5	3	2.45454	4	3	2	2	2	2	2	2	2	4	3	3	5	5	5	4	4	4	5	4	4	3	5
1443	4362	2	2	2	2	2	5	5	5	5	2	2	2.22222	4	2	2	2	2	2	2	3	3	3	3	1	1	1	1	1	1	1	1	1	1	1	2	2	1	8	6	7	2	5	3	7	5	3	5	2
1444	6809	3	3.6	1	5	4	1	1	1	1	2	7	7	7	7	7	7	7	7	7	7	7	7	7	5	5.09091	5	4	6	4	6	7	2	5	7	9	3	1	9	1	9	9	9	9	9	9	9	9	6
1445	4457	6	6	6	6	6	6	6	6	6	2	7	6.66667	6	7	7	6	6	7	7	6	6.5	7	6	7	6.63636	7	7	6	6	7	7	7	6	7	9	9	9	8	8	9	9	9	9	9	8	8	9	9
1446	3525	2	2	2	2	2	6	6	6	6	2	2	2	2	2	2	2	2	2	2	2	2	2	2	2	2	2	2	2	2	2	2	2	2	2	8	8	5	5	6	7	3	4	2	5	7	7	7	2
1447	15160	5	5	5	5	5	6	5	5	5	6	6	6	6	6	6	6	6	6	6	5	5	5	5	5	5	5	5	5	5	5	5	5	5	5	7	7	7	7	7	8	8	8	8	7	7	7	7	7
1448	10205	4	3.8	4	4	4	3	3	3	3	2	2	3.88889	4	3	7	3	6	2	6	5	5	5	5	3	3.72727	5	5	5	2	5	1	2	5	5	8	6	8	2	9	2	9	1	9	1	6	7	1	9
1449	9544	1	5	5	6	7	3	3	3	3	2	5	5	5	5	5	5	5	5	5	5	5	5	5	6	6	6	6	6	6	6	6	6	6	6	7	9	1	7	1	9	2	7	1	7	3	3	7	5
1450	7956	2	2.2	2	2	3	5	5	6	5	2	3	2.33333	2	2	3	3	3	1	1	3	2.5	2	2	4	1.90909	2	1	1	1	1	1	3	3	3	6	6	1	8	6	8	3	7	1	8	3	4	5	1
1451	17972	6	6.4	6	7	6	6	7	6	7	2	7	6.22222	5	6	6	7	6	7	6	7	6.5	7	6	7	6.54545	7	6	7	6	7	6	7	6	7	9	8	9	8	7	8	9	8	7	9	8	7	9	8
1452	8032	6	4.8	1	6	6	1	1	1	1	2	6	6.88889	7	7	7	7	7	7	7	7	7	7	7	7	7	7	7	7	7	7	7	7	7	7	2	9	5	9	1	9	1	9	1	9	1	5	7	1
1453	#NULL!	1	1	1	1	1	1	1	1	1	2	6	5.44444	5	6	5	6	5	5	6	1	1	1	1	1	1	1	1	1	1	1	1	1	1	1	4	4	2	9	2	7	3	2	1	8	2	6	8	2
1454	-3663	6	6	6	6	6	1	1	1	1	2	7	7	7	7	7	7	7	7	7	7	7	7	7	6	5.63636	6	6	6	4	6	4	6	6	6	9	5	6	3	8	#NULL!	2	3	9	7	6	7	7	8
1455	5515	3	3.6	3	4	4	5	5	5	5	2	2	1.88889	2	2	3	2	2	1	1	2	2	2	2	2	1.72727	2	4	1	1	1	1	1	2	2	6	6	7	7	3	4	7	5	5	3	6	6	6	8
1456	10988	3	3.2	3	3	4	4	4	4	4	2	4	2.88889	3	3	2	3	2	3	2	3	3.5	4	4	2	2.81818	3	3	4	2	3	3	3	3	3	7	6	6	7	6	6	4	5	6	6	5	5	4	4
1457	-783	6	5.8	6	6	6	7	6	6	6	2	6	6.33333	6	6	7	6	7	6	6	6	5.75	5	6	6	5.90909	6	6	6	6	6	6	6	6	6	9	8	7	8	9	8	7	8	9	9	8	8	8	9
1458	10538	6	5.6	6	6	5	6	6	6	6	2	6	5.55556	5	5	6	5	6	6	5	6	6	6	6	6	5.63636	6	6	6	5	6	6	6	5	5	8	8	7	6	6	7	7	8	7	8	8	7	7	6
1459	-2368	6	5.8	6	6	6	6	4	7	6	2	5	5	6	2	6	6	3	5	6	6	5.5	5	6	6	5.63636	6	6	5	6	6	6	5	6	5	8	7	8	5	8	7	8	7	7	7	6	7	8	7
1460	9406	5	5.2	6	5	4	5	5	6	4	2	5	4.875	5	5	5	6	4	#NULL!	3	5	3.75	3	3	5	5	5	5	6	4	5	6	6	4	3	5	4	4	6	6	7	5	6	8	5	6	7	6	5
1461	2714	6	6	6	6	6	4	5	5	5	2	4	3.77778	3	3	4	4	4	4	4	5	5	5	5	4	3	3	3	3	3	3	2	3	3	3	6	7	3	7	3	4	4	4	4	7	3	4	7	7
1462	-13965	4	4.4	4	4	6	3	4	4	4	2	5	5	4	4	6	6	5	6	4	6	5.75	6	5	4	4.18182	5	6	4	3	4	2	4	6	5	3	7	2	9	6	8	4	7	3	8	3	2	3	9
1463	#NULL!	7	5.4	5	5	6	6	5	6	7	2	4	4.66667	4	5	6	4	6	5	5	6	5.25	6	4	4	5	4	5	6	4	6	5	6	7	5	8	7	8	6	7	9	8	7	8	8	7	8	9	7
1464	#NULL!	1	1	1	1	1	7	7	7	7	2	3	3	3	3	3	3	3	3	3	1	1	1	1	1	1	1	1	1	1	1	1	1	1	1	5	5	1	7	7	9	1	8	1	7	3	3	3	1
1465	91638	4	4.6	3	6	5	5	4	6	5	3	4	4.66667	6	4	4	4	5	4	6	4	4.75	6	4	5	4.54545	3	4	5	6	5	4	3	5	6	6	7	5	7	5	7	4	6	7	5	7	5	8	5
1466	21259	1	1.2	1	1	1	6	6	6	6	2	2	1.33333	1	1	2	1	1	1	1	1	1	1	1	1	1	1	1	1	1	1	1	1	1	1	6	1	7	1	5	7	4	1	6	1	3	7	5	9
1467	8447	4	4.2	3	4	5	5	5	3	4	2	3	4.55556	5	4	5	4	4	5	6	5	4.5	3	4	4	4.09091	6	4	5	3	3	5	4	3	5	5	3	7	5	5	4	7	6	5	7	3	6	6	4
1468	958	4	3.8	3	5	3	3	4	3	5	2	5	4.25	5	5	3	#NULL!	4	3	5	5	4	4	4	3	4.09091	4	5	3	4	3	6	3	3	5	4	7	4	3	3	7	5	3	6	3	7	5	4	7
1469	16995	6	4.4	5	4	3	3	3	3	4	2	4	2.88889	4	3	2	3	2	2	2	2	2	2	2	2	2	2	2	2	2	2	2	2	2	2	5	7	4	7	4	5	4	6	5	7	4	6	7	6
1470	#NULL!	2	1.4	2	1	1	5	6	6	6	2	4	2.66667	2	2	2	3	3	2	2	2	1.25	1	1	6	2.09091	4	4	1	1	1	1	1	1	1	7	#NULL!	2	8	4	7	3	5	5	6	7	6	5	3
1471	91638	5	4.6	4	5	5	4	3	4	3	2	5	4.77778	5	6	5	6	3	4	5	5	5	5	5	4	4	4	3	4	4	3	4	5	4	4	7	6	7	6	9	6	5	7	5	7	6	6	7	6
1472	20817	2	2.8	2	2	5	4	2	5	3	2	2	1.88889	1	3	2	3	2	1	1	4	3	3	2	3	2.09091	5	1	2	1	2	1	2	1	3	2	5	2	9	9	4	2	6	4	7	7	7	3	2
1473	12717	2	3.4	7	2	4	5	3	6	3	2	4	4.5	5	#NULL!	7	6	6	2	2	4	4	5	3	6	2.81818	4	1	5	2	2	1	2	2	2	9	8	5	9	8	5	4	7	5	8	8	9	#NULL!	2
1474	8764	4	4.4	5	4	5	3	2	1	1	2	3	3	2	2	1	3	2	7	4	6	5.75	5	5	7	5.09091	7	7	5	2	6	3	5	4	3	5	5	1	1	9	8	1	1	1	1	9	5	5	1
1475	4699	2	4	3	5	5	3	3	3	3	2	4	4.33333	5	3	5	5	5	3	4	5	5	5	5	4	4.18182	5	5	3	3	5	3	4	5	5	5	7	2	8	4	6	2	8	3	6	3	4	7	2
1476	33189	4	3.4	4	4	1	2	2	2	2	2	2	2.55556	2	2	2	5	4	2	2	3	3	3	3	4	3.45454	4	4	3	3	2	2	4	4	4	6	1	7	1	1	3	7	1	7	1	5	7	1	9
1477	16156	1	4	1	6	6	1	1	1	1	2	4	3.75	2	2	6	6	#NULL!	3	3	6	6	6	6	5	4	6	4	4	2	4	3	2	4	4	9	9	5	7	9	9	9	1	5	1	5	3	5	9
1478	-5163	5	5	4	5	6	5	5	5	4	2	4	3.55556	3	3	4	4	4	3	3	3	3.5	4	3	2	2.27273	3	3	3	2	1	1	1	3	3	5	5	6	6	8	4	7	4	7	7	5	7	6	4
1479	19833	1	1	1	1	1	6	6	6	6	2	1	1.66667	2	1	3	3	2	1	1	4	3.25	3	3	2	1.81818	2	1	2	2	1	5	1	1	1	5	6	6	4	3	6	6	7	7	4	3	5	6	2
1480	5074	5	5.4	6	5	6	5	6	5	5	2	4	2.875	2	3	2	5	3	2	2	3	2.25	2	2	1	1	1	1	1	1	1	1	1	1	1	7	5	4	8	5	4	6	7	5	7	4	7	6	3
1481	14150	2	1.4	1	1	2	6	6	6	6	2	3	2.77778	2	3	4	5	2	2	2	1	1	1	1	2	2.27273	1	5	2	1	2	2	1	4	3	8	6	7	4	8	8	7	4	7	3	5	6	7	8
1482	3467	4	3.6	4	3	3	4	4	3	3	2	4	3.66667	4	4	3	3	3	4	4	4	3.5	5	1	4	4.27273	4	4	4	4	5	5	5	4	4	6	6	6	6	6	5	5	5	5	5	5	5	5	5
1483	-466	5	5.6	5	6	6	5	5	5	5	2	6	3.88889	1	3	3	5	3	4	4	4	4	4	4	4	3.63636	6	6	5	1	1	1	1	5	6	8	6	5	7	9	6	5	9	7	7	7	7	3	3
1484	14904	1	2	#NULL!	1	5	6	4	4	4	2	4	4	4	4	4	4	4	4	4	4	3.25	4	4	4	4.81818	4	4	7	4	4	4	4	7	7	8	8	8	8	8	8	8	8	8	8	8	8	8	9
1485	16145	3	4.6	3	5	6	4	2	2	3	2	5	4.66667	5	5	4	5	5	4	4	3	3.25	4	3	3	3.27273	4	3	3	3	3	3	3	4	4	4	4	#NULL!	6	4	6	3	4	3	7	3	3	4	2
1486	7267	2	3.4	1	6	3	5	3	3	2	2	6	5.88889	6	4	7	5	6	6	6	7	6	7	3	7	2.90909	3	1	1	1	3	2	4	4	4	2	9	1	9	3	9	2	4	1	7	6	3	7	6
1487	16156	4	3.8	3	3	5	5	3	3	3	2	2	2.55556	2	2	4	3	2	4	2	5	4.75	5	4	4	3.09091	3	3	3	3	3	2	3	4	3	7	6	3	6	4	6	5	7	4	6	4	5	6	4
1488	6468	1	1.75	#NULL!	2	2	6	6	6	6	2	2	2	2	2	2	2	2	2	2	1	1	1	1	1	1	1	1	1	1	1	1	1	1	1	3	8	1	9	1	8	1	9	1	9	1	1	9	1
1489	-306	3	2.6	2	2	3	4	3	4	4	2	4	3.66667	4	4	5	3	3	3	3	4	4	4	4	3	2.63636	2	2	4	3	2	2	3	3	3	3	4	1	7	6	8	2	3	1	7	3	2	6	4
1490	16156	4	4.2	4	4	5	5	5	5	5	2	3	3.22222	4	3	4	3	3	3	3	3	3	3	3	3	2.09091	2	2	2	2	2	2	2	2	2	4	5	4	4	6	5	4	4	5	6	5	6	6	7
1491	20997	2	2	3	2	1	5	4	4	4	2	2	1.66667	1	2	1	3	2	1	1	2	1.5	1	1	1	1.72727	3	4	1	1	3	1	1	2	1	5	4	2	9	5	6	4	5	1	9	5	1	5	1
1492	#NULL!	2	2.2	2	2	3	3	2	3	2	2	3	4	3	4	5	5	6	4	3	4	4	4	4	3	3.45454	4	5	3	2	3	3	2	5	4	9	6	2	2	3	4	9	1	3	1	1	8	3	9
1493	6538	2	1.8	1	2	2	6	6	6	6	2	2	1.22222	1	1	1	1	1	1	1	1	1	1	1	1	1	1	1	1	1	1	1	1	1	1	7	5	4	3	8	4	3	1	3	2	2	6	5	8
1494	475	1	1.2	1	1	2	4	5	4	3	2	3	2.66667	2	1	4	4	5	1	1	2	2.25	2	3	2	1.54546	4	1	1	1	1	1	2	1	1	5	6	1	7	3	1	6	2	3	4	6	7	4	4
1495	3372	1	1	1	1	1	6	6	6	6	2	2	2	2	2	2	2	2	2	2	1	1	1	1	1	1	1	1	1	1	1	1	1	1	1	5	5	3	8	8	8	5	3	5	8	8	5	2	2
1496	#NULL!	1	1	1	1	1	5	5	5	5	2	4	2.88889	3	4	2	2	3	2	2	1	1	1	1	1	1	1	1	1	1	1	1	1	1	1	5	9	2	2	9	3	5	1	1	1	1	2	1	9
1497	21386	2	2	2	2	2	6	5	5	5	2	3	3.55556	2	4	5	5	4	4	2	3	2.75	3	2	2	1.81818	2	2	2	2	1	1	2	2	2	3	4	2	8	3	7	4	5	2	7	6	6	4	3
1498	28640	2	1.4	1	1	1	6	6	6	6	2	2	1.66667	1	2	2	2	2	1	1	2	2	2	2	1	1	1	1	1	1	1	1	1	1	1	5	6	1	8	4	9	2	8	1	8	4	2	2	2
1499	31470	1	1	1	1	1	6	6	6	6	2	#NULL!	4	4	4	4	4	4	4	4	1	1	1	1	1	1	1	1	1	1	1	1	1	1	1	4	4	2	9	2	2	2	2	2	2	2	2	2	2
1500	9709	4	5	5	5	6	5	4	5	4	2	4	3.77778	3	3	5	5	4	3	3	3	3	3	3	3	2.54546	2	2	2	2	2	2	3	4	4	7	7	3	6	6	3	6	3	3	1	4	3	1	5
1501	13882	6	6.2	6	7	7	6	7	6	5	2	1	1.66667	1	2	2	3	3	1	1	1	1.25	1	2	2	1.81818	1	2	1	1	2	4	2	2	2	6	4	3	6	6	3	5	7	6	6	4	5	7	6
1502	-2519	1	1	1	1	1	7	7	7	7	2	1	1	1	1	1	1	1	1	1	1	1	1	1	1	1	1	1	1	1	1	1	1	1	1	1	9	1	9	3	9	1	7	1	5	1	1	4	2
1503	18767	3	3.6	4	3	5	2	1	3	3	2	4	4	4	3	5	5	5	2	3	5	5	6	4	5	3.81818	4	3	5	2	4	2	4	4	5	9	5	6	5	9	1	7	7	5	5	9	8	9	5
1504	10885	6	5.6	5	6	6	6	6	5	6	2	5	5.44444	6	4	5	5	6	6	6	6	5.5	5	6	6	4.72727	5	5	4	4	4	4	5	5	5	7	7	6	6	5	5	6	6	7	6	5	5	4	5
1505	11395	1	1	1	1	1	1	4	4	4	2	4	3.55556	5	5	2	2	2	5	2	4	4	4	4	1	1	1	1	1	1	1	1	1	1	1	7	4	4	2	2	7	7	2	4	4	1	1	1	2
1506	6487	3	2.4	3	2	2	5	4	5	4	2	3	2.88889	1	3	2	4	4	3	3	2	2.25	3	2	2	2.18182	3	4	2	1	2	1	1	3	3	3	8	2	7	9	6	6	4	7	3	8	6	2	3
1507	13307	2	2.4	1	2	5	5	4	3	2	2	4	5.11111	5	5	6	6	6	4	6	4	4	4	5	2	3.45454	5	4	5	2	5	2	4	3	3	5	2	1	9	6	9	2	9	1	8	8	2	9	1
1508	#NULL!	6	6.8	7	7	7	7	7	7	7	2	7	7	7	7	7	7	7	7	7	1	1	1	1	1	1.54546	1	1	1	1	1	1	1	1	7	9	5	5	9	4	9	5	9	5	9	5	5	5	1
1509	9037	5	5	6	5	4	4	4	4	4	2	2	2.11111	2	2	3	2	2	2	2	2	2	2	2	2	2	2	2	2	2	2	2	2	2	2	7	6	5	6	4	5	4	3	4	4	6	4	6	6
1510	16269	1	1	1	1	1	4	4	4	4	2	3	2.77778	2	2	3	3	3	3	3	1	1	1	1	1	1	1	1	1	1	1	1	1	1	1	1	3	1	9	1	7	3	8	1	5	3	5	2	1
1511	6183	6	5.6	6	6	5	6	5	6	5	6	6	5.55556	6	5	5	6	5	6	6	6	5.5	6	5	6	5.54545	6	5	6	5	6	5	6	5	6	7	8	7	8	7	8	8	7	8	8	7	8	7	8
1512	6337	2	1.4	1	1	2	6	7	6	6	2	3	2.77778	3	2	3	2	3	2	3	2	2.25	2	3	5	2.45454	2	2	3	1	1	2	2	3	2	3	9	1	9	2	8	1	7	1	7	2	1	8	5
1513	22649	7	6	7	6	6	5	6	6	7	2	7	5.88889	6	6	5	7	6	6	4	4	5.5	6	7	5	5.72727	7	4	5	7	7	4	5	7	6	9	8	7	8	8	8	9	9	7	9	7	9	7	9
1514	36071	6	6.4	6	7	6	5	6	5	6	2	3	4.44444	3	6	3	5	3	5	7	6	6.5	6	7	4	4	5	3	4	5	3	3	4	6	4	6	4	6	8	4	6	8	3	6	4	7	6	2	1
1515	22824	4	3.6	3	3	5	6	6	5	6	2	2	2.55556	2	3	2	4	3	2	3	1	1	1	1	1	1	1	1	1	1	1	1	1	1	1	5	3	3	7	1	9	3	4	4	7	5	5	3	2
1516	22993	2	2	2	2	2	6	6	6	6	2	2	2	2	2	2	2	2	2	2	1	1.75	1	4	2	1.90909	2	2	4	2	2	2	1	1	1	4	8	2	8	3	8	1	5	2	8	4	5	7	2
1517	4206	3	3.6	3	4	4	2	2	2	2	2	6	5.22222	7	5	5	5	5	4	4	6	6	6	6	3	3.2	2	1	3	2	3	#NULL!	4	6	6	2	2	2	3	2	4	1	3	8	8	7	6	2	3
1518	11779	4	4	4	4	4	4	4	4	4	2	4	4	4	4	4	4	4	4	4	4	4	4	4	5	5	5	5	5	5	5	5	5	5	5	9	9	9	9	9	9	9	9	9	9	9	9	9	9
1519	9405	6	6	6	6	6	5	5	5	5	2	4	4	4	4	4	4	4	4	4	2	2	2	2	2	2	2	2	2	2	2	2	2	2	2	4	5	1	9	3	8	2	8	1	8	2	6	7	1
1520	15107	6	6	6	6	6	3	3	3	3	2	4	3.77778	4	4	4	4	4	3	3	4	4	4	4	4	4.09091	4	5	4	4	4	4	4	4	4	3	5	3	7	5	5	3	5	3	7	5	3	5	5
1521	2823	5	4.8	4	5	5	3	3	3	3	2	3	4	4	4	5	5	5	3	3	6	6	6	6	5	4.72727	3	4	5	5	4	6	6	5	6	1	1	1	9	1	9	1	9	8	2	1	1	9	1
1522	37177	2	2.4	3	2	3	6	5	6	5	2	5	3.88889	4	3	4	3	3	4	4	3	2.75	3	2	2	2.09091	1	3	3	2	2	1	2	3	3	6	5	7	8	6	8	4	4	5	7	4	6	5	7
1523	-108238	3	3.4	3	4	3	2	4	3	2	2	3	3.33333	2	3	3	4	5	4	3	5	4.25	4	3	3	3.63636	2	3	4	5	3	4	3	4	5	2	#NULL!	2	3	5	4	3	4	6	3	4	3	4	5
1524	-886	3	2.2	2	2	2	5	4	4	4	2	2	2	1	2	4	2	2	2	1	4	4	4	4	4	3.36364	5	4	2	1	2	1	3	5	5	8	8	4	5	4	3	7	1	5	2	2	6	2	9
1525	13287	3	2.4	2	2	3	6	6	6	6	2	3	3.44444	3	3	5	5	3	3	3	1	1	1	1	1	1	1	1	1	1	1	1	1	1	1	4	9	2	9	6	7	1	7	2	9	5	1	8	1
1526	10577	4	3	2	2	6	2	3	3	3	2	6	5.55556	6	6	5	7	6	4	4	5	5.75	6	7	5	4.18182	3	3	6	2	2	3	5	6	7	6	4	8	9	7	4	3	8	7	8	5	4	3	7
1527	16145	2	3	3	3	5	6	6	5	6	2	5	5.66667	6	5	5	6	6	6	6	3	3	3	3	3	2.45454	2	2	3	2	2	3	2	3	3	4	7	3	7	2	5	3	8	3	8	2	3	7	2
1528	11010	1	1.4	1	1	2	6	6	7	6	2	3	3.22222	4	3	5	5	3	1	2	1	1.5	2	1	2	1.54546	2	1	1	2	1	2	1	2	2	6	7	4	7	4	7	5	7	3	6	4	6	7	3
1529	27783	5	5.4	5	6	6	5	5	5	5	2	4	4.33333	5	5	5	6	5	3	1	3	2.25	2	2	3	2.09091	3	2	2	1	3	2	2	1	1	7	7	7	8	4	7	6	3	7	5	8	7	5	4
1531	5062	3	5	4	4	7	3	3	3	2	2	5	4.33333	4	4	5	5	5	4	2	6	5.75	6	5	5	4.63636	6	6	4	3	4	4	5	5	4	7	7	3	4	6	8	7	5	4	5	7	6	6	7
1532	6427	2	1.6	2	1	1	6	6	6	6	2	2	2	2	2	2	2	2	2	2	2	2	2	2	2	2	2	2	2	2	2	2	2	2	2	2	5	4	6	5	8	2	6	3	6	4	2	5	7
1533	12649	7	7	7	7	7	4	4	4	4	2	4	4	4	4	4	4	4	4	4	4	4	4	4	4	4	4	4	4	#NULL!	4	4	4	4	4	5	5	5	5	5	5	5	5	5	5	5	5	5	5
1534	18811	2	2.4	2	2	3	5	5	5	5	2	1	1	1	1	1	1	1	1	1	1	1	1	1	1	1	1	1	1	1	1	1	1	1	1	7	7	1	7	1	7	1	7	1	7	1	7	7	1
1535	50505	6	5	3	3	6	6	5	6	6	2	4	2.88889	4	2	2	4	2	2	2	2	2	2	2	2	2.18182	4	2	2	1	2	1	3	2	2	7	5	2	4	8	7	8	5	5	5	5	7	7	5
1536	12951	4	2.6	2	2	2	6	6	6	6	2	1	1	1	1	1	1	1	1	1	1	1	1	1	1	1	1	1	1	1	1	1	1	1	1	5	7	1	5	4	7	1	6	1	4	1	1	1	1
1537	32766	3	2.75	2	#NULL!	3	3	2	5	4	2	4	5.11111	5	5	5	6	5	6	6	3	3	3	3	4	3.90909	5	5	6	2	3	3	2	4	4	5	7	3	8	9	7	4	5	3	5	3	4	5	6
1538	10427	2	1.6	1	2	1	6	6	6	6	2	2	1.88889	2	1	1	2	2	3	2	2	1.5	1	1	1	1	1	1	1	1	1	1	1	1	1	9	2	8	2	9	2	8	1	9	2	9	8	9	9
1539	30874	5	5.6	5	6	6	6	3	4	3	2	6	5.55556	5	5	5	6	5	6	6	2	2	2	2	2	1.36364	2	2	1	1	1	1	2	1	1	2	9	1	9	2	9	1	8	1	9	1	3	7	2
1540	7774	2	2	2	2	2	6	6	6	6	4	5	4.44444	5	4	4	4	5	4	4	1	1	1	1	2	2	2	2	2	2	2	2	2	2	2	1	3	2	8	4	8	3	6	2	7	2	2	2	6
1541	23084	4	4	5	4	3	5	5	5	5	2	5	4.22222	4	3	4	4	5	5	4	3	3	3	3	6	2.72727	3	4	2	2	2	2	2	2	2	6	6	5	5	6	4	5	6	6	5	5	5	6	5
1542	-1716	2	3.2	3	3	4	4	4	4	4	2	6	5.44444	6	6	5	6	6	4	4	3	3	3	3	3	3	3	3	3	3	3	3	3	3	3	4	2	1	9	2	9	1	9	1	9	1	1	9	1
1543	15417	2	4	3	5	6	5	3	4	2	2	3	3.88889	4	3	5	4	5	4	4	2	3	4	3	3	1.90909	2	1	1	2	2	1	2	3	2	7	6	7	7	5	6	7	6	5	6	4	8	6	7
1544	2768	1	1	1	1	1	4	4	4	4	2	7	5.33333	7	7	4	4	4	4	4	7	5.5	4	7	7	7	7	7	7	7	7	7	7	7	7	9	9	9	9	9	1	1	1	1	9	9	9	9	9
1545	9483	1	1	1	1	1	6	6	6	6	2	2	2.22222	2	2	3	2	3	2	2	3	1.75	1	1	2	1.45454	2	2	2	1	1	1	1	1	1	8	5	5	7	8	6	8	1	7	1	5	8	2	8
1546	8015	1	1.2	1	1	2	4	4	4	3	2	1	1.22222	1	1	2	1	2	1	1	2	2	2	2	2	1.81818	2	2	2	2	2	1	1	2	2	9	8	8	2	9	8	9	1	8	1	4	8	5	8
1547	#NULL!	1	1.6	1	1	4	4	4	4	4	2	4	3.44444	2	5	2	5	4	3	2	2	2	2	2	4	2.90909	3	4	3	3	2	2	1	4	4	6	8	1	7	6	4	3	6	1	7	6	5	4	3
1548	-6964	1	1.2	1	1	2	5	6	6	6	2	1	1	1	1	1	1	1	1	1	1	1	1	1	1	1	1	1	1	1	1	1	1	1	1	8	8	6	9	8	8	8	6	7	7	1	2	7	2
1549	14236	4	3.6	2	3	5	3	3	4	3	2	4	3.55556	2	2	3	5	4	4	4	1	1	1	1	2	1.09091	1	1	1	1	1	1	1	1	1	6	6	7	8	9	1	2	6	4	6	5	5	2	2
1550	#NULL!	1	1	1	1	1	7	7	7	7	2	1	1	1	1	1	1	1	1	1	1	1	1	1	1	1	1	1	1	1	1	1	1	1	1	1	1	1	9	1	8	1	9	5	8	1	1	9	1
1551	4133	2	3.2	3	4	4	5	6	6	6	2	3	3.33333	3	4	3	3	3	4	4	3	3.25	3	3	3	3.27273	3	4	3	3	4	3	3	3	4	7	6	6	6	7	8	7	7	7	7	6	8	7	6
1552	8441	4	4	6	3	4	6	5	6	6	2	3	3.77778	4	4	4	4	3	5	4	3	3	3	3	4	3.36364	3	5	5	3	3	2	3	3	3	2	6	1	9	2	5	1	9	1	9	1	1	5	1
1553	19205	1	1	1	1	1	6	6	6	5	2	3	1.77778	2	1	2	1	2	1	1	1	1	1	1	2	1.45454	2	2	1	1	1	1	1	1	2	8	8	2	8	2	9	3	8	2	8	2	1	9	1
1554	-5072	4	4.2	4	4	5	3	3	3	3	2	6	5.66667	5	6	6	6	6	5	5	6	6	6	6	5	4.54545	6	6	5	3	3	3	3	6	5	4	4	3	8	2	6	5	6	4	8	2	7	8	2
1555	#NULL!	1	1	1	1	1	7	7	7	7	2	1	1	1	1	1	1	1	1	1	1	1	1	1	1	1	1	1	1	1	1	1	1	1	1	9	9	8	8	9	7	8	7	8	8	7	6	7	7
1556	20151	1	1.2	1	1	2	6	5	5	5	2	3	3	3	4	3	4	3	2	2	2	2	2	2	2	2.09091	2	2	3	2	1	2	2	2	3	3	6	2	5	6	8	4	3	3	4	3	2	2	3
1557	7142	3	2.4	3	2	2	3	3	3	3	2	4	3.44444	3	4	3	4	3	4	2	3	3	3	3	2	2.18182	3	2	2	2	2	2	2	2	2	4	5	5	8	3	7	3	7	6	8	4	4	7	2
1558	-44029	1	1	1	1	1	6	6	6	6	2	4	4.11111	4	4	5	4	4	4	4	2	2	2	2	2	2	2	2	2	2	2	2	2	2	2	1	9	1	9	1	9	1	9	1	9	1	1	9	1
1559	8114	4	4	4	4	4	4	4	4	4	2	3	3.22222	4	3	4	4	4	2	2	2	2	2	2	2	2.09091	2	3	2	2	2	2	2	2	2	2	2	2	8	7	7	#NULL!	2	3	3	6	3	4	3
1560	3116	4	3.4	3	3	4	4	5	5	5	2	2	2.55556	2	2	3	4	4	3	1	1	1	1	1	1	1	1	1	1	1	1	1	1	1	1	7	9	1	6	4	5	5	6	3	8	2	6	7	5
1561	8800	6	6.2	6	6	7	5	5	5	5	2	1	1.44444	1	1	2	3	2	1	1	3	3	3	3	1	4.36364	6	6	6	5	5	2	3	4	4	7	3	7	3	8	3	8	3	8	3	5	8	3	8
1562	27783	1	1	1	1	1	4	4	3	3	2	4	4.125	4	3	#NULL!	3	5	5	5	3	4	4	4	2	2.81818	3	3	3	3	3	3	3	3	3	3	2	2	2	2	2	2	2	2	3	3	3	3	3
1563	13238	6	6.6	7	6	7	4	5	6	4	2	7	3.44444	6	7	3	1	2	1	1	5	3.25	4	2	4	2.18182	1	1	3	1	1	1	6	1	4	7	9	3	9	7	6	7	8	5	5	7	9	9	1
1564	19211	5	5.4	6	6	4	3	3	3	3	2	4	4.11111	3	5	5	4	4	4	4	4	4	4	4	2	2	2	2	2	2	2	2	2	2	2	8	9	9	9	7	2	4	6	6	#NULL!	8	7	5	6
1565	-783	2	2.4	2	2	3	5	5	5	5	2	3	2.88889	4	3	3	3	3	2	2	3	2.75	3	2	2	2	2	3	2	1	2	2	2	2	2	7	3	6	7	7	7	4	1	6	4	6	6	2	9
1566	9273	5	5	5	5	5	5	5	5	5	2	3	3	3	3	3	3	3	3	3	2	2	2	2	2	2.09091	2	3	2	2	2	2	2	2	2	4	5	4	7	6	7	5	6	6	6	6	5	7	3
1567	#NULL!	6	6	6	6	6	2	2	2	2	2	7	6.66667	7	7	4	7	7	7	7	4	4	4	4	5	5	5	7	5	3	5	5	5	5	5	1	9	1	9	1	9	1	9	1	9	1	1	5	1
1568	-14883	4	1.75	#NULL!	1	1	6	6	6	6	2	4	3.88889	5	5	4	4	3	3	4	4	2.25	1	1	3	3	4	4	3	3	3	3	2	2	3	5	4	4	5	5	6	6	4	5	4	4	6	6	5
1569	8899	1	1.4	1	1	3	2	5	6	6	2	4	5	4	5	6	6	6	6	4	3	1.75	1	1	1	1.36364	2	2	1	1	1	1	1	1	2	5	9	1	9	1	9	2	9	1	9	1	1	9	1
1570	25248	6	6.8	7	7	7	2	2	2	2	2	5	6.11111	6	7	7	7	7	6	5	5	5	5	5	5	5	5	5	5	5	5	5	5	5	5	3	6	2	9	7	9	1	8	1	9	1	5	5	6
1571	11415	4	3.8	5	3	4	5	5	5	5	2	5	3.77778	4	3	3	4	3	3	4	1	1	1	1	2	1.27273	2	2	1	1	1	1	1	1	1	7	8	6	6	9	7	8	1	7	3	4	8	4	9
1572	1737	6	5.6	6	6	5	5	6	5	5	2	3	4.33333	5	5	4	5	4	5	4	5	5.25	5	5	5	5.18182	5	5	6	5	5	6	5	5	4	6	5	6	7	6	5	6	6	5	6	5	6	5	4
1573	15845	2	2	2	2	2	5	5	5	5	2	2	2	2	2	2	2	2	2	2	2	2	2	2	2	2	2	2	2	2	2	2	2	2	2	7	7	6	7	7	7	7	6	7	7	7	7	7	7
1574	115503	6	6.2	5	6	7	6	7	6	6	2	5	6	7	6	5	7	5	6	7	7	6.5	6	7	6	6.09091	6	7	6	5	7	6	6	7	6	9	8	7	8	9	8	7	9	8	9	8	9	8	7
1575	12018	1	1	1	1	1	4	4	4	4	2	3	3.44444	3	4	3	3	4	4	4	4	4	4	4	3	3.81818	4	5	5	3	4	4	3	4	4	3	4	5	5	4	4	4	5	4	4	5	6	6	5
1576	15274	1	2	1	1	6	5	6	6	6	2	5	5	5	5	5	5	5	5	5	2	2	2	2	1	1	1	#NULL!	1	1	1	1	1	1	1	5	9	1	9	3	9	1	8	1	8	2	3	9	1
1577	14045	6	6.4	7	6	6	6	6	7	6	2	7	6.55556	6	6	7	6	7	6	7	6	6.25	6	6	6	6.36364	7	7	6	6	6	6	7	7	6	9	8	9	8	9	8	9	8	8	9	8	9	8	9
1578	3274	4	5.2	6	4	6	4	5	3	4	2	4	3.77778	2	4	6	6	6	1	1	5	5.25	6	4	6	5.81818	6	7	6	4	6	5	7	6	6	6	5	4	8	8	3	6	7	6	2	8	3	6	3
1580	12685	4	4.2	4	4	5	6	6	6	6	2	2	2.77778	1	2	2	4	4	4	4	1	1	1	1	1	3.09091	4	1	6	6	1	1	7	1	5	9	8	7	8	8	8	8	8	8	7	6	7	7	7
1581	-8784	6	6	6	6	5	7	6	6	7	2	6	6.22222	6	7	6	7	6	6	5	6	6.25	6	6	6	6	6	6	7	6	6	7	6	6	5	8	9	8	8	7	8	9	8	8	8	9	8	8	7
1582	9218	6	6	6	6	6	3	3	3	3	2	6	5.88889	6	6	7	6	6	5	5	6	6	6	6	5	5	5	5	5	5	5	5	5	5	5	3	3	5	8	6	6	2	6	5	6	4	6	7	6
1583	16539	4	3.33333	#NULL!	#NULL!	4	6	4	6	6	2	5	3.625	4	4	3	#NULL!	4	3	2	6	5	4	4	5	3.81818	4	5	3	1	4	4	4	4	4	2	2	4	7	5	7	3	7	7	6	6	4	#NULL!	4
1584	4788	2	2.6	2	1	6	4	3	#NULL!	3	2	2	3.22222	4	3	4	3	4	3	2	6	5.25	5	5	3	2.45454	2	2	3	3	2	1	2	3	3	7	3	6	3	3	2	7	5	3	3	5	6	6	7
1585	13058	4	4	4	4	4	4	4	4	4	2	3	2.77778	3	3	3	3	3	2	2	2	2	2	2	2	2	2	2	2	2	2	2	2	2	2	7	6	6	5	8	6	5	3	7	5	5	6	6	7
1586	5890	7	6	4	6	7	4	3	4	2	2	5	4.66667	4	6	6	5	6	3	2	5	4.75	5	4	5	2.27273	3	2	1	1	2	1	3	2	2	4	9	7	9	9	1	3	1	5	6	2	5	3	5
1587	9037	4	4.2	3	2	6	5	3	4	4	2	4	4	2	6	3	#NULL!	6	4	3	3	2.75	2	2	6	2.45454	2	1	1	1	1	1	3	5	4	7	6	5	6	9	1	8	5	5	3	6	7	3	5
1588	11948	4	2.6	2	2	2	3	2	2	2	2	5	4.88889	4	4	5	5	5	6	5	5	5	5	5	4	4.09091	4	7	2	2	3	3	5	5	5	4	4	3	7	8	8	2	4	1	7	6	2	1	6
1589	#NULL!	5	5.4	5	5	7	3	5	7	4	2	4	4.55556	4	3	5	5	4	5	7	7	6.25	7	4	4	4.27273	4	4	4	1	1	7	4	7	7	6	9	9	9	9	9	9	6	9	9	9	9	6	1
1590	2742	2	2	2	2	2	4	3	3	3	2	2	2.33333	2	2	2	2	3	3	3	2	2	2	2	1	1	1	1	1	1	1	1	1	1	1	7	6	2	8	8	7	5	5	5	5	7	5	5	5
1591	7292	2	3	1	6	1	1	1	1	1	2	4	4.22222	2	6	6	7	7	1	1	6	4.25	4	1	3	4.27273	7	7	2	1	5	1	1	7	6	2	9	1	9	1	9	1	7	4	9	1	1	7	1
1592	24208	3	2	2	2	1	4	2	3	3	2	3	2.66667	3	3	2	4	2	2	2	2	2.5	2	4	2	3.27273	5	5	3	1	3	3	2	4	4	6	4	3	6	8	5	4	4	5	4	6	6	3	5
1593	13124	6	6	6	6	6	5	5	5	5	2	3	2.55556	2	2	2	4	3	2	2	3	3	3	3	3	2.81818	3	5	4	2	3	2	2	2	2	6	7	5	6	4	3	7	7	6	8	3	7	6	5
1594	7594	3	4.6	3	7	3	#NULL!	4	4	4	2	7	3.66667	4	2	4	3	3	3	2	4	3.25	4	2	4	2.81818	2	3	3	2	3	4	4	2	2	4	2	3	2	2	4	3	3	3	2	3	2	3	4
1595	9950	2	1.8	3	2	1	6	6	6	6	2	3	2.55556	3	4	2	3	2	2	1	2	2	2	2	3	2.54546	4	2	3	1	3	1	2	2	2	7	8	1	8	7	9	2	7	1	8	2	5	8	1
1596	19301	7	5.2	1	4	7	4	5	3	4	2	5	4	4	4	3	4	4	4	5	5	5	5	6	1	3.81818	5	6	4	5	3	4	5	3	4	1	3	4	5	4	5	4	5	4	6	6	5	6	5
1598	#NULL!	5	4.2	4	3	6	4	5	6	5	2	2	1.77778	2	2	1	2	2	2	1	2	1.5	1	1	1	1.27273	2	2	2	1	1	1	1	1	1	7	7	2	9	2	9	3	3	2	2	1	4	8	6
1599	-128	1	1	1	1	1	7	7	7	7	2	3	1.55556	1	1	1	2	1	1	1	1	1	1	1	1	1	1	1	1	1	1	1	1	1	1	4	3	1	9	7	9	3	1	1	6	2	1	2	4
1600	6621	6	6	6	7	6	5	6	6	6	2	7	6.22222	6	6	7	6	6	6	6	6	6	6	7	6	6.09091	6	6	5	7	6	5	6	7	6	9	8	8	9	7	#NULL!	8	8	9	9	8	7	8	9
1601	6306	1	1	1	1	1	6	6	6	6	2	4	2.88889	4	2	1	1	4	4	2	1	1	1	1	1	1	1	1	1	1	1	1	1	1	1	9	9	1	5	9	9	5	9	5	1	7	9	5	1
1602	39998	2	3.8	4	3	6	3	4	4	5	4	3	3.77778	3	4	3	4	4	5	4	3	4	4	5	3	3.4	4	3	4	3	3	#NULL!	5	3	3	3	4	5	5	4	4	5	4	5	4	5	6	6	5
1603	14139	4	4	4	5	4	3	4	4	3	2	5	4.33333	5	5	4	3	4	4	5	5	4.5	5	4	3	4.27273	4	5	4	4	4	5	4	5	4	6	5	6	5	6	5	6	5	6	6	5	6	5	6
1604	9967	6	6	6	7	6	4	3	5	6	2	5	5.22222	6	7	5	4	6	5	5	5	4.75	6	5	4	5.09091	5	3	6	5	4	6	5	6	6	8	5	8	9	7	6	6	5	7	7	5	8	7	6
1605	15455	4	4.6	5	5	4	3	3	3	3	2	4	4.22222	3	5	5	6	5	3	2	4	4	4	4	5	4.45455	5	6	4	2	4	4	5	5	5	4	5	5	9	8	8	2	4	5	7	5	2	3	2
1606	12054	4	4.4	4	5	4	4	5	4	5	2	3	2.66667	3	3	3	3	3	2	2	3	2.75	3	3	2	2.36364	2	2	3	3	3	2	2	2	2	7	8	4	8	2	9	5	8	3	6	3	2	7	3
1607	6671	5	5	5	5	5	3	3	3	3	2	4	3.11111	3	4	2	3	4	2	3	2	2	3	1	3	2.90909	2	4	4	1	5	1	1	4	4	7	3	2	7	3	4	9	7	5	4	4	5	5	1
1608	10363	5	5	6	6	4	6	5	6	6	4	5	4.66667	5	5	6	4	4	4	5	4	3.75	3	5	4	4.63636	5	3	5	6	4	6	5	5	5	2	6	2	5	5	5	8	9	9	7	8	5	8	6
1610	-83554	2	2.4	2	2	4	6	6	6	6	2	2	2	2	2	2	2	2	2	2	2	2	2	2	2	2	2	2	2	2	2	2	2	2	2	5	5	5	7	2	6	4	6	1	7	2	4	5	1
1611	#NULL!	4	4.6	2	5	6	4	5	2	7	2	3	4.33333	6	7	4	5	3	6	1	2	4.5	5	7	3	4.18182	6	1	5	4	4	6	2	4	7	5	7	2	5	8	3	6	7	9	4	5	7	3	2
1612	5489	1	4.4	1	7	6	1	1	1	1	2	3	3.11111	3	3	4	3	3	3	3	2	2.75	2	4	4	2.27273	4	3	4	1	1	1	1	1	1	8	8	2	5	7	8	6	1	2	5	8	8	1	9
1613	12491	2	2	2	2	2	6	6	6	6	2	2	2	2	2	2	2	2	2	2	2	2	2	2	2	2	2	2	2	2	2	2	2	2	2	8	8	6	2	2	8	7	2	6	1	1	8	1	9
1614	11079	1	1.6	1	1	4	1	1	1	1	2	4	3.66667	3	3	5	5	5	2	2	4	4.5	5	4	5	3.90909	4	3	5	1	5	1	4	5	5	5	6	3	4	8	6	5	2	5	2	6	3	2	6
1615	16861	2	2	2	2	2	6	6	6	6	2	4	3.55556	3	3	4	4	4	4	2	2	2	2	2	2	2	2	2	2	2	2	2	2	2	2	5	4	4	7	7	7	3	8	4	5	4	4	4	1
1616	-2939	2	2.4	2	2	4	3	3	3	3	2	4	4	4	4	4	4	4	4	4	4	4	4	4	4	3.27273	4	3	4	2	3	3	3	3	3	4	6	3	9	5	9	1	5	1	5	5	1	5	3
1617	#NULL!	1	1	1	1	1	4	2	2	2	2	4	3.77778	1	4	6	6	6	2	1	6	6	6	6	1	1.90909	4	3	3	1	1	1	1	1	4	8	5	8	8	9	5	6	1	6	7	8	5	4	9
1618	14177	2	4.8	6	5	6	2	3	3	2	2	4	3.66667	2	5	4	3	5	3	3	5	5.25	6	5	3	4.45455	6	6	4	2	3	4	4	6	6	7	9	1	1	8	1	9	1	1	1	1	9	5	9
1619	6934	6	6.4	7	6	6	6	7	7	6	2	6	6.55556	7	6	6	7	7	7	6	6	6.25	6	6	6	6.45455	7	6	7	6	6	7	7	6	6	8	9	9	8	7	8	8	9	8	8	9	9	8	8
1620	10068	7	6.6	6	7	7	7	7	7	7	2	7	6.44444	6	6	6	6	7	7	6	7	7	7	7	7	6.63636	6	6	7	7	6	6	7	7	7	9	9	8	8	8	9	9	9	9	9	9	8	8	8
1621	-578	1	1	1	1	1	5	5	5	5	2	7	7	7	7	7	7	7	7	7	3	4.5	5	5	4	5.09091	6	6	6	2	5	5	5	5	6	2	8	1	9	4	8	1	8	2	9	2	2	8	1
1622	-10783	1	1.6	1	1	1	4	4	4	4	2	4	4	4	4	4	4	4	4	4	3	3	3	3	6	6	6	6	6	6	6	6	6	6	6	5	5	5	5	5	5	5	5	5	5	5	5	5	5
1623	8094	4	4	4	4	4	5	5	6	5	2	2	2	2	2	2	2	2	2	2	1	1	1	1	1	1	1	1	1	1	1	1	1	1	1	5	5	5	5	6	5	5	5	5	5	5	5	5	4
1624	8561	2	2.2	2	2	3	5	4	5	5	2	6	4.44444	5	5	3	4	4	3	4	3	2.5	3	2	2	2.09091	2	2	2	2	2	2	2	3	2	4	6	5	8	5	6	5	4	4	6	3	5	6	6
1625	5399	2	2.2	1	2	4	6	4	5	4	2	4	3.22222	4	3	3	2	3	3	3	4	2.75	2	2	3	2.18182	3	2	2	1	2	2	2	3	2	5	5	2	6	4	4	5	5	7	6	4	6	6	7
1626	17384	5	4.6	4	4	4	5	6	6	6	2	3	3	3	3	2	3	3	4	3	3	2.25	2	2	1	1.36364	1	2	2	2	1	1	1	1	2	5	6	3	6	5	8	6	9	4	2	2	3	9	1
1628	30334	1	1	1	1	1	7	7	7	7	2	1	1	1	1	1	1	1	1	1	1	1	1	1	1	1	1	1	1	1	1	1	1	1	1	4	4	4	4	4	4	4	4	4	3	4	3	4	#NULL!
1629	9950	5	4.6	4	4	6	7	7	7	7	2	1	1	1	1	1	1	1	1	1	2	1.5	2	1	2	1.90909	3	5	1	1	1	1	1	2	1	7	8	1	3	8	9	5	5	1	1	2	2	7	2
1630	31970	6	5.6	4	6	6	4	4	4	4	2	5	4.77778	5	5	5	5	5	4	4	3	3	3	3	6	5.18182	6	6	6	6	5	4	4	4	4	6	5	4	6	5	6	4	5	5	5	4	5	4	5
1631	37177	2	2	2	2	2	6	6	6	6	2	2	2	2	2	2	2	2	2	2	1	1	1	1	1	1.09091	1	2	1	1	1	1	1	1	1	6	8	2	5	7	3	6	5	5	3	2	7	5	8
1632	17837	1	1	1	1	1	7	6	7	6	2	2	1.77778	2	2	1	2	2	2	1	1	1	1	1	1	1	1	1	1	1	1	1	1	1	1	4	5	2	9	8	5	4	6	3	7	6	2	5	2
1634	16093	4	4.6	3	4	6	2	2	4	4	2	4	4.77778	4	5	6	6	4	5	5	3	3	3	3	1	1.54546	2	2	1	1	2	2	1	2	2	7	8	7	7	9	9	2	8	7	7	2	3	5	7
1635	6446	5	5	5	5	5	4	4	4	4	2	6	6	6	6	6	6	6	6	6	5	5	5	5	5	4.81818	5	5	5	4	5	4	5	5	5	6	4	1	9	2	7	3	8	2	7	5	3	5	1
1636	17932	1	1	1	1	1	7	7	7	7	2	1	1	1	1	1	1	1	1	1	2	1.75	2	1	1	1.27273	1	1	4	1	1	1	1	1	1	5	9	1	9	2	9	1	9	1	6	2	1	9	5
1637	13553	4	4	4	4	4	4	4	4	4	2	4	4	4	4	4	4	4	4	4	4	4	4	4	4	4	4	4	4	4	4	4	4	4	4	5	5	5	5	5	5	5	5	5	5	5	5	5	5
1638	14755	1	1	1	1	1	7	6	7	6	2	2	1.55556	1	1	2	2	2	1	1	1	1	1	1	1	1	1	1	1	1	1	1	1	1	1	2	3	1	9	6	9	2	8	1	7	2	1	2	1
1639	12170	1	1	1	1	1	7	4	5	4	2	1	1.11111	1	1	1	1	2	1	1	1	1	1	1	1	1.09091	1	1	2	1	1	1	1	1	1	7	8	3	4	3	7	5	5	2	5	3	5	5	2
1640	1368	6	5.2	5	6	4	3	2	3	4	2	3	4.11111	4	5	4	5	5	4	3	3	4.5	6	4	5	5	4	5	6	5	5	6	7	5	4	7	6	7	8	5	4	3	4	5	4	3	8	6	7
1641	14586	1	1.8	1	1	4	6	4	5	5	2	3	1.66667	1	1	3	2	1	2	1	3	3.25	3	3	5	3.90909	6	5	6	2	5	2	2	3	2	7	8	3	8	7	7	3	4	6	3	7	8	4	6
1643	26759	4	4	5	3	3	4	4	3	3	#NULL!	3	3.66667	4	4	5	4	4	3	3	5	4	3	3	4	4.72727	5	5	6	6	5	5	4	4	4	5	5	4	4	3	3	4	4	4	2	2	3	4	5
1644	9494	5	4.4	4	4	5	4	4	5	5	2	2	1.33333	2	1	2	1	1	1	1	2	1.5	1	1	2	1.45454	2	1	2	1	1	1	1	2	2	6	5	4	5	7	6	6	4	4	4	6	6	5	6
1645	8598	3	3	3	2	5	4	4	5	5	2	5	4.44444	4	6	4	6	4	3	3	5	4.75	5	4	4	3.63636	5	4	3	2	3	2	4	4	4	4	7	3	9	8	3	4	8	1	9	3	3	7	1
1646	17719	3	3.8	5	3	5	7	7	7	7	2	4	3.44444	4	4	2	4	4	3	2	1	1	1	1	1	1	1	1	1	1	1	1	1	1	1	1	8	1	9	1	9	5	3	1	8	2	1	8	1
1647	3019	4	4.6	6	4	4	2	1	1	1	2	4	4.33333	2	2	6	6	6	5	4	5	5	5	5	7	6.18182	7	5	6	6	6	6	6	6	6	6	6	6	6	7	3	7	1	3	3	7	7	6	6
1648	-3142	2	2.6	3	2	4	6	6	6	5	2	1	1.44444	1	2	1	3	2	1	1	1	1.5	1	2	1	1.72727	4	5	2	1	1	1	1	1	1	9	5	2	2	8	8	7	1	8	2	1	8	1	8
1649	19596	3	2.4	2	2	3	4	5	5	4	2	4	3.22222	2	3	3	3	4	3	3	2	1.5	2	1	2	1.63636	2	2	2	1	2	1	1	1	2	6	5	4	5	4	7	5	4	2	4	3	5	6	2
1650	15164	4	3.6	3	3	5	6	6	6	6	2	4	3.11111	3	3	1	4	4	3	2	2	2	2	2	2	2.27273	5	6	2	1	1	1	2	1	2	9	7	2	7	8	7	8	7	5	6	4	7	7	2
1651	13899	4	4.4	3	5	5	4	3	5	3	2	5	4.66667	6	4	5	4	4	4	5	4	4	4	4	4	3.90909	5	5	4	3	3	3	4	4	4	6	4	4	6	4	6	3	5	5	5	8	5	6	4
1652	7102	2	1.4	1	1	2	1	1	1	1	2	2	1.44444	2	2	1	1	1	1	1	1	1	1	1	1	1	1	1	1	1	1	1	1	1	1	7	6	5	6	7	6	5	4	6	6	3	5	4	6
1653	8671	4	3.2	3	3	3	5	5	5	5	2	3	3	3	3	3	3	3	3	3	2	2	2	2	2	2.09091	2	3	2	2	2	2	2	2	2	7	5	7	7	8	6	6	7	7	7	8	7	4	6
1654	-7026	1	1	1	1	1	6	6	6	6	2	4	3.44444	4	4	3	4	4	2	2	2	2	2	2	2	2	2	2	2	2	2	2	2	2	2	6	6	6	5	7	5	5	4	4	3	2	5	5	6
1655	9273	5	5	4	6	6	6	5	6	6	2	4	4.44444	4	4	7	4	3	6	5	3	4.75	4	5	3	4.81818	4	5	4	6	4	3	7	5	5	5	3	9	6	4	8	7	6	5	3	9	5	5	8
1656	-8619	5	4	3	4	4	6	6	7	6	2	2	2.22222	1	2	3	2	2	3	3	2	2.5	3	2	2	1.63636	1	1	2	2	2	1	1	2	2	7	5	3	6	3	6	4	4	4	5	6	7	6	4
1657	22299	1	4.2	2	6	6	6	4	4	4	2	4	3.33333	3	3	4	4	4	2	2	2	2	2	2	2	2.18182	2	2	3	2	1	2	2	3	3	6	5	1	9	4	7	3	7	2	8	3	2	5	2
1658	9520	4	4	7	3	3	3	3	4	3	2	6	4.66667	6	5	5	4	4	4	3	2	3	4	3	3	3.18182	5	4	3	2	2	2	3	4	3	5	4	4	4	7	4	5	6	5	5	4	4	5	3
1659	-15765	2	1.2	1	1	1	6	6	7	6	2	2	1.44444	1	1	2	2	1	1	1	1	1	1	1	2	1.3	2	#NULL!	2	1	1	1	1	1	1	5	6	4	5	6	7	6	4	3	4	7	2	3	7
1660	8746	2	2	2	2	2	6	6	6	6	2	2	2	2	2	2	2	2	2	2	2	2	2	2	2	2	2	2	2	2	2	2	2	2	2	8	6	2	2	2	4	8	6	2	2	2	9	9	2
1661	14911	6	5.8	6	6	5	6	6	6	5	2	4	1.88889	1	1	2	2	1	1	1	1	1	1	1	1	1.54546	1	1	1	1	1	1	1	1	1	8	7	2	8	8	9	7	2	4	2	3	2	2	8
1662	10960	1	1	1	1	1	6	6	6	6	2	1	1.44444	1	3	1	2	2	1	1	1	1	1	1	1	1	1	1	1	1	1	1	1	1	1	9	7	4	5	6	7	6	2	2	1	3	5	6	6
1663	3162	4	4.2	4	4	5	5	3	4	3	2	3	4.22222	4	5	4	4	5	5	4	4	3.75	4	3	3	2.81818	3	2	5	2	3	3	2	2	3	7	7	4	4	6	7	7	5	5	3	1	7	5	7
1664	-17819	1	2.2	1	3	4	7	6	7	7	2	4	2	1	1	2	1	2	1	1	1	1	1	1	1	1.1	1	2	1	1	1	1	1	#NULL!	1	9	5	7	7	2	6	7	7	1	4	1	4	9	5
1665	15204	5	5.2	4	5	6	5	4	5	3	2	3	4.88889	5	6	5	6	5	7	4	4	4	4	5	2	2.81818	3	5	3	2	1	1	3	4	5	3	2	1	9	8	1	2	1	1	8	9	2	3	1
1666	-411	2	3.2	3	2	7	4	3	3	3	2	5	5.11111	5	5	5	6	6	5	4	4	2.5	2	2	1	1.18182	1	1	3	1	1	1	1	1	1	3	6	1	9	3	9	3	7	1	9	7	4	9	1
1667	21112	1	1.2	1	1	1	6	6	4	4	2	2	2	1	1	4	2	3	1	2	1	1	1	1	2	2	3	2	3	1	1	1	1	3	2	1	4	3	8	8	2	2	2	5	4	8	3	3	8
1668	10260	1	2.2	1	1	7	7	7	7	7	2	2	1.22222	1	1	1	1	1	1	1	1	1	1	1	1	1.09091	1	1	2	1	1	1	1	1	1	9	4	4	5	3	9	9	9	5	4	5	6	3	1
1669	61161	2	3	3	3	4	4	6	5	4	2	2	2.66667	2	3	3	3	3	3	3	3	3	3	3	1	1	1	1	1	1	1	1	1	1	1	3	7	3	9	5	9	5	4	1	5	4	3	4	2
1670	16423	2	2	2	2	2	6	6	6	6	2	2	2	2	2	2	2	2	2	2	2	2	2	2	2	2	2	2	2	2	2	2	2	2	2	6	7	7	7	5	6	6	3	6	3	5	6	4	6
1671	20943	5	5	4	5	6	5	5	5	5	2	6	5.22222	6	6	2	6	4	7	4	3	3	3	3	2	2.27273	2	2	2	1	1	1	2	3	3	6	5	3	6	7	7	5	4	5	7	5	3	4	3
1672	10592	6	6	6	6	6	4	6	5	5	2	4	2.33333	1	2	4	2	4	1	1	1	1	1	1	7	3.90909	6	6	6	7	1	1	1	1	1	8	8	7	6	5	6	8	5	2	5	5	6	5	2
1673	13976	2	2.8	3	3	3	4	3	3	2	2	4	4	4	4	5	5	4	3	3	5	4.75	5	4	4	4.5	5	6	4	#NULL!	4	4	4	5	4	2	8	1	9	2	8	2	7	2	9	2	1	6	2
1674	30491	6	3	2	2	3	6	6	6	6	2	3	3	3	3	3	3	3	3	3	2	2	2	2	2	1.54546	1	2	1	1	1	1	2	2	2	5	5	3	8	2	6	1	8	1	9	1	4	9	2
1675	40668	4	4.6	4	4	7	4	3	4	3	2	6	4.66667	6	6	3	6	4	2	3	1	1.75	2	2	1	1.09091	1	1	1	1	1	1	1	1	2	1	5	#NULL!	9	2	9	1	9	1	8	1	1	8	1
1676	6066	5	4.6	3	5	4	6	4	5	7	2	6	4.66667	5	6	3	5	6	4	3	4	4.5	3	5	5	4.90909	6	4	4	6	3	6	6	4	5	7	8	6	6	7	8	5	6	7	6	6	8	7	5
1677	12702	3	4.6	5	5	5	3	2	3	3	2	5	3.33333	2	2	2	5	4	4	2	4	3.5	3	3	2	2.18182	2	2	2	2	2	2	2	4	2	5	6	3	7	4	7	3	7	3	7	3	5	6	3
1678	-1347	3	2.2	2	2	2	6	6	7	6	2	2	1.55556	1	1	1	1	1	4	2	1	1	1	1	1	1.81818	7	4	1	1	1	1	1	1	1	1	3	1	9	3	7	2	3	5	3	2	4	5	5
1679	-1724	4	4	3	5	3	6	4	3	4	2	4	3.66667	4	5	5	3	4	2	2	3	2.5	2	2	1	1.45454	1	2	1	1	2	1	1	2	3	1	5	3	7	9	5	5	1	3	6	9	5	1	2
1680	483	2	3.2	1	4	5	6	3	5	5	2	2	3	2	2	6	6	4	1	1	3	2.5	2	2	1	1.27273	1	1	2	1	1	1	1	3	1	5	3	1	9	2	8	3	1	2	5	2	5	2	2
1681	10528	1	4.6	6	6	4	4	4	4	4	2	4	3	3	3	3	4	3	1	2	3	3	3	3	3	2.90909	4	3	3	2	3	3	3	4	1	4	4	4	4	9	1	5	1	5	4	6	4	1	5
1683	11802	3	2.4	3	2	1	4	4	4	4	2	3	1.44444	1	1	1	1	1	1	1	1	1	1	1	1	1	1	1	1	1	1	1	1	1	1	1	1	7	7	9	9	1	8	1	5	9	5	8	1
1684	22433	2	1.2	1	1	1	4	3	3	3	2	4	2.77778	3	3	4	4	2	1	1	4	3.75	4	3	3	3.09091	2	5	4	3	3	2	2	4	4	9	7	8	2	9	2	9	1	8	1	4	8	5	8
1685	14932	1	2.6	1	2	7	3	2	2	2	2	7	7	7	7	7	7	7	7	7	5	5	5	5	5	4.90909	5	6	7	4	3	5	4	5	5	1	9	1	9	1	9	1	9	1	9	1	1	9	1
1686	18257	2	1.6	2	1	2	4	4	5	4	2	2	3	3	4	3	4	3	2	2	3	2.25	2	2	2	3.45454	5	6	6	3	3	3	2	2	2	2	2	1	9	8	7	2	2	3	9	7	2	2	4
1687	4156	2	2.4	2	2	4	4	1	1	1	2	1	1.11111	1	1	1	1	1	1	1	3	3.25	4	3	1	1	1	1	1	1	1	1	1	1	1	3	4	4	4	1	2	2	5	5	5	9	6	9	1
1688	19056	1	1	1	1	1	6	6	6	6	2	2	2	2	2	2	2	2	2	2	2	1.75	1	2	2	1.36364	2	2	1	1	1	1	1	1	1	3	3	1	8	2	5	3	7	7	7	5	6	7	3
1689	14361	5	5.8	6	7	5	3	3	4	4	2	4	3	3	4	4	3	3	1	1	3	2.75	3	3	3	4.18182	3	2	4	4	3	6	5	6	6	5	3	4	6	3	5	6	3	4	4	6	3	5	4
1690	3468	4	1.6	1	1	1	7	#NULL!	7	6	2	1	1	1	1	1	1	1	1	1	1	1	1	1	1	1	1	1	1	1	1	1	1	1	1	6	2	1	1	1	5	1	8	8	8	1	1	1	1
1691	293	5	4.8	4	5	5	4	3	3	3	2	6	4.44444	4	4	4	5	5	3	3	4	4	4	4	4	3.27273	3	6	3	2	2	2	3	4	4	3	5	3	5	5	3	2	4	4	5	4	2	2	6
1692	12247	4	3.4	3	3	4	3	3	3	3	2	4	4.55556	3	5	6	6	7	3	3	3	3	3	3	4	2.5	#NULL!	1	7	1	1	1	1	3	3	8	9	7	9	9	9	8	1	9	6	9	7	1	9
1693	6730	4	4	4	4	4	6	6	6	6	2	3	1.66667	1	1	1	2	2	1	1	1	1	1	1	1	1	1	1	1	1	1	1	1	1	1	9	9	9	5	9	5	9	2	8	2	9	9	9	9
1695	7510	4	1.6	1	1	1	4	3	4	2	2	3	3	2	2	4	4	5	2	2	1	1	1	1	3	2.81818	4	2	2	2	2	2	2	4	4	1	5	1	9	5	5	1	5	6	9	1	4	1	1
1696	12491	3	2.6	2	3	2	6	6	6	6	2	4	3.44444	4	4	3	4	4	2	2	1	1	1	1	1	1.36364	2	2	2	1	1	1	1	1	1	6	8	2	8	3	9	2	7	1	8	4	3	8	1
1697	7847	1	1	1	1	1	7	7	7	7	2	1	1	1	1	1	1	1	1	1	1	1	1	1	1	1	1	1	1	1	1	1	1	1	1	8	8	6	7	3	7	6	4	4	3	2	5	3	6
1698	-46010	1	1	1	1	1	7	7	7	7	2	3	2.44444	2	2	3	3	3	2	2	1	1	#NULL!	1	1	1.18182	1	1	1	1	1	1	1	1	1	5	9	7	9	2	9	1	1	1	1	1	1	1	1
1699	20109	5	5	5	5	5	5	5	5	5	2	6	4.22222	5	4	3	4	3	4	4	4	4.25	5	4	4	4.54545	3	6	5	5	4	5	5	3	5	8	7	7	7	6	7	7	8	7	6	7	7	7	5
1700	#NULL!	1	1.4	1	1	2	6	7	7	6	2	2	1.88889	2	4	1	2	2	1	1	1	1	1	1	1	1.18182	2	2	1	1	1	1	1	1	1	5	6	3	2	3	8	7	3	4	4	3	6	4	4
1701	19549	3	4	3	5	4	4	3	4	4	2	1	1.11111	1	2	1	1	1	1	1	2	2	2	2	2	2.09091	2	5	3	1	1	1	2	2	2	5	3	4	4	7	7	5	3	7	3	6	6	4	5
1702	7655	1	1.6	1	1	3	6	5	6	4	2	7	6.55556	7	7	6	7	7	5	6	4	2.75	3	1	2	1.18182	1	1	2	1	1	1	1	1	1	2	8	1	9	2	9	1	8	1	9	1	1	5	1
1703	7158	4	4	4	4	4	5	5	5	5	2	3	2.88889	2	3	4	3	4	2	2	3	3	3	3	3	2.45454	3	3	2	3	2	2	2	2	2	6	7	2	3	7	6	6	2	2	2	3	4	2	8
1704	34186	4	4.8	6	4	6	2	2	3	3	2	3	2.88889	3	2	4	4	3	2	2	5	4.75	5	4	6	2.45454	2	6	3	1	1	1	1	2	2	5	3	1	7	4	8	5	7	1	8	4	3	5	2
1705	#NULL!	4	1.8	1	1	1	4	3	3	4	2	4	3.44444	4	4	2	4	3	3	3	6	5.5	5	5	2	3.63636	4	6	4	2	2	2	4	5	6	7	8	3	7	5	7	6	5	5	8	7	5	6	4
1706	-3604	5	4.6	4	5	4	4	3	4	3	2	5	4	4	5	3	4	4	3	3	4	4	4	3	4	3.09091	3	4	2	2	2	2	3	4	4	6	5	3	4	4	5	4	3	2	3	5	5	3	4
1707	4156	4	5.4	5	6	6	5	5	5	4	2	2	2	2	2	2	2	2	2	2	1	1	1	1	1	1	1	1	1	1	1	1	1	1	1	7	6	2	4	3	3	6	8	8	5	6	5	6	5
1708	9186	2	3.6	2	4	6	5	5	5	5	2	4	3.55556	4	3	3	4	4	3	3	2	2	2	2	2	2	2	2	2	2	2	2	2	2	2	6	3	2	8	6	3	2	8	2	8	5	2	5	2
1709	9761	4	4.2	4	5	3	4	4	4	4	2	3	3	2	3	3	3	4	3	3	4	3.75	4	3	3	2.81818	4	3	2	2	2	3	3	3	3	4	5	5	6	5	4	4	4	5	5	5	4	6	5
1710	9274	2	2	3	2	1	4	4	5	4	2	4	3.66667	4	4	4	4	4	3	2	3	2.75	3	3	2	1.81818	2	2	2	1	2	1	2	2	2	7	6	5	8	4	3	4	2	8	6	6	5	7	5
1711	28037	4	4	5	3	4	5	5	5	5	2	2	2.33333	2	3	3	3	2	2	2	3	2.5	3	2	2	1.63636	2	2	1	1	2	1	2	2	2	6	4	2	9	2	5	3	7	4	6	2	6	4	1
1712	-22676	1	1	1	1	1	7	7	7	7	2	1	1.22222	2	1	1	2	1	1	1	1	1	1	1	1	1.27273	1	3	2	1	1	1	1	1	1	6	6	4	3	6	4	3	2	4	4	5	6	3	5
1713	5516	4	3.4	3	3	4	5	6	6	6	2	1	1	1	1	1	1	1	1	1	1	1	1	1	1	1	1	1	1	1	1	1	1	1	1	7	6	5	4	3	5	7	2	2	4	2	6	6	6
1714	#NULL!	1	1	1	1	1	6	7	7	6	2	1	1.88889	1	1	1	4	4	2	2	2	1.5	1	1	1	1	1	1	1	1	1	1	1	1	1	6	2	8	4	8	7	3	1	8	2	3	7	8	8
1715	13308	1	1	1	1	1	7	6	6	6	2	2	3.44444	2	5	4	5	5	3	3	5	4	5	1	1	1.45454	1	5	2	1	1	1	1	1	1	8	8	4	6	3	3	7	8	5	7	6	6	6	6
1716	9912	4	1.6	1	1	1	4	7	7	7	2	4	2	4	1	1	1	1	1	1	1	1	1	1	1	1	1	1	1	1	1	1	1	1	1	9	9	9	#NULL!	9	1	9	9	9	9	9	9	9	1
1717	9969	2	2.4	2	3	3	6	6	6	6	2	3	3.44444	3	4	4	4	4	3	3	2	2	2	2	2	2	2	2	2	2	2	2	2	2	2	7	6	6	5	5	6	6	6	5	6	5	5	6	6
1718	10236	4	4	4	4	4	6	6	6	6	2	2	2	2	2	2	2	2	2	2	2	2	2	2	2	2	2	2	2	2	2	2	2	2	2	7	5	3	6	3	7	3	7	3	7	3	5	7	3
1719	42635	1	1	1	1	1	4	4	4	4	2	4	2.22222	2	2	2	2	2	1	1	4	4	4	4	1	1	1	1	1	1	1	1	1	1	1	1	9	1	9	1	9	1	9	1	9	1	1	9	1
1721	21607	4	4	4	4	4	4	4	2	2	2	4	3.77778	3	4	3	3	4	4	5	3	4.5	5	5	4	5	5	5	3	5	5	5	6	7	7	3	5	3	4	4	6	5	5	3	3	4	3	6	6
1722	9170	5	5.6	5	6	6	5	5	5	5	2	7	6.11111	6	6	6	6	6	6	5	5	5.75	6	6	4	3.63636	5	4	5	3	4	3	3	3	3	3	8	2	7	4	7	3	8	1	8	4	2	7	3
1723	1108	6	6	6	6	6	4	4	4	4	2	4	4	4	4	4	4	4	4	4	5	5	5	5	1	1.63636	1	1	1	1	1	1	4	3	3	2	8	5	8	7	7	6	6	6	8	8	5	5	2
1725	7913	2	3.6	6	3	4	5	3	5	3	2	4	4.33333	2	3	6	2	5	4	7	6	4.5	6	3	5	4.18182	3	6	2	7	3	5	3	7	3	5	3	4	7	2	3	9	5	5	6	2	5	8	3
1726	5830	4	3	3	2	3	3	5	3	3	2	6	5.55556	6	6	7	5	4	6	4	5	5.5	6	5	4	4.36364	5	3	5	4	5	5	3	4	5	6	7	8	8	2	7	4	7	1	6	8	6	8	2
1727	30846	1	1.8	1	1	5	2	2	3	2	2	3	4.22222	3	5	6	6	5	3	3	6	6	6	6	6	6.27273	6	6	7	6	6	7	6	6	7	3	9	1	8	2	9	1	6	1	9	1	2	6	2
1728	25248	4	3.4	2	3	5	4	2	3	4	2	6	4.33333	6	2	4	6	5	2	2	4	3.75	3	3	4	4.09091	6	6	3	2	4	2	5	4	4	8	5	1	9	2	8	1	9	1	8	1	3	8	1
1729	17110	3	3.4	3	3	5	6	6	6	6	2	6	3	2	#NULL!	2	2	2	2	2	2	2	2	2	2	2	2	2	2	2	2	2	2	2	2	6	7	6	7	6	7	7	6	6	5	6	7	7	6
1730	57204	3	3	2	5	4	5	2	3	6	2	2	4	3	5	4	3	5	7	6	2	3.25	3	7	2	3.54546	3	1	5	6	3	1	2	5	7	3	1	2	4	6	5	8	7	9	2	4	3	1	6
1731	#NULL!	1	1	1	1	1	6	6	6	6	2	6	3.33333	2	2	2	2	6	2	2	2	2	2	2	2	2	2	2	2	2	2	2	2	2	2	6	5	4	8	2	8	2	8	8	8	2	6	6	3
1732	2562	7	6.8	6	7	7	6	6	6	6	2	4	3.55556	3	3	4	4	4	4	2	3	3	3	3	5	3.09091	5	5	1	1	1	1	1	7	2	8	8	5	8	6	8	4	6	7	7	7	6	6	6
1733	2942	4	4.2	5	5	3	5	5	5	5	2	2	1.66667	1	2	2	2	2	1	1	3	2.25	2	2	2	1.90909	2	1	1	1	2	2	2	3	3	5	6	6	6	7	4	3	3	5	4	5	5	4	5
1734	2176	6	6.8	7	7	7	2	2	2	2	2	6	6.33333	6	6	7	7	6	6	7	5	6.25	7	7	6	5.81818	5	5	6	6	6	6	6	6	6	7	9	7	7	8	8	8	8	8	7	8	8	9	8
1735	-10937	3	3.8	4	4	4	6	6	6	6	2	4	4.77778	4	5	6	5	5	5	5	2	2	2	2	2	2	2	2	2	2	2	2	2	2	2	3	5	4	7	7	7	2	5	2	6	6	1	5	4
1736	5950	4	1.6	1	1	1	1	1	2	2	2	2	1.33333	1	1	1	1	1	1	2	1	1	1	1	1	1.09091	1	1	2	1	1	1	1	1	1	1	2	7	9	4	2	2	8	5	8	3	2	2	2
1737	16071	6	5.8	6	6	5	7	7	7	7	2	3	1.77778	1	2	1	2	1	1	1	1	1	1	1	1	1	1	1	1	1	1	1	1	1	1	8	8	5	5	7	8	2	2	2	2	7	1	1	8
1738	6181	4	3.8	3	3	5	4	4	4	4	2	4	5.44444	5	5	6	6	5	7	7	3	3	3	3	3	2.45454	2	2	2	2	3	3	3	2	2	6	5	4	3	7	4	5	5	5	5	4	5	4	5
1739	14891	4	4	4	4	4	4	4	4	#NULL!	2	4	3.88889	4	4	4	4	4	4	3	4	4	4	4	4	4	4	4	4	4	4	4	4	4	4	5	5	5	5	5	5	5	5	5	5	5	5	5	5
1740	#NULL!	1	1	1	1	1	5	4	4	4	2	5	4.66667	4	5	4	6	5	5	3	4	3.75	4	3	3	2.81818	3	2	2	2	2	2	3	4	5	5	5	7	9	8	7	3	6	4	8	7	2	4	1
1741	-8030	7	7	7	7	7	2	2	2	2	2	4	4	4	4	4	4	4	4	4	4	4.5	4	5	5	4.45455	5	4	4	5	5	4	5	4	4	7	5	2	3	6	6	5	#NULL!	6	7	7	4	4	7
1742	12783	4	4	4	4	4	1	1	1	1	2	2	2.55556	2	2	3	3	3	3	3	2	2	2	2	1	1.09091	1	1	1	1	1	1	1	2	1	7	7	5	5	5	5	5	5	3	6	6	6	6	6
1743	163	3	3.6	3	3	6	2	4	4	3	2	7	6.22222	7	7	6	6	6	5	5	2	2	2	2	3	1.72727	3	3	1	1	1	1	1	1	1	1	7	1	9	1	8	1	7	1	9	2	1	8	1
1744	9846	5	4.8	4	5	5	3	4	5	4	2	4	3.88889	5	3	5	4	4	3	3	4	3.25	3	3	4	2.45454	3	2	2	3	2	2	2	2	2	7	5	3	4	6	6	6	6	7	6	6	6	5	3
1745	3185	1	1.6	1	1	4	6	4	4	4	2	5	5	4	4	6	5	5	6	5	1	1	1	1	3	2.54546	3	3	4	2	2	2	2	2	2	2	7	2	8	1	8	1	9	1	8	1	1	1	1
1746	6752	4	3.4	3	3	4	6	6	7	7	2	2	3	4	2	2	4	4	4	3	1	1	1	1	1	1	1	1	1	1	1	1	1	1	1	7	6	1	9	7	9	3	5	1	1	1	6	6	4
1747	23044	5	5.2	4	6	5	3	2	1	3	2	4	3.22222	3	2	5	3	3	3	3	4	3.66667	3	#NULL!	3	2.18182	3	2	1	2	1	3	2	2	3	6	9	4	8	6	6	5	4	2	7	6	7	2	4
1748	1737	5	4.8	4	6	5	5	5	4	5	2	6	4	2	5	4	3	5	5	4	5	4.25	5	4	5	4.09091	4	3	5	5	4	4	3	4	5	6	4	5	5	4	6	4	5	6	4	4	5	5	6
1749	9014	3	3	3	3	3	6	6	6	6	2	4	3.88889	4	4	4	4	4	4	3	3	3	3	3	4	3.36364	4	3	3	3	3	3	3	4	4	5	4	4	7	7	5	3	8	2	6	4	7	5	5
1750	6149	4	5	5	5	6	4	4	3	3	2	5	3.55556	1	5	3	3	4	3	3	4	3.75	4	3	1	1.09091	1	2	1	1	1	1	1	1	1	7	7	7	8	8	6	7	8	7	6	5	7	6	5
1751	1485	3	3	3	3	3	4	3	3	3	2	3	2	2	2	1	3	2	1	1	2	2.75	3	3	4	4	5	3	4	2	4	5	4	4	4	5	4	6	7	6	6	4	4	6	4	3	4	4	5
1752	8855	3	2.2	2	2	2	6	5	4	5	2	2	1.55556	1	1	2	2	2	1	1	2	2	2	2	2	1.54546	2	2	1	1	1	1	1	2	2	7	6	2	3	8	8	7	5	1	2	4	6	4	7
1753	6562	3	2.8	2	2	4	4	3	3	3	2	5	4.44444	4	4	2	5	5	5	5	3	3	3	3	1	1	1	1	1	1	1	1	1	1	1	9	7	2	8	7	9	3	8	1	8	1	3	7	2
1754	6805	3	2.6	2	2	4	4	3	3	3	#NULL!	6	5.77778	6	6	6	6	6	6	4	2	2	2	2	2	1.72727	2	2	2	2	2	1	1	2	1	6	6	5	8	5	7	5	5	4	5	5	4	5	5
1755	6733	2	2.2	2	3	1	3	4	4	4	2	3	4.22222	5	5	5	4	4	5	4	4	3	3	2	1	1	1	1	1	1	1	1	1	1	1	7	8	3	6	6	9	6	1	2	1	1	6	2	8
1756	10028	2	1.6	1	1	2	3	2	2	2	2	4	3.22222	4	2	3	4	3	2	2	3	3.25	3	3	2	2.36364	3	4	2	2	2	2	1	3	2	5	4	5	7	7	5	3	4	5	7	5	4	4	3
1757	6310	5	6.6	7	7	7	4	4	4	4	2	1	2.66667	1	1	4	4	4	4	4	6	4.75	4	3	1	1	1	1	1	1	1	1	1	1	1	3	7	7	8	9	9	2	#NULL!	8	6	6	6	3	7
1758	13024	6	6.2	6	6	7	3	2	2	2	2	6	5.55556	6	6	6	6	2	6	6	5	5.25	5	6	5	5.27273	5	6	5	4	6	4	6	6	6	8	8	7	7	7	7	7	2	7	2	8	8	2	8
1759	15121	6	5	5	5	4	3	4	6	5	2	2	3	3	3	5	5	1	3	3	2	2	2	2	2	1.81818	3	4	1	1	2	1	1	1	1	6	6	5	8	3	7	5	5	5	8	3	7	6	5
1760	7946	3	3.8	3	5	4	3	3	5	3	2	5	3.77778	3	3	3	4	5	3	3	4	4.5	5	4	5	4	4	4	3	2	4	3	5	5	4	5	6	6	5	4	4	6	4	3	4	5	5	6	5
1761	10528	6	6.6	7	7	7	4	4	4	4	2	1	1	1	1	1	1	1	1	1	1	1	1	1	2	1.18182	1	1	1	1	1	1	1	1	1	5	7	3	9	3	8	1	9	2	9	1	1	2	2
1762	15985	5	4.6	4	4	6	6	6	6	6	2	4	4.55556	5	5	6	6	6	2	3	2	1.5	1	1	2	2.09091	1	2	1	1	6	1	2	3	2	7	6	5	7	8	8	8	4	8	7	7	6	6	9
1763	3408	1	1.4	1	1	3	6	6	6	6	2	4	3.22222	2	3	3	5	4	1	3	1	1	1	1	2	1.18182	1	2	1	1	1	1	1	1	1	6	5	4	7	9	7	3	4	5	6	3	2	3	8
1764	5772	4	3.6	2	4	4	5	4	4	4	2	4	3.44444	3	4	3	4	4	3	2	4	3.75	4	3	3	1.63636	2	1	1	1	1	1	1	3	2	4	5	2	5	8	7	5	3	5	5	3	5	5	7
1765	11792	2	2.2	2	2	3	6	6	5	6	2	2	2	2	2	2	2	2	2	2	1	1	1	1	2	1.90909	2	2	1	2	2	2	2	2	2	8	7	2	8	9	8	5	6	5	5	8	5	6	2
1766	-22824	4	3.8	4	4	3	5	4	4	4	2	4	4.11111	4	5	5	5	5	2	3	5	5	5	5	5	4.36364	5	5	5	3	4	4	4	4	4	6	3	4	6	3	6	6	6	3	7	3	3	6	2
1767	336	2	1.8	2	1	3	4	6	7	6	2	2	3.55556	4	3	4	5	4	3	4	3	3	3	4	3	3.45454	4	5	3	4	3	2	5	3	4	6	4	5	6	3	7	3	6	7	7	6	4	7	3
1768	11378	3	5.4	6	6	6	2	6	6	6	2	7	6.44444	7	7	6	6	5	7	6	6	6	6	6	6	6.18182	6	6	6	6	6	6	6	7	7	9	8	8	7	3	8	3	9	9	8	1	1	6	1
1770	44716	1	1.6	2	1	2	4	5	6	5	2	2	2.11111	2	1	3	2	3	2	2	2	2	2	2	1	1	1	1	1	1	1	1	1	1	1	8	6	5	7	5	5	3	2	2	5	2	7	5	2
1771	-4944	2	3	3	3	4	4	4	4	4	2	4	3.44444	4	4	5	4	3	1	2	4	4	4	4	2	1.81818	1	3	3	1	1	1	1	2	4	9	6	5	7	9	5	6	3	5	6	7	8	7	7
1772	8725	1	2.6	2	3	5	4	4	5	5	2	5	4	3	3	5	6	5	2	2	2	2	3	1	2	3.27273	3	6	6	4	3	2	1	4	3	4	6	2	9	9	8	3	2	4	7	5	5	9	3
1773	#NULL!	2	2	2	2	2	4	5	5	4	2	4	3.66667	2	3	5	4	3	4	4	3	3	3	3	2	2.45454	4	5	2	1	2	1	1	2	3	7	7	3	5	7	7	3	3	3	6	2	2	5	6
1774	#NULL!	2	2	2	2	2	5	4	5	5	2	2	1.88889	2	2	2	2	2	2	1	2	2	2	2	2	2.18182	3	3	2	2	2	2	2	2	2	6	7	4	5	7	5	6	4	5	5	5	6	5	6
1775	6372	3	1.4	1	1	1	6	6	6	6	2	2	2.22222	2	4	3	3	2	2	1	1	1	1	1	1	1.18182	1	2	2	1	1	1	1	1	1	7	5	4	4	4	5	5	4	5	5	4	5	7	5
1776	20979	4	3.6	3	3	5	5	5	5	5	2	4	3.88889	3	3	4	5	4	4	4	3	3	3	3	2	1.90909	5	3	2	1	1	1	1	1	2	4	4	3	6	6	8	3	8	1	7	5	5	6	2
1777	12223	6	6	6	6	6	1	1	1	1	2	7	6.33333	7	7	1	7	7	7	7	6	6	6	6	6	4.63636	6	1	6	1	6	1	6	6	6	1	1	1	9	9	1	1	1	1	9	1	6	7	1
1778	19024	3	3.2	3	2	6	3	2	3	2	2	4	3.66667	3	5	5	4	4	2	2	2	2	2	2	4	3.36364	5	7	2	1	2	2	2	4	4	8	3	5	1	9	5	6	1	7	5	5	6	2	9
1779	8901	2	2.8	5	2	3	5	5	6	5	2	3	2.66667	3	2	3	3	3	2	2	2	1.75	2	1	3	2.45454	3	2	2	1	2	2	2	2	2	4	3	5	8	4	6	3	7	2	6	3	2	6	3
1780	19881	6	6.6	6	7	7	4	3	3	2	2	7	5.88889	7	7	6	6	7	3	3	6	6	6	6	7	5.54545	7	7	7	2	2	5	5	6	6	6	7	3	9	8	8	3	6	6	8	8	3	2	5
1781	11890	5	4.4	5	4	5	3	4	4	3	2	5	4.77778	4	5	6	5	5	4	4	4	4.25	5	3	3	3.09091	3	4	4	2	3	3	3	3	3	4	3	1	9	6	8	2	8	1	9	6	4	6	2
1782	#NULL!	2	2.8	2	4	4	3	2	4	2	2	2	2.44444	2	2	3	3	3	3	2	2	2	2	2	2	1.72727	2	1	2	2	2	1	1	2	2	7	6	7	7	8	8	7	5	6	5	7	7	3	5
1783	9630	4	4.8	4	5	6	4	2	2	2	2	6	5.88889	7	4	7	7	5	6	5	6	5	5	4	3	3.72727	5	4	3	2	4	2	3	5	5	3	2	1	9	2	5	1	9	1	9	5	2	9	1
1784	-570	2	3.2	3	4	3	2	2	2	2	2	5	4.66667	5	4	5	4	6	4	4	6	6	6	6	5	5	6	6	5	4	4	4	4	6	6	8	8	6	6	7	2	7	3	5	3	7	7	7	6
1785	10852	2	2	2	2	2	5	5	5	5	2	3	2.33333	2	2	1	3	3	2	2	2	2	2	2	1	1.27273	1	3	2	1	1	1	1	1	1	3	5	3	7	7	6	2	4	5	5	6	3	3	6
1786	-8502	1	1	1	1	1	4	3	4	3	2	4	2.66667	2	3	1	2	3	4	1	4	2.75	3	1	2	1.63636	3	1	1	1	4	1	1	1	1	6	7	3	8	8	7	3	5	1	6	7	4	2	3
1787	3554	6	6.2	6	6	7	3	4	4	4	2	4	2.77778	3	2	3	2	2	3	2	4	4.5	3	6	6	3.81818	4	3	4	3	3	3	4	3	4	1	9	1	9	5	7	1	7	1	9	1	1	8	1
1788	16568	6	5.6	6	6	4	7	6	7	7	2	1	1.22222	1	1	1	1	1	2	2	1	1	1	1	3	2.27273	2	4	1	1	3	1	2	3	3	6	8	5	8	9	4	6	1	6	3	6	5	2	9
1789	16419	1	3.4	1	5	5	6	6	6	6	2	5	3.88889	4	3	3	5	3	4	4	1	1	1	1	1	1	1	1	1	1	1	1	1	1	1	5	4	1	9	8	9	6	7	6	9	7	7	8	1
1790	6565	2	4.4	4	5	6	3	4	4	5	2	4	4	4	4	4	4	4	4	4	5	5.25	5	5	5	5.18182	5	5	4	5	6	5	5	6	5	5	6	6	4	5	5	6	6	5	6	6	6	5	6
1791	14663	4	3.6	3	4	3	4	4	4	4	2	4	4	4	4	4	4	4	4	4	3	2.75	3	2	2	2.18182	3	6	2	1	1	1	2	2	2	6	5	4	6	5	8	6	5	5	5	5	5	3	5
1792	-3223	2	2	2	2	2	6	6	6	6	2	2	2.22222	2	2	2	3	2	3	2	2	2	2	2	2	1.90909	2	4	2	1	1	1	2	2	2	6	6	2	6	7	7	6	2	5	6	6	6	4	7
1793	17440	6	6.8	7	7	7	1	1	1	1	2	7	6.55556	6	7	6	7	6	7	6	7	6.75	7	6	7	6.45455	7	6	6	7	6	6	7	7	6	6	5	4	5	4	6	6	4	5	5	6	4	5	6
1794	5981	1	1	1	1	1	5	4	4	4	2	2	2	2	2	2	2	2	2	2	3	2.25	2	2	2	1.72727	2	2	2	2	2	2	1	1	1	2	5	2	8	1	6	2	8	2	6	2	1	5	5
1795	13568	2	1.8	2	1	2	5	3	3	3	2	3	2.66667	2	2	3	3	3	3	2	3	3.25	3	4	2	1.81818	1	3	1	1	2	2	2	2	2	3	6	3	6	6	5	4	6	7	6	4	2	6	4
1796	6565	4	4	4	4	4	4	4	4	4	4	4	4	4	4	4	4	4	4	4	4	4	4	4	4	4	4	4	4	4	4	4	4	4	4	5	5	5	5	5	5	5	5	5	5	5	5	5	5
1797	48414	3	2	2	2	1	5	6	5	5	2	5	4.33333	3	3	5	5	4	4	5	3	2.75	2	3	4	3.90909	3	6	6	5	5	3	3	3	3	7	5	3	7	6	7	4	7	3	4	5	5	6	3
1798	10766	6	4.4	4	3	6	4	3	3	3	2	6	5.88889	6	6	6	6	5	6	6	5	5	5	5	6	5.54545	6	6	5	6	5	6	4	6	5	2	2	6	7	2	4	1	7	2	5	2	2	6	1
1799	31010	4	3.6	4	2	3	6	5	6	5	2	4	2.77778	2	2	4	3	3	1	2	5	4.75	5	4	3	1.72727	3	2	2	1	1	1	1	1	1	2	3	2	8	8	6	3	6	4	8	2	1	8	2
1800	7300	4	4.4	5	3	5	2	2	3	2	2	3	3	3	3	3	3	3	3	3	3	3	3	3	2	2.63636	2	6	5	2	1	2	2	3	2	3	6	1	9	9	9	2	8	1	7	1	8	8	8
1801	-4498	6	5.4	5	5	5	4	3	2	2	2	4	4.77778	4	4	5	4	5	6	6	4	5	5	6	4	4.72727	5	6	5	4	5	4	5	5	4	6	6	7	6	5	7	6	5	5	5	6	5	6	6
1802	9514	4	3.8	3	3	6	6	6	6	6	2	4	3.88889	4	4	5	3	3	5	3	3	2	2	1	1	1.45454	2	1	1	1	1	1	2	1	4	3	4	2	9	1	9	2	8	1	8	1	1	2	1
1803	#NULL!	1	1.6	1	1	4	6	6	6	6	2	4	4	4	4	4	4	4	4	4	1	1	1	1	1	1	1	1	1	1	1	1	1	1	1	2	9	6	9	2	9	2	9	1	9	1	1	2	6
1804	7263	5	4.8	6	4	4	6	6	6	6	2	4	3.88889	5	4	4	5	6	2	2	5	5.5	5	6	6	5.54545	6	5	6	6	5	6	5	6	5	7	5	6	7	6	5	6	7	6	7	6	7	6	4
1805	8399	5	4.6	4	4	5	4	4	4	4	2	3	3.66667	4	3	4	5	4	3	3	4	3.5	3	3	2	2.54546	2	3	2	2	2	2	4	4	3	6	7	2	5	9	8	7	4	6	4	9	4	4	4
1806	958	2	1.8	2	1	2	6	6	6	6	2	2	1.55556	2	1	1	2	2	1	1	1	1	1	1	1	1.18182	1	1	2	1	1	1	2	1	1	8	5	5	4	6	6	6	5	6	5	5	5	7	3
1807	11618	5	5.4	5	5	6	3	3	2	2	2	4	5.33333	5	5	5	7	6	6	5	5	5.25	5	5	5	5.18182	5	4	6	3	6	6	5	6	6	4	6	1	6	6	4	7	3	4	6	4	3	3	3
1808	8278	5	5.6	6	5	6	6	7	6	6	2	5	5.11111	5	6	5	6	5	4	4	6	6.25	6	6	6	5.09091	6	6	5	6	4	3	4	4	5	7	6	7	7	8	7	7	8	7	6	7	6	6	7
1809	8951	3	2.2	3	2	1	5	6	6	6	2	3	3	3	3	2	4	2	4	3	2	2	2	2	2	1.81818	2	2	2	2	2	2	2	1	1	4	5	5	5	6	4	4	5	4	4	3	3	3	5
1810	10038	2	2.4	2	2	4	5	4	2	2	2	4	3.66667	3	2	4	4	4	5	3	2	2.75	3	2	3	2	3	2	2	2	2	2	2	1	1	5	5	4	4	3	4	5	5	5	7	7	5	5	5
1811	18355	1	1.2	1	1	2	4	3	3	3	2	2	2.22222	1	4	3	3	3	1	1	4	3.5	3	3	4	3.27273	4	5	3	5	1	1	3	4	4	3	7	3	9	7	1	1	8	1	7	2	5	1	1
1812	8765	5	5	5	5	5	5	5	5	5	2	3	3.11111	3	3	4	3	3	3	3	2	2	2	2	2	2	2	2	2	2	2	2	2	2	2	7	7	4	3	4	7	5	2	3	6	4	5	6	8
1813	18794	3	2.2	3	2	1	4	3	4	4	2	3	3	2	2	3	4	4	3	3	2	2	2	2	2	2.54546	5	2	2	2	2	2	3	2	3	4	5	2	5	3	3	3	5	4	4	3	5	3	3
1814	9937	3	2	1	1	4	3	1	3	3	2	5	4.55556	2	6	7	6	5	2	2	5	6	6	7	5	5.36364	5	7	6	2	5	5	6	7	7	7	9	6	9	9	7	9	1	9	1	6	9	1	9
1815	10826	2	1.6	2	1	2	4	4	4	4	2	4	5	4	5	5	5	6	6	5	4	3.5	4	2	3	2.54546	3	4	2	3	2	2	3	3	2	2	3	2	8	4	8	2	5	2	8	3	2	5	6
1816	12257	1	1	1	1	1	5	4	5	4	2	4	4.33333	5	4	4	5	5	5	3	3	3.25	3	4	4	4	4	6	4	2	5	2	4	5	4	7	6	6	4	8	3	6	2	7	3	5	7	3	7
1817	8888	6	5.33333	#NULL!	4	#NULL!	5	4	4	3	2	5	4.11111	5	4	4	4	3	4	4	5	4	3	4	2	3.90909	4	6	4	5	3	4	5	4	3	7	5	5	7	4	5	4	7	6	4	4	4	5	6
1818	16396	4	4.6	4	5	5	4	3	4	3	2	4	3.22222	4	4	3	3	3	2	2	3	3	3	3	2	1.72727	2	3	2	1	1	1	1	1	2	4	4	3	8	7	8	2	5	3	8	3	3	7	2
1819	18878	2	2.8	2	3	5	4	3	3	3	2	6	5.11111	6	4	5	5	5	5	5	2	3.25	3	4	4	3.72727	5	4	5	2	3	3	4	4	4	3	4	1	9	1	9	2	9	1	8	2	2	1	1
1820	13344	3	3.6	3	3	5	3	3	3	3	2	3	3.33333	3	4	5	5	3	2	2	5	4.75	5	4	4	3	3	5	3	2	3	2	3	3	2	3	4	1	9	2	9	1	8	1	9	3	3	8	1
1821	7956	3	3.4	4	3	4	4	3	4	4	2	4	3.88889	3	4	4	5	4	4	3	4	4.25	4	4	3	2.90909	4	2	5	3	2	2	2	3	3	7	5	4	8	4	7	4	3	2	5	6	5	7	3
1822	1405	2	2	2	2	2	6	6	6	6	2	2	2.22222	2	2	2	3	2	3	2	3	2.5	3	2	1	1.09091	1	1	1	1	2	1	1	1	1	7	8	6	7	3	8	3	6	6	7	8	7	9	3
1823	20554	2	3	2	3	4	3	5	5	4	2	5	5.33333	5	6	5	7	6	4	5	2	2.75	5	2	3	1.63636	2	2	2	2	1	1	1	1	1	3	4	2	7	6	8	2	4	2	7	3	1	8	3
4	12116	4	5.4	6	7	5	7	5	7	6	2	5	5.66667	7	6	5	6	7	4	5	4	5	6	5	4	5.63636	6	7	6	5	5	6	7	6	5	6	7	8	6	7	8	9	5	8	7	9	5	4	5
7	87225	5	5.4	5	6	5	5	6	5	6	2	5	5.44444	5	6	5	6	5	6	5	5	5.5	5	6	5	5.45455	5	6	5	6	5	6	5	6	5	6	9	7	8	8	6	8	7	8	9	6	7	8	7
9	9088	5	5.4	5	6	5	5	6	6	6	5	5	6.11111	7	6	6	7	6	6	6	5	6	7	6	7	5.8	5	5	6	#NULL!	6	7	6	5	5	9	8	7	6	7	7	7	6	8	7	8	9	8	7
22	2856	6	4.6	4	3	5	6	5	3	5	2	6	4	4	3	5	4	3	4	2	6	4.25	3	4	5	4	2	5	3	4	6	4	4	5	2	7	6	5	5	6	4	5	5	4	8	7	6	5	6
62	13180	2	3.2	3	4	4	4	4	4	4	6	6	6	6	6	6	6	6	6	6	3	3	3	3	3	3.63636	3	3	3	3	4	4	5	5	4	9	9	8	8	8	7	6	6	6	9	8	7	7	8
77	-2371	2	1.4	1	1	1	3	5	5	4	2	3	2.66667	3	3	3	3	2	2	2	2	2	2	2	1	1	1	1	1	1	1	1	1	1	1	5	5	4	6	2	7	2	8	1	5	5	5	8	5
93	10137	7	6.4	6	7	6	7	6	6	5	2	7	6	6	5	6	7	6	5	6	6	5.75	6	5	6	6	7	6	6	5	6	7	6	6	5	9	8	7	8	9	8	7	8	7	9	8	7	7	8
103	1043	2	1.4	1	1	2	5	4	5	4	2	4	3.11111	3	3	3	3	4	2	2	3	3	3	3	4	2.72727	3	2	3	1	2	1	3	3	3	2	7	7	9	7	#NULL!	5	8	5	9	3	6	8	2
158	2432	3	4	3	4	6	4	6	5	4	2	5	4.66667	4	5	4	5	6	5	4	4	5	6	5	4	4.72727	4	5	6	5	5	4	5	6	5	6	4	3	4	5	6	5	4	5	6	4	5	4	3
184	-7731	2	2.4	4	2	2	4	4	6	6	2	6	3.66667	4	4	4	3	3	6	1	2	1.75	1	2	1	1.36364	2	4	1	1	1	1	1	1	1	8	9	7	8	1	2	3	8	8	8	9	7	4	7
282	6932	1	1	1	1	1	4	4	7	4	2	1	1	1	1	1	1	1	1	1	1	1	1	1	2	1.27273	2	1	1	1	1	1	1	1	1	9	5	9	9	9	9	6	6	6	5	5	5	4	4
283	894	4	3.4	3	3	4	6	4	4	4	2	2	1.44444	2	2	1	1	1	1	1	1	1	1	1	1	1.18182	1	1	1	1	1	1	1	2	2	7	5	5	4	5	2	7	#NULL!	7	6	8	6	4	2
310	6167	7	7	7	7	7	7	7	7	7	7	7	6.66667	7	7	7	7	7	6	5	7	7	7	7	4	6.09091	4	4	7	7	7	7	7	7	7	9	9	9	9	9	9	9	9	9	9	9	9	9	9
374	2520	3	1.8	1	1	2	6	6	6	6	2	4	4	3	2	4	7	4	4	4	4	4	4	4	6	2.72727	2	2	2	2	2	2	2	2	2	6	6	4	9	9	9	1	9	9	4	5	2	5	5
401	34915	7	6.6	7	6	7	7	6	7	6	2	7	6.55556	7	6	7	6	7	6	7	7	6.5	7	6	7	6.54545	7	6	7	6	7	6	7	6	7	9	8	9	8	9	8	9	9	8	9	8	9	8	9
404	1722	7	6.4	6	7	6	5	6	7	6	6	6	6	6	6	5	5	6	6	7	5	6	7	6	6	5.81818	5	5	6	7	7	6	5	6	6	7	8	9	8	7	9	8	8	7	9	8	7	8	8
406	48036	2	3.2	2	4	5	4	5	6	5	2	5	4.22222	5	5	5	5	3	3	2	3	2	2	1	1	1	1	1	1	1	1	1	1	1	1	2	2	4	8	4	7	1	7	4	7	1	3	3	2
413	12691	4	2.6	2	1	4	4	2	2	2	2	5	3.66667	3	3	1	6	3	4	3	4	3	3	2	4	2.54546	2	1	2	2	1	1	3	5	5	5	1	4	7	7	9	5	3	7	4	4	4	2	2
429	22375	6	5.2	6	5	4	4	5	4	5	2	4	3.55556	4	3	4	3	2	4	4	5	4.5	4	5	3	3.72727	3	3	2	4	4	5	4	4	5	6	5	4	5	6	6	4	5	6	5	6	4	4	5
431	12129	2	2	2	2	2	2	3	3	2	2	4	4	5	5	4	3	4	4	3	2	1.75	2	2	2	1.90909	2	2	2	1	2	1	2	3	2	6	3	3	4	3	3	4	3	6	5	4	6	5	4
434	19702	3	2.8	2	4	3	4	3	4	3	2	4	3.77778	6	4	3	3	4	3	3	3	3	4	2	4	3.63636	3	4	4	3	3	5	3	3	4	4	3	4	3	2	5	3	4	2	3	4	4	3	3
462	4166	6	4.2	7	5	2	5	2	1	3	2	7	4.44444	2	2	4	6	1	6	7	2	2.75	2	1	1	3.90909	1	5	5	4	1	7	6	3	4	3	7	6	7	3	1	2	5	2	7	5	5	1	9
463	10103	1	3.4	6	2	2	1	1	3	5	2	4	3.11111	2	3	4	4	3	1	1	2	3.5	5	6	5	5.27273	7	7	3	5	4	5	4	6	6	9	4	5	5	3	3	5	1	6	6	2	3	8	9
480	3908	3	3	3	3	3	6	6	6	6	2	2	2.55556	2	3	3	5	3	2	1	4	4	4	4	3	3.09091	4	3	4	3	3	2	2	3	3	8	7	8	8	6	7	6	8	7	8	8	7	8	6
524	16138	4	3.8	3	3	6	6	4	4	4	2	5	3.22222	3	2	1	5	4	4	1	4	3.75	4	3	3	2.54546	1	4	1	1	2	2	4	3	3	9	9	8	5	7	8	9	9	8	8	5	6	8	3
684	516	4	4.2	4	4	4	5	5	5	5	2	5	4.11111	4	4	5	4	4	3	4	5	5	5	5	3	2.63636	2	2	2	3	2	3	4	3	3	7	7	7	6	7	5	6	7	5	7	6	6	6	7
746	29250	6	6.8	7	7	7	4	4	4	4	2	6	5.22222	6	2	3	6	6	6	6	4	4.25	4	5	3	3.90909	4	4	4	3	5	4	4	4	4	8	8	6	8	1	9	1	9	1	9	1	5	9	1
761	19702	4	6.2	7	6	7	5	7	6	4	2	4	3.55556	2	3	5	4	3	3	4	3	3.25	4	3	2	1.81818	2	5	2	2	1	1	1	1	1	3	4	2	3	3	#NULL!	2	8	6	2	6	4	5	4
781	14581	5	5	4	5	6	3	4	3	3	2	4	4.88889	4	5	6	7	6	4	4	5	5	5	5	4	4.63636	5	6	4	3	4	5	4	6	5	3	3	2	9	5	9	1	5	3	8	5	4	7	4
865	-3882	4	4	4	4	4	5	4	5	5	3	3	2.88889	3	2	3	4	3	2	3	2	2	2	2	3	3.27273	3	4	3	3	4	3	3	4	3	6	7	6	6	5	6	5	2	5	4	5	6	6	8
879	5923	4	4.6	2	6	5	5	3	3	3	2	4	4.55556	3	5	6	6	6	5	2	2	2.75	3	2	6	2.09091	1	1	2	1	1	1	3	3	3	6	6	3	3	8	5	3	3	4	5	7	1	4	2
890	12116	5	4.8	6	5	4	6	5	6	6	4	5	5.22222	4	6	5	6	5	4	6	5	5	5	6	6	5.5	#NULL!	6	5	6	6	4	6	5	6	8	7	6	8	7	6	7	8	8	7	8	6	8	6
906	11547	4	4	4	4	4	4	4	4	4	2	4	3.44444	3	5	3	3	3	3	3	3	3	3	3	6	5.27273	5	5	5	2	6	6	6	6	6	5	5	5	5	5	5	5	5	5	4	4	4	4	4
907	-366	6	6.6	6	7	7	2	1	3	1	2	7	6.44444	7	7	7	6	6	5	6	7	7	7	7	5	3.54546	6	1	2	5	1	4	3	3	4	3	2	2	9	7	8	1	6	3	6	2	2	6	7
938	#NULL!	3	4.2	6	4	3	3	4	5	6	2	4	5.22222	6	3	5	6	7	5	6	4	5	6	7	3	4.72727	5	6	4	5	3	4	7	6	5	3	5	7	5	4	3	4	6	5	4	5	6	6	8
942	6086	7	6.6	7	6	7	6	6	6	6	2	6	4.66667	3	4	5	4	5	5	5	5	5	5	5	5	5	5	5	5	5	5	5	5	5	5	6	5	6	6	5	6	5	6	5	6	5	6	5	6
949	7333	2	2.2	2	2	3	4	4	4	5	2	4	4.11111	4	5	5	5	4	3	3	3	3	4	2	2	2.18182	2	3	2	1	3	2	2	3	2	2	3	1	9	2	8	1	8	1	9	2	2	8	1
970	11599	2	1.6	1	1	2	6	6	6	6	2	2	1.75	2	2	2	2	#NULL!	1	1	1	1	1	1	1	1	1	1	1	1	1	1	1	1	1	8	6	2	8	1	8	1	9	1	9	1	1	9	1
972	9398	2	1.8	2	2	1	6	6	6	6	2	2	1.77778	4	2	1	1	2	1	1	2	2	2	2	2	1.90909	3	5	1	1	1	1	1	2	2	7	6	4	6	9	7	7	4	3	3	5	7	7	9
992	-14628	7	7	7	7	7	7	7	7	7	7	7	7	7	7	7	#NULL!	7	7	7	7	7	7	7	7	7	7	7	7	7	7	7	7	7	7	9	9	9	9	9	9	9	9	9	9	9	9	9	9
995	87225	5	5.8	7	6	5	6	7	6	5	2	4	4.44444	4	4	4	5	4	5	5	4	5	6	5	5	5	5	4	4	4	5	6	5	5	6	6	8	7	6	6	7	8	7	6	6	8	7	6	6
996	86697	6	5.8	7	6	5	5	7	6	7	5	5	6	7	6	6	6	7	5	6	5	6.25	6	7	6	6.09091	6	7	7	6	6	5	6	7	6	8	7	9	6	7	8	8	9	7	7	6	8	9	8
1011	5467	7	6	5	6	6	6	5	6	6	6	7	5.88889	5	6	5	6	7	5	6	6	6	6	5	7	6.18182	7	6	5	6	7	7	6	5	6	8	9	7	8	8	7	8	9	8	9	8	7	8	9
1023	16283	4	4.2	5	5	4	6	5	5	5	2	5	4.75	4	5	4	4	5	6	5	5	5.25	5	5	4	3.90909	4	4	3	4	4	5	3	4	5	8	7	6	6	2	5	6	2	7	7	7	7	6	5
1082	17277	2	2	2	2	2	6	6	6	6	2	2	2	2	2	2	2	2	2	2	2	2	2	2	2	2	2	2	2	2	2	2	2	2	2	7	6	4	8	2	9	2	9	2	9	2	7	8	1
1113	5853	4	2.8	2	2	4	6	6	6	6	2	2	2.22222	4	2	4	2	2	1	1	5	4.75	5	4	4	4.18182	3	4	4	3	5	5	4	6	5	7	8	7	8	8	5	7	8	5	8	2	8	8	8
1149	-27427	6	6	5	6	6	7	6	6	5	6	7	6.22222	6	5	7	6	7	6	6	6	6.25	6	6	6	6.36364	7	6	6	7	7	6	5	6	7	8	9	8	9	8	9	8	7	8	9	9	8	9	8
1167	10871	3	3.6	4	3	4	3	3	4	3	2	3	3.88889	4	5	4	4	3	4	4	3	4	5	3	3	3.18182	4	3	2	3	4	4	3	2	3	4	5	5	4	5	5	4	3	4	5	5	6	5	5
1212	4035	5	4.8	5	4	5	5	5	5	4	2	4	4	5	4	4	4	3	3	4	4	3.5	3	4	5	4.09091	3	5	5	5	5	3	3	4	4	6	3	4	6	6	4	3	6	5	6	7	4	4	6
1237	8123	3	4	6	3	4	4	3	6	5	2	2	4	6	4	4	6	5	2	4	3	4.25	3	6	6	4.4	#NULL!	6	4	3	4	6	3	5	4	4	5	6	3	8	5	6	3	5	6	4	7	4	5
1252	6556	2	2.2	1	2	3	6	5	5	5	2	5	3.88889	3	4	4	6	3	3	3	2	2	2	1	5	4.18182	4	5	4	6	5	3	3	4	3	6	5	7	7	8	6	6	5	4	7	4	3	4	3
1288	-578	4	4.8	6	5	4	6	5	4	7	2	5	5.22222	4	5	4	5	7	6	5	6	6	7	6	6	5.7	7	6	5	#NULL!	5	6	4	7	6	9	8	5	6	7	9	#NULL!	7	8	5	9	8	7	6
1320	7218	4	4	4	4	4	4	4	4	4	2	4	3.66667	4	4	4	4	4	3	3	4	4	4	4	3	2.81818	2	4	2	4	3	2	3	2	3	4	4	4	4	4	4	3	3	3	3	4	4	4	4
1329	-1448	7	5.2	5	4	4	7	6	6	6	2	7	4.44444	6	6	3	3	3	3	3	7	5.5	5	4	7	6.27273	6	6	7	6	7	6	6	6	6	9	8	9	8	7	7	7	6	6	9	8	9	8	8
1385	35466	2	1.4	2	1	1	6	6	6	6	2	2	2	2	2	2	2	2	2	2	1	1	1	1	1	1	1	1	1	1	1	1	1	1	1	7	8	3	8	5	7	7	8	2	5	2	5	8	2
1387	10707	6	6.4	6	7	6	6	7	6	7	2	6	6.5	6	7	7	6	7	6	#NULL!	6	6.5	6	7	6	6.54545	7	7	6	7	6	7	6	7	6	8	9	8	9	8	9	8	9	8	9	7	9	7	9
1424	10011	3	2.6	2	3	2	5	5	6	4	2	2	1.77778	1	1	3	3	3	1	1	1	1.5	1	2	4	2.45454	5	4	2	1	1	1	2	2	2	7	6	7	4	6	8	3	6	5	6	4	3	3	5
1428	7503	4	3.4	3	3	4	3	3	3	3	2	7	7	7	7	7	7	7	7	7	5	5	5	5	5	5.09091	5	6	5	5	5	5	5	5	5	7	7	3	8	3	7	1	3	3	3	3	3	5	2
1530	8137	3	4.6	5	4	6	4	4	5	5	2	4	3.11111	3	3	3	3	4	1	3	4	4	4	4	4	2.81818	4	4	2	4	2	1	2	2	2	7	7	7	8	8	8	6	4	3	6	4	5	6	7
1579	10102	5	5.4	6	6	5	5	3	4	3	2	3	4.11111	3	5	5	4	5	5	4	3	2.75	3	2	5	2.45454	5	5	3	1	1	1	1	1	1	7	6	6	5	8	7	6	2	4	2	3	3	2	6
1609	21755	4	4.4	5	4	4	3	4	5	4	#NULL!	3	3.11111	2	2	3	4	5	3	3	5	4.5	5	4	2	3.63636	5	4	5	5	2	2	3	4	4	8	6	6	5	7	3	7	2	7	3	5	7	2	8
1627	5033	6	5.2	6	4	3	6	7	6	5	2	6	4.66667	6	5	7	6	1	2	2	6	4.75	4	2	6	5.36364	5	6	6	5	6	7	6	3	2	9	8	8	7	6	5	3	2	1	9	8	7	7	6
1633	8371	2	2	2	2	2	5	5	5	5	2	1	1.33333	1	1	2	2	2	1	1	2	2	2	2	2	1.36364	2	2	1	1	1	1	1	1	1	6	8	2	8	4	8	3	8	3	7	2	6	8	2
1642	#NULL!	2	2	2	2	2	4	3	4	4	2	3	4	3	4	5	5	5	3	4	6	5.75	6	5	6	5.45455	6	6	6	5	5	6	5	5	5	8	5	3	7	5	5	5	4	6	5	5	5	7	4
1682	8185	3	3.6	4	3	4	5	4	4	3	2	4	3.66667	4	3	4	4	3	4	3	3	3	3	3	6	5.36364	6	6	6	6	5	4	5	6	3	8	9	8	8	9	9	9	9	9	4	5	5	6	7
1694	13727	6	6	6	6	6	7	7	7	7	2	4	3.375	4	4	3	3	3	#NULL!	2	5	5	5	5	5	4.72727	5	4	4	4	5	5	5	5	5	7	7	7	7	7	7	7	7	7	6	6	6	6	6
1720	7251	3	2.8	3	3	2	3	2	2	3	2	3	2.77778	2	4	2	2	5	2	3	3	2.75	3	3	2	2.63636	2	2	3	2	4	2	2	3	4	3	2	2	2	3	2	4	2	4	1	3	2	4	2
1769	27597	3	3	2	3	3	6	6	5	5	2	2	1.88889	2	1	3	3	2	1	1	2	1.25	1	1	1	2	2	2	2	2	4	2	1	2	2	9	7	5	9	6	6	6	8	2	8	2	7	6	2
[truncated: 157 more columns]
